# Supplementary material for: A genome-wide survey of maternal and embryonic transcripts during Xenopus tropicalis development
Source: BMC Genomics. 2013 Nov 6;14:762. doi: 10.1186/1471-2164-14-762 (PMC3907017; doi:10.1186/1471-2164-14-762)
Supplement: Additional file 2 — Multi-page list of genes expressed in Xenopus tropicalis . [file 1471-2164-14-762-S2.xlsx]

## Sheet: Maternal_Genes
chrom	start	end	strand	X.tropicalis_Maternal_genes		Mouse_Maternal_genes		Mouse_Maternal_genes
scaffold_10	30549520	30557474	+	42Sp43		Hamatani T et al., Dev Cell 2004		Wang QT et al., Dev Cell 2004
scaffold_6	7506708	7512381	+	42Sp50		zfp42		bmp15
scaffold_8	31130218	31163085	+	LOC496296		cd9		Rex-1
scaffold_3	98308472	98349904	-	aass		cx43		cpeb1
scaffold_8	8846991	8881821	+	abcd1		hdac1		cx43
scaffold_4	65795088	65825912	-	abcd3		set		gdf9
scaffold_4	137255802	137265183	+	abhd6		dnmap1		melk
scaffold_9	31414901	31452059	+	abi2		gata6		mos
scaffold_7	18096652	18113626	+	acadsb		rab1		oclm
scaffold_4	110866448	110904230	+	acbd6		pabpc1		oct_25
scaffold_1	114537151	114557616	+	acot12		oct_25		spin1
scaffold_6	51415612	51419732	+	acot13		dnmt1		slbp
scaffold_10	26100598	26107926	+	acot8		mecp2		ZO-1
scaffold_2	22135491	22158930	-	acot9		cbx1		zp2
scaffold_4	123646660	123660040	-	acox2		mrg15		zp3
scaffold_9	32941672	32980451	+	acpl2		sall4
scaffold_4	43534282	43555448	+	acsf3		pelo
scaffold_9	75400170	75421596	-	acsm3		sfrs3
scaffold_9	11950491	12006658	-	acvr1		mbd3
scaffold_5	26325003	26354673	+	adam17		tead2
scaffold_6	126113628	126174550	+	adarb2		myc
scaffold_4	47969723	47994444	+	adat1		sp1
scaffold_7	11105306	11106588	-	adat3		fgfr1
scaffold_1	82928837	82963404	-	adcy4		glut3
scaffold_7	13366347	13371061	+	ado		racgap1
scaffold_4	83265386	83274095	+	adsl		zp3
scaffold_3	26247811	26253908	-	aen		brd2
scaffold_1	176730101	176744023	-	aga		mtor
scaffold_1	138133568	138182409	+	agpat9		son
scaffold_7	54162453	54181000	-	agphd1		fsrg1
scaffold_9	20001790	20131946	-	agps		baz1a
scaffold_8	17399850	17415565	+	aifm1		cdc45l
scaffold_9	74192340	74205432	-	aimp2		smarca5
scaffold_2	38727045	38754066	+	akap1		brd4
scaffold_5	62229769	62252041	-	akap7		nfkb1
scaffold_3	1531323	1544993	+	akr1c4		gdf9
scaffold_7	104372387	104398510	+	aldh16a1		ezh2
scaffold_1	45067656	45086052	+	aldh2		mad212
scaffold_1	61086521	61096534	-	aldh3b1		tcl1
scaffold_3	103198533	103205964	+	alg10		bmi1
scaffold_3	101037761	101050974	+	alg12		arntl
scaffold_1	61316455	61322541	+	alkbh2		clock
scaffold_48	234252	242944	+	alkbh7		zar1
scaffold_8	18384364	18484134	+	alpk1		rfpl4
scaffold_3	2716515	2718039	-	amn1		mek1
scaffold_1	45648384	45668838	-	anapc5		aurkc
scaffold_5	112378683	112393705	-	angel2		sfmbt1
scaffold_6	45482373	45522238	-	ankrd12		spindlin
scaffold_1	60492029	60513285	-	ankrd13a		mos
scaffold_3	112862275	112884354	+	ankrd16		stat3
scaffold_6	21618381	21627600	+	ankrd46		cry1
scaffold_2	123665135	123690177	-	ankrd49		cpeb1
scaffold_4	10849070	10907312	+	ano1		magoh
scaffold_1	155700448	155727456	+	anxa5		katna1
scaffold_8	18340861	18372193	+	ap1ar		cdh
scaffold_8	92192069	92196800	+	ap4s1		rac1
scaffold_9	55782005	55878537	+	apba2		mrg1
scaffold_1	135321763	135343835	+	apba3		hells
scaffold_8	9786095	9793148	-	apex2		baz1b
scaffold_5	96545721	96659603	+	aplf		zp2
scaffold_3	79054129	79104641	-	appl2		scml2
scaffold_1	169127288	169205686	+	arfip1
scaffold_10	9076465	9085048	+	arhgap40
scaffold_2	47764174	47803660	+	arhgap6
scaffold_7	96699283	96750814	-	arhgef16
scaffold_2	98256312	98355911	+	arhgef7
scaffold_5	69043530	69116384	-	arid4b
scaffold_8	20223377	20244713	-	arl13a
scaffold_10	30447692	30457738	-	arl5c
scaffold_2	110267546	110292413	-	arl6
scaffold_1	117875960	117884004	-	arl9
scaffold_6	31258191	31278578	+	armc1
scaffold_9	43092267	43136337	+	armc8
scaffold_5	8422731	8501254	+	armc9
scaffold_5	52765709	52780628	-	arsa.1
scaffold_7	6304238	6304669	+	asb12
scaffold_5	103678962	103741174	+	asb3
scaffold_3	31732523	31746115	-	asb7
scaffold_25	6530	14943	-	asf1b
scaffold_2	43955298	43979005	-	asmtl
scaffold_6	112299455	112323226	-	asns
scaffold_8	11676039	11779226	-	astn2
scaffold_2	86774991	86792107	-	atf1
scaffold_7	98153649	98160943	-	atf5
scaffold_8	51964360	51985121	+	atf6b
scaffold_8	26605381	26624283	+	atg4a
scaffold_9	45188745	45205309	-	atg4b
scaffold_5	48234842	48313813	-	atg5
scaffold_5	88473353	88516248	-	atl2
scaffold_4	24156170	24211776	+	atp6v0d1
scaffold_7	29906640	29907584	-	atp6v0e2
scaffold_6	18416500	18450256	-	atp6v1c1
scaffold_4	85372896	85393878	-	atrip
scaffold_6	56818384	56824638	-	atxn1
scaffold_8	61284632	61300528	-	atxn3
scaffold_10	18162504	18179627	+	atxn7l3
scaffold_7	27663951	27671701	-	avpi1
scaffold_6	97200952	97233405	+	azi2
scaffold_5	69191050	69213964	-	b3galnt2
scaffold_7	88953228	88957745	-	b3galt6
scaffold_4	61435652	61441680	+	b3gnt1
scaffold_1	46141166	46147620	+	b3gnt4
scaffold_8	65283533	65291278	-	b3gnt6
scaffold_4	29143005	29144250	-	b3gnt9
scaffold_4	101240479	101310235	-	b4galt2
scaffold_3	76421606	76428611	+	b4galt7
scaffold_1	118620053	118635783	+	babam1
scaffold_3	5568373	5580709	-	bag4
scaffold_10	15859429	15971347	-	baiap2
scaffold_9	73676045	73747215	+	baiap2l1
scaffold_8	86039470	86073254	+	baz1a
scaffold_1	158980653	158984965	+	bbs12
scaffold_7	50201857	50226773	-	bbs4
scaffold_6	87361926	87440598	+	bbs9
scaffold_4	66889076	66922524	+	bcar3
scaffold_3	4583049	4598141	+	bcl2l14
scaffold_2	30122494	30131548	-	bcl7b
scaffold_5	77850200	77906001	-	bclaf1
scaffold_1	16427732	16437276	-	bhmt
scaffold_8	10983272	11017275	+	bicd2
scaffold_2	87980439	87984390	+	birc5.1
scaffold_2726	2372	6548	-	birc7
scaffold_2	56295041	56302411	-	blzf1
scaffold_8	21222418	21228491	-	bmp15
scaffold_5	101514147	101526061	-	bmp2
scaffold_3	71894113	71902488	-	bnip1
scaffold_3	14147392	14154191	-	bola3
scaffold_2	70925399	70939210	-	bora
scaffold_9	69255815	69276350	-	brat1
scaffold_9	73749650	73760557	-	bri3
scaffold_1	47944568	47958308	+	bri3bp
scaffold_8	87149694	87161624	-	brms1l
scaffold_5	116952186	116972615	+	brox
scaffold_4	59191502	59201622	-	bscl2
scaffold_7	112303932	112313620	-	btbd17
scaffold_5	99483514	99496078	-	btbd3
scaffold_4	106464438	106478457	+	btf3l4
scaffold_7	75755661	75760158	+	btg4
scaffold_7	18179030	18192852	+	bub3
scaffold_2	53118182	53186479	+	bzrap1
scaffold_6	108213936	108231764	-	bzw2
scaffold_7	44921155	44959299	-	c10orf54
scaffold_7	47426453	47439954	+	c10orf58
scaffold_7	75168269	75179588	+	c11orf57
scaffold_2	124196957	124213364	+	c11orf75
scaffold_4	15471333	15471987	-	c11orf96
scaffold_1	43584216	43589343	+	c12orf49
scaffold_3	42981109	42989817	+	c12orf5
scaffold_2	74029187	74038386	+	c13orf15
scaffold_8	60699691	60730279	-	c14orf102
scaffold_8	61728048	61733883	+	c14orf109
scaffold_35	96174	102722	+	c14orf119
scaffold_8	80199772	80212905	-	c14orf79
scaffold_7	54391911	54404423	-	c15orf39
scaffold_8	94420718	94424503	-	c15orf57
scaffold_9	65942049	65947255	+	c16orf42
scaffold_4	26886582	26903312	-	c16orf48
scaffold_9	74925566	74945016	-	c16orf52
scaffold_364	10436	16468	-	c16orf53
scaffold_4	29874086	29883836	+	c16orf61
scaffold_4	44199863	44223834	-	c16orf7
scaffold_2	41338292	41347325	-	c17orf108
scaffold_7	113312609	113334052	+	c17orf56
scaffold_6	46941010	46972548	-	c18orf19
scaffold_6	50873409	50883841	-	c18orf55
scaffold_2	33300324	33333614	-	c18orf8
scaffold_4	34428388	34483654	+	c19orf2
scaffold_1	125747973	125767108	-	c19orf22
scaffold_1	135640257	135672425	-	c19orf28
scaffold_26	963410	965789	+	c19orf39
scaffold_1	129098594	129108750	-	c19orf44
scaffold_6	126657979	126665247	+	c19orf50
scaffold_1	126143696	126165898	-	c19orf6
scaffold_4	75921838	75953108	+	c1orf112
scaffold_1	76252912	76278184	-	c1orf116
scaffold_4	107591003	107600295	+	c1orf177
scaffold_5	82512624	82550606	+	c1orf198
scaffold_7	88106466	88113690	+	c1orf50
scaffold_5	117952807	117958851	-	c1orf55
scaffold_10	10609430	10621602	-	c20orf111
scaffold_10	9552186	9555616	+	c20orf4
scaffold_5	89038337	89044604	-	c20orf72
scaffold_5	100066142	100158654	-	c20orf94
scaffold_7	70077558	70098060	-	c2cd2l
scaffold_2	95688644	95701152	+	c3orf17
scaffold_4	124346002	124364991	+	c3orf19
scaffold_6	95317433	95338863	+	c3orf23
scaffold_4	120391126	120402012	-	c3orf37
scaffold_2	111997343	112002968	-	c3orf38
scaffold_5	1226296	1248378	+	c3orf58
scaffold_4	130967226	130995779	+	c3orf64
scaffold_1	76417856	76463548	+	c4bpa
scaffold_1	119317946	119327854	+	c4orf34
scaffold_6	65383634	65412173	-	c5orf22
scaffold_1	72063910	72107131	-	c6orf106
scaffold_5	73650164	73654516	-	c6orf120
scaffold_5	79263894	79310573	+	c6orf170
scaffold_3	109653935	109665306	-	c7orf23
scaffold_9	79505135	79511197	+	c7orf26
scaffold_9	74114603	74146226	+	c7orf28b
scaffold_3	95329854	95340694	-	c7orf60
scaffold_6	113658880	113665591	+	c7orf64
scaffold_9	74450303	74453691	-	c7orf70
scaffold_9	77952043	77959357	+	c8orf33
scaffold_10	6016546	6020023	+	c8orf40
scaffold_5	11064764	11117290	-	c8orf42
scaffold_7	11113975	11121840	+	c8orf76
scaffold_1	114613515	114635082	-	c9orf125
scaffold_1	88556077	88566164	-	c9orf21
scaffold_1	90103245	90232009	-	c9orf3
scaffold_9	31268754	31294111	+	c9orf64
scaffold_1	104088502	104112529	+	c9orf72
scaffold_1	104350468	104367169	+	c9orf82
scaffold_2	93288048	93332430	-	cab39l
scaffold_10	28752656	28774050	-	calcoco2
scaffold_7	23168626	23184072	+	calhm2
scaffold_5	108892931	108957542	-	camkmt
scaffold_6	94140505	94176353	+	capn7
scaffold_2	98104776	98121883	+	carkd
scaffold_1	179160274	179187167	-	casp3
scaffold_8	18322638	18336425	+	casp6
scaffold_7	124039984	124042647	+	casp9
scaffold_4	8127167	8143874	-	cat.2
scaffold_10	15541836	15553258	-	cbx2
scaffold_3	40505065	40512069	-	cbx4
scaffold_4	106536314	106566324	-	cc2d1b
scaffold_1	190944615	191006460	+	cc2d2a
scaffold_8	8028942	8043030	+	ccbl1
scaffold_4	111420777	111443524	-	ccdc102a
scaffold_1	41327463	41342361	+	ccdc112
scaffold_48	275717	279064	-	ccdc130
scaffold_7	65330076	65348180	+	ccdc15
scaffold_1	63505295	63522609	+	ccdc157
scaffold_4	67034377	67076365	-	ccdc18
scaffold_3	110405850	110443750	+	ccdc3
scaffold_10	27119600	27184751	-	ccdc30
scaffold_3	85261038	85279128	-	ccdc41
scaffold_5	5466350	5505247	-	ccdc50
scaffold_7	113576033	113580520	-	ccdc57
scaffold_1	46491649	46523595	+	ccdc62
scaffold_4	137875709	137893278	-	ccdc66
scaffold_1	11381361	11405706	-	ccdc68
scaffold_3	52289887	52312730	+	ccdc69
scaffold_4	21272331	21282055	+	ccdc76
scaffold_8	53114600	53125838	+	ccdc9
scaffold_6	56023310	56050597	+	ccdc90a
scaffold_2	136941886	136955731	-	ccdc90b
scaffold_5	74803661	74812879	+	ccdc94
scaffold_8	43996493	44043578	-	cchcr1
scaffold_2	33045458	33048280	-	ccl4
scaffold_4	103607812	103614008	+	ccnb1.2
scaffold_9	57770189	57776662	+	ccnb2
scaffold_7	115317018	115321254	+	ccndx
scaffold_1	28328270	28335435	-	ccnh
scaffold_5	20343114	20366171	+	ccnl1
scaffold_3	110679573	110714722	-	cdc123
scaffold_2	59703591	59719926	+	cdc16
scaffold_3	76644202	76655273	-	cdc23
scaffold_3	76758662	76782538	-	cdc25c
scaffold_5	50506276	50537698	+	cdc40
scaffold_10	31999503	32004856	+	cdc6
scaffold_4	67785249	67857395	-	cdc7
scaffold_4	78321153	78366991	-	cdc73
scaffold_7	7651543	7655306	+	cdca3
scaffold_2	8386006	8399974	+	cdca8
scaffold_4	114439745	114451517	-	cdca9
scaffold_7	84021913	84051465	-	cdk11b
scaffold_2	106945107	106991217	-	cdk8
scaffold_1	41164346	41180539	+	cdo1
scaffold_6	93101561	93116466	+	cdv3
scaffold_4	29895357	29927039	-	cdyl2
scaffold_1	15651192	15667415	+	cenph
scaffold_8	20542265	20563372	+	cenpi
scaffold_4	107658610	107667173	-	cenpl
scaffold_4	80476420	80484706	+	cenpm
scaffold_7	35359013	35362723	+	cenpt
scaffold_8	57473829	57536957	-	cep128
scaffold_7	71460883	71506718	-	cep164
scaffold_5	49749279	49768229	+	cep57l1
scaffold_9	37652126	37663684	+	cep63
scaffold_1	92461485	92488526	-	cep78
scaffold_2	317583	341886	+	cep85
scaffold_4	36535046	36585326	-	cep89
scaffold_2	37297711	37312560	+	cep97
scaffold_1	73121525	73163329	+	cept1
scaffold_2	93022901	93055071	-	cers5
scaffold_5	41579751	41619719	-	cga
scaffold_9	58364214	58401380	-	cgnl1
scaffold_8	95030314	95034714	+	chac1
scaffold_5	103655820	103665676	-	chac2
scaffold_1	131330078	131365447	-	chaf1a
scaffold_8	50588289	50594961	-	chchd5
scaffold_4	119439007	119450508	-	chchd6
scaffold_1	30554620	30590231	-	chd1
scaffold_4	56856327	56936203	+	chid1
scaffold_8	40152356	40230040	+	chm
scaffold_3	7551823	7560469	+	chmp7
scaffold_9	21495243	21561697	+	chn1
scaffold_8	95134717	95150209	+	chp
scaffold_3	77753841	77780656	+	chpt1
scaffold_9	83364747	83392694	+	chtf18
scaffold_1	149811911	149819458	-	cisd2
scaffold_2	295519	301126	-	cisd3
scaffold_4	71912358	71943093	-	clcc1
scaffold_8	21690689	21731326	+	clcn5
scaffold_9	34523772	34545607	+	cldn15.2
scaffold_9	86823401	86826601	+	cldn6.1
scaffold_2	69905463	69925452	-	cln5
scaffold_3	17633875	17642824	+	cln6
scaffold_2	134242892	134255083	-	clns1a
scaffold_9	79026440	79050846	+	cluap1
scaffold_2	65231678	65317599	-	clybl
scaffold_6	95458934	95526766	-	cnot10
scaffold_3	87930569	87978787	+	cnot2
scaffold_10	33698605	33711177	+	cnp
scaffold_8	52388593	52401098	+	cntd2
scaffold_2	75572412	75599088	+	cog3
scaffold_5	93521677	93533069	+	commd1
scaffold_1	41017579	41038576	-	commd10
scaffold_1	53000447	53010682	-	comt.2
scaffold_3	20382503	20404372	-	cops2
scaffold_6	30544328	30559895	+	cops5
scaffold_5	8889442	8907565	+	cops7b
scaffold_10	35555788	35562684	-	coq10b
scaffold_7	29913582	29923172	-	cox15
scaffold_1	142663049	142672013	+	cox18
scaffold_4	47464781	47472715	-	cox4nb
scaffold_5	110795241	110800585	+	cox7a2l
scaffold_7	89441456	89461006	-	cpsf3l
scaffold_4	107030816	107040610	+	cpt2
scaffold_53	141398	147119	+	crb3
scaffold_2	58312042	58320037	-	creg2
scaffold_6	124065965	124077842	+	crem
scaffold_6	140040184	140065268	+	crhr2
scaffold_528	728	2243	+	crip3
scaffold_2	21659544	21672286	-	crk
scaffold_5	101757693	101764917	-	crls1
scaffold_5	90033638	90044824	-	crnkl1
scaffold_3	63422874	63458359	+	cry1
scaffold_10	17126163	17151887	+	csnk1d
scaffold_7	54837497	54875091	-	csnk1g1
scaffold_1	38407460	38465031	-	csnk1g3
scaffold_5	87277364	87285910	+	cst7
scaffold_8	67232047	67254817	+	ctage5
scaffold_6	77565311	77702326	+	ctnnal1
scaffold_2	30007822	30025176	+	ctns
scaffold_2	25595053	25656517	+	ctps2
scaffold_2	133471339	133481259	+	ctsc
scaffold_4	20235634	20248437	-	ctsd
scaffold_6	80101766	80158902	+	cul1
scaffold_6	124016073	124057033	-	cul2
scaffold_9	22698140	22748226	-	cwc22
scaffold_1	13842819	13932924	+	cwc27
scaffold_2	22694381	22739428	-	cxorf23
scaffold_8	31916368	31943526	+	cxorf57
scaffold_7	54054127	54069063	+	cyp1a1
scaffold_9	31353264	31378619	+	cyp20a1
scaffold_5b	3292785	3306151	-	cyp2c19
scaffold_5b	3075555	3087528	-	cyp2f1
scaffold_9	91544909	91585633	-	cyp39a1
scaffold_6	113836423	113846241	+	cyp51a1
scaffold_7	107560195	107588827	+	cyth1
scaffold_1	135482396	135493085	-	dapk3
scaffold_1	7745624	7778303	+	dazl
scaffold_1	68725222	68802596	+	dcaf6
scaffold_1	76604559	76615667	-	dclre1b
scaffold_3	48282980	48301836	+	dctn4
scaffold_5	11777008	11789519	+	dcun1d1
scaffold_3	6519064	6567510	+	ddhd2
scaffold_1	79697105	79711573	-	ddx20
scaffold_8	47263333	47293879	+	ddx26b
scaffold_5	38890980	38932967	+	ddx43
scaffold_1	66711209	66729973	-	ddx52
scaffold_3	11231759	11249028	-	ddx56
scaffold_9	78674588	78686875	-	decr2
scaffold_4	52105953	52123555	+	def8
scaffold_5	117304870	117323746	+	degs1
scaffold_8	74949354	74964594	-	degs2
scaffold_6	56722130	56755145	+	dek
scaffold_4	93175810	93193600	+	depdc1
scaffold_3	77152646	77165525	-	depdc4
scaffold_4	17120825	17134670	-	depdc7
scaffold_6	104674158	104702713	+	dfna5
scaffold_2	140459221	140468811	-	dgat2
scaffold_1	54451337	54465605	+	dgcr14
scaffold_4	51701674	51706360	+	dhodh
scaffold_1	69227854	69295358	+	dhrs11
scaffold_2	94128111	94137323	-	dhrs12
scaffold_3	110729692	110744145	-	dhtkd1
scaffold_8	43692123	43709816	+	dhx16
scaffold_1	46154752	46164961	-	diablo
scaffold_2	70899306	70922048	+	dis3
scaffold_2	137233931	137247018	-	dlg1
scaffold_8	56066856	56083374	+	dlst
scaffold_2	49340970	49449976	+	dmd.1
scaffold_1	16087029	16109201	+	dmgdh
scaffold_8	70230315	70234729	+	dnaaf2
scaffold_1	150690824	150705740	-	dnajb14
scaffold_9	5238844	5253765	-	dnajb2
scaffold_3	94063726	94066591	+	dnajb9
scaffold_7	34757689	34769963	-	dnajc12
scaffold_26	994118	1003915	+	dnase2
scaffold_3	51435274	51450268	-	dnd1
scaffold_9	5181914	5194704	+	dnpep
scaffold_8	44979897	44988528	-	dom3z
scaffold_2	127385523	127396096	-	donson
scaffold_9	13765409	13817699	-	dpp4
scaffold_6	10373439	10386595	+	dscc1
scaffold_2	125894401	125903103	+	dscr3
scaffold_5	52667963	52689324	+	dse
scaffold_8	50252389	50276825	-	dsn1
scaffold_3	20611865	20635479	+	dtwd1
scaffold_1	39979713	40037706	+	dtwd2
scaffold_2	21192851	21243287	+	dtx2
scaffold_3	14240791	14255672	-	dusp11
scaffold_7	31658252	31682993	+	dusp11.2
scaffold_151	211303	221507	+	dusp14
scaffold_6	62422498	62472979	+	dusp22
scaffold_10	7700293	7712260	-	e2f1
scaffold_4	111124083	111147884	+	e2f4
scaffold_4	26769098	26834390	-	edc4
scaffold_4	119736017	119857200	+	eefsec
scaffold_5	60275633	60314412	+	egln1
scaffold_10	33355317	33359894	+	eif1
scaffold_9	74173851	74190939	+	eif2ak1
scaffold_4	102982701	103001606	+	eif2b3
scaffold_4	129289640	129295063	+	eif4e3
scaffold_7	43629720	43638628	-	eif4ebp2
scaffold_1	55873867	55891252	+	eif4enif1
scaffold_1	4910176	4917025	+	elac1
scaffold_1	68264254	68283925	+	elk4
scaffold_1	36036706	36072713	+	ell2
scaffold_4	17739969	17844753	-	elp4
scaffold_10	5181271	5186621	+	eme1
scaffold_7	222112	227014	+	endog
scaffold_2	74709936	74800799	-	enox1
scaffold_5	87319808	87352770	-	entpd6
scaffold_5	62291966	62389772	+	epb41l2
scaffold_3	5039634	5050862	+	ephx3
scaffold_3	3252281	3304395	+	eps8
scaffold_7	67782719	67817756	-	ercc1
scaffold_10	6471120	6488651	-	ergic3
scaffold_1	130217318	130226576	+	eri1
scaffold_9	75390533	75403204	+	eri2
scaffold_2	76161272	76193996	-	esd
scaffold_7	116407642	116418891	+	ethe1
scaffold_8	95106446	95122483	-	exd1
scaffold_10	4074273	4086631	+	exoc7
scaffold_5	60358306	60367940	+	exoc8
scaffold_8	65258097	65271640	-	exosc5
scaffold_1	155678115	155690550	-	exosc9
scaffold_6	11488099	11510093	+	ext1
scaffold_2	2371628	2412445	+	eya3
scaffold_3	12695966	12707802	-	fahd2a
scaffold_3	21648296	21655750	+	fam103a1
scaffold_3	25064682	25082786	-	fam108c1
scaffold_3	37888082	37914331	+	fam114a2
scaffold_2	93983115	94008883	+	fam124a
scaffold_9	33035408	33044933	+	fam124b
scaffold_8	14401059	14473774	-	fam125b
scaffold_6	73561916	73594749	-	fam134b
scaffold_310	42557	55683	-	fam134c
scaffold_7	34517142	34533802	+	fam149b1
scaffold_1	86270277	86276689	-	fam158a
scaffold_5	93496686	93505911	-	fam161a
scaffold_8	56148130	56153446	+	fam164c
scaffold_1	89497271	89517256	-	fam175a
scaffold_8	86000049	86009609	-	fam177a1
scaffold_3	106490437	106517573	-	fam185a
scaffold_7	38365686	38445973	-	fam190b
scaffold_9	72464849	72496878	-	fam20c
scaffold_2	28532755	28544378	-	fam57a
scaffold_6	37757700	37857069	+	fam59a
scaffold_4	108981980	109003049	+	fam5b
scaffold_8c	1588188	1599285	-	fam63a
scaffold_9	57785177	57816283	-	fam63b
scaffold_4	67147449	67185530	+	fam69a
scaffold_6	21902522	21918202	-	fam92a1
scaffold_8	89726722	89740586	-	fam98b
scaffold_1	89936894	90008849	+	fancc
scaffold_4	86107821	86143294	+	fancd2
scaffold_1	73548348	73567271	+	fance
scaffold_9	25495416	25515141	-	fastkd2
scaffold_1	205805771	205808296	+	fastkd5
scaffold_1	32467978	32475972	-	fbxl17
scaffold_9	40221834	40255218	+	fbxl18
scaffold_6	50884008	50920986	+	fbxo15
scaffold_5	85322414	85350283	+	fbxo30
scaffold_9	37182877	37191336	-	fbxo45
scaffold_10	30326552	30352834	-	fbxo47
scaffold_4	86763497	86772236	-	fbxo7
scaffold_84	124694	186205	+	fcho1
scaffold_8c	316370	399058	-	fcrl4
scaffold_10	4971092	4981276	+	fdxr
scaffold_2	103027877	103068233	-	fgf9
scaffold_5	70524757	70577462	-	fgfr1op
scaffold_5	50235785	50310677	+	fig4
scaffold_37	781769	783358	-	fis1
scaffold_10	10662470	10664707	-	fitm2
scaffold_6	126628893	126651853	-	fkbp8
scaffold_8	48861073	48868308	-	fkrp
scaffold_1	106228359	106242330	-	fktn
scaffold_9	83882509	83890243	-	flcn
scaffold_4	70389410	70407815	+	fmo1
scaffold_1	1653585	1663017	+	fn3krp
scaffold_8	89138012	89152775	-	fntb
scaffold_8	56199051	56202181	-	fos
scaffold_4	60934736	60941128	+	fosl1
scaffold_4	60000775	60022890	+	frmd8
scaffold_9	48704195	48720991	+	ftcd
scaffold_4	26456423	26541875	-	fto
scaffold_1	134197961	134209388	+	fut10
scaffold_7	102752537	102783967	+	fuz
scaffold_1	98145467	98150789	-	fxn
scaffold_1	142302619	142420963	+	fzr1
scaffold_4	139764002	139791401	+	g6pd
scaffold_10	17168920	17241193	-	gaa
scaffold_6	77177210	77200030	+	gabbr2
scaffold_2	131344421	131359650	+	gabpa
scaffold_8c	2538785	2552656	+	gabpb2
scaffold_6	96471501	96588845	+	gadl1
scaffold_3	54273999	54310266	-	galnt10
scaffold_9	10497762	10606623	+	galnt13
scaffold_2	60079726	60123858	+	gas6
scaffold_1	63408392	63440349	-	gatsl3
scaffold_7	115684677	115752062	-	gbp1
scaffold_7	115732083	115769705	+	gbp5
scaffold_3	116560625	116569514	+	gcc1
scaffold_9	69203941	69215081	+	gde1
scaffold_8	92999277	93012064	-	gemin2
scaffold_8	49800451	49805768	-	gemin7
scaffold_2	46556209	46573713	+	gemin8
scaffold_4	26879096	26883293	+	gfod2
scaffold_10	8319251	8333616	-	ggt7
scaffold_9	33893094	33957340	+	gigyf2
scaffold_4	47416313	47420526	-	gins2
scaffold_1	60519617	60583986	+	git2
scaffold_2	85126302	85130443	-	gli1.2
scaffold_4	67431748	67461067	+	glmn
scaffold_1	203002757	203005842	+	glod5
scaffold_1	60609089	60639314	+	gltp
scaffold_4	86551361	86559747	+	glyctk
scaffold_8	72358475	72373603	-	gmfb
scaffold_1	117029726	117040963	-	gng10
scaffold_8	43835982	43852527	+	gnl1
scaffold_3	66466326	66486321	-	gnpda1
scaffold_8	61543920	61560828	+	golga5
scaffold_2	31417128	31452176	-	gosr1
scaffold_10	21194541	21207611	+	gosr2
scaffold_4	112092330	112110614	-	got2
scaffold_4	36647378	36673042	+	gpatch1
scaffold_1	8639498	8653631	-	gpbp1
scaffold_4	37926971	37949949	-	gpi
scaffold_2	754503	757408	-	gpn2
scaffold_6	105393633	105403614	-	gpnmb
scaffold_5	70283748	70298237	-	gpr137b
scaffold_7	81638391	81659772	+	gpr157
scaffold_3	4261928	4262915	-	gpr19
scaffold_1	36002223	36011430	-	gramd3
scaffold_10	26870656	26894534	-	grn
scaffold_8	41462	59427	+	gsn
scaffold_1	148692330	148740185	-	gstcd
scaffold_9	7154970	7222250	-	gtdc1
scaffold_4	68055194	68064611	-	gtf2b
scaffold_1	101125291	101139001	+	gtf2h2
scaffold_2	36097685	36175055	-	gtf2ird1
scaffold_9	60159209	60237204	-	gtf3c1
scaffold_3	41336908	41339692	-	gtf3c3
scaffold_8	4778860	4789707	-	gtf3c5
scaffold_1	127499285	127547848	+	gtpbp3
scaffold_10	37344952	37349053	+	gtpbp5
scaffold_9	99080799	99085651	-	gtpbp8
scaffold_2	89228329	89250487	+	gtsf1
scaffold_1	186081231	186103355	+	guf1
scaffold_1	155759216	155771943	+	hadh
scaffold_9	83023258	83030279	+	haghl
scaffold_4	10448238	10450228	+	harbi1
scaffold_9	18056706	18094483	-	hat1
scaffold_8	84549460	84558823	-	haus2
scaffold_1	85730898	85742916	-	haus4
scaffold_275	48243	71739	-	haus7
scaffold_1	118959490	118978110	-	haus8
scaffold_8	40707373	40759636	+	hdx
scaffold_5	66311465	66332588	-	heca
scaffold_4	102725974	102761315	-	hectd3
scaffold_7	35329856	35350640	+	hells
scaffold_4	71674224	71689636	-	henmt1
scaffold_6	81510652	81541299	-	herpud2
scaffold_1	133483696	133515469	+	hgsnat
scaffold_4	117662145	117701143	+	hhat
scaffold_7	70058316	70074896	-	hinfp
scaffold_3	74629531	74663951	-	hk2
scaffold_38	617777	623475	-	hkr1
scaffold_2	126015525	126039911	+	hlcs
scaffold_4	83582356	83592950	-	hmgxb4
scaffold_3	49843367	49860431	-	hmmr
scaffold_1	15961410	16006304	+	homer1
scaffold_3	21548614	21639838	-	homer2
scaffold_2	13408514	13419836	-	hpca
scaffold_5	25779057	25781943	-	hpcal1
scaffold_8	47057492	47077422	+	hprt1
scaffold_1	144431627	144446079	-	hpse
scaffold_4262	2708	4208	+	hrh1
scaffold_2	82222155	82234117	-	hsd17b6
scaffold_4	75449907	75460778	-	hsd17b7
scaffold_7	70601676	70632949	+	hyou1
scaffold_7	51362534	51385485	+	idh3a
scaffold_8	13959077	13971748	+	idh3g
scaffold_8	33136149	33145330	+	ids
scaffold_1	6702800	6748009	+	ier3ip1
scaffold_1	122643307	122662860	+	ifi30
scaffold_4	84898401	84914517	+	ift27
scaffold_1	104274036	104319028	-	ift74
scaffold_1	45441413	45491137	-	ift81
scaffold_9	2341548	2354005	+	igfbp5
scaffold_3	7162142	7179632	-	ikbkb
scaffold_4	139748705	139761552	-	ikbkg
scaffold_4	11916267	11927763	+	incenp
scaffold_1	178835601	178839160	+	ing2
scaffold_1	157734048	157764512	+	intu
scaffold_116	226380	251602	-	ipo8
scaffold_4	85457567	85488732	+	ippk
scaffold_1898	569	9178	-	iqcb1
scaffold_9	69276739	69314338	+	iqce
scaffold_8	13096408	13156917	+	irak1
scaffold_1	179123528	179153856	-	irf2
scaffold_5	39981877	39993986	-	irf6.2
scaffold_1	90777409	90794904	-	isca1
scaffold_6	108380540	108490289	+	ispd
scaffold_4223	376	2443	-	isy1
scaffold_4	78385172	78419455	-	ivns1abp
scaffold_6	103037227	103091329	+	jazf1
scaffold_10	3578907	3585262	+	jmjd6
scaffold_6	28232818	28291488	+	jph1
scaffold_1	96235062	96290493	+	kank1
scaffold_10	27398906	27460859	-	kazn
scaffold_7	87288540	87296903	-	kcnj5
scaffold_6	39357283	39386241	+	kctd1
scaffold_1	61139334	61151930	+	kctd10
scaffold_3	9943151	9951890	+	kctd9
scaffold_7	108726378	108750278	+	kdelr2
scaffold_1	45697370	45773437	-	kdm2b
scaffold_6	63835623	63867809	+	kdsr
scaffold_24	144461	148085	-	keap1
scaffold_7	54926170	54928997	-	kiaa0101
scaffold_3	54795545	54809308	-	kiaa0141
scaffold_6	36653189	36739216	-	kiaa0146
scaffold_10	4589521	4615386	-	kiaa0195
scaffold_2	5119318	5175008	+	kiaa0319l
scaffold_4	103618308	103635387	-	kiaa0494
scaffold_4	46930105	46955347	+	kiaa0513
scaffold_2	74067963	74229192	-	kiaa0564
scaffold_8	82393611	82494210	-	kiaa0586
scaffold_5	44621609	44668575	+	kiaa0776
scaffold_1	36726949	36793991	+	kiaa0825
scaffold_3	176018	182317	-	kiaa0930
scaffold_3	73885046	73900700	-	kiaa1191
scaffold_7	35182769	35195814	+	kiaa1279
scaffold_3	34422664	34451869	-	kiaa1370
scaffold_1	179410831	179427051	-	kiaa1430
scaffold_6	64364236	64450697	-	kiaa1468
scaffold_2	39667712	39696882	+	kiaa1524
scaffold_4	46157803	46172589	+	kiaa1609
scaffold_2	75384888	75407177	+	kiaa1704
scaffold_9	20964754	20983425	+	kiaa1715
scaffold_8	56525980	56538546	+	kiaa1737
scaffold_5	93198158	93226710	+	kiaa1841
scaffold_6	92678705	92723419	+	kif15
scaffold_7	32535481	32595980	+	kif20b
scaffold_5722	31	4060	-	kif22
scaffold_6	122417997	122463146	-	kif5b
scaffold_3	112190147	112205386	+	kin
scaffold_5	44860090	44986438	+	klhl32
scaffold_6	105436034	105451302	+	klhl7
scaffold_5	106674795	106714044	-	klraq1
scaffold_2	10631981	10649003	-	kpna6
scaffold_9	2864011	2868425	+	krt8.2
scaffold_7	51731547	51756489	-	kti12
scaffold_8	69897179	69919694	+	l2hgdh
scaffold_2	63855728	63872292	-	lamp1
scaffold_7	5810887	5835275	-	lamp2
scaffold_27	332763	335755	+	lamtor2
scaffold_1	157867919	157891297	+	larp1b
scaffold_8	18591549	18618368	+	larp7
scaffold_9	79789816	79817955	+	lcmt1
scaffold_3	63122164	63134716	-	ldha
scaffold_3	6703785	6720819	+	letm2
scaffold_2	85665120	85676731	+	letmd1
scaffold_4	58389729	58398086	+	lgals12
scaffold_7	98193492	98217803	-	lig1
scaffold_2	97356722	97362965	-	lig4
scaffold_1	137863003	137927441	+	lin54
scaffold_7	115449544	115462103	-	lin7c
scaffold_1	4942704	4950944	+	lipg
scaffold_2	116069601	116087633	+	liph
scaffold_9	63406890	63425552	-	litaf
scaffold_1	30155689	30245950	-	lix1
scaffold_3	116797079	116810262	-	lmf2
scaffold_3	21904416	21921931	-	lmnb3
scaffold_3	4348563	4365499	-	loh12cr1
scaffold_1	125035863	125056322	+	lonp1
scaffold_4	113516577	113580572	+	lonp2
scaffold_7	7046063	7051500	+	lpar5
scaffold_5	6551344	6702704	-	lpp
scaffold_561	55679	63151	+	lrmp
scaffold_8	70244664	70249975	-	lrr1
scaffold_6	422523	429374	-	lrrc14
scaffold_4	92756492	92777400	+	lrrc40
scaffold_4	102390110	102406673	-	lrrc41
scaffold_10	15573346	15598683	-	lrrc45
scaffold_7	91822625	91838442	-	lrrc47
scaffold_9	56860480	56913728	+	lrrc49
scaffold_4	5129132	5131052	-	lrrc4c
scaffold_6	24636486	24680067	-	lrrcc1
scaffold_9	47967153	48046777	+	lrrfip1
scaffold_6	82535914	82591618	+	lrrfip2
scaffold_3	33874952	33884979	-	lysmd2
scaffold_6	80917648	80941979	+	lztfl1
scaffold_4	132831435	132922757	+	magi1
scaffold_1	18399864	18442848	+	malt1
scaffold_48	559790	580539	-	man2b1
scaffold_1	149865156	149884441	+	manba
scaffold_5	44361779	44378828	+	maneal
scaffold_10	8203034	8216961	+	map1lc3a
scaffold_23	886531	902101	-	map2k7
scaffold_2	22377412	22459780	+	map3k15
scaffold_6	133349451	133415874	-	map4
scaffold_1	53855326	53890546	-	mapk1
scaffold_3	100037539	100077045	+	mapk11
scaffold_1	71593734	71696951	-	mapk14
scaffold_1	125073920	125082702	-	march_1
scaffold_7	31840565	31885916	+	march_4
scaffold_6	70999205	71068942	-	march_5
scaffold_9	12775484	12788959	+	march_6
scaffold_8	76705364	76752366	+	mark3
scaffold_8	17393265	17399601	-	mars2
scaffold_6	120531619	120546705	-	mastl
scaffold_3	68171898	68184599	+	mat2b
scaffold_40	520435	524339	-	mblac1
scaffold_5	26538405	26625636	+	mboat2
scaffold_10	17058647	17102172	+	mbtd1
scaffold_4	24912763	24995755	+	mbtps1
scaffold_1	116155331	116156525	+	mcart1
scaffold_3	110310705	110330352	-	mcm10
scaffold_6	36538537	36551532	-	mcm4
scaffold_5	102121084	102148053	-	mcm8
scaffold_50	487283	529956	+	mcph1
scaffold_5	94172599	94199372	+	mdh1
scaffold_2	17162942	17175880	+	mdh2
scaffold_3	87280812	87311446	-	mdm1
scaffold_45	117139	178494	-	mdm4
scaffold_6	74775098	74789252	+	med10
scaffold_2	1271296	1278217	+	med18
scaffold_7	77033057	77068325	-	med19
scaffold_1	70860869	70872881	-	med20
scaffold_6	11649299	11661831	-	med30
scaffold_2	76452316	76465282	-	med4
scaffold_4	98457055	98463684	-	med8
scaffold_2	85444136	85452449	-	mettl1
scaffold_7	17843801	17847042	+	mettl10
scaffold_210	28310	32223	-	mettl12
scaffold_4	70226211	70236282	-	mettl13
scaffold_1	154557544	154582626	+	mettl14
scaffold_4	19161203	19181184	-	mettl15
scaffold_2	41896251	41942248	-	mettl16
scaffold_1	83617840	83630176	-	mettl3
scaffold_3	41323838	41326950	+	mfap3
scaffold_1	137778979	137809213	-	mfhas1
scaffold_2	91345099	91349942	-	mfsd5
scaffold_187	105835	113373	+	mfsd6l
scaffold_4	75378123	75386901	-	mgst3
scaffold_99	180366	196755	+	mhc2a
scaffold_4	93696024	93718460	-	mier1
scaffold_1	121330497	121341418	+	mier2
scaffold_2	128632848	128639999	+	mis18a
scaffold_8	69780815	69801092	-	mis18bp1
scaffold_3	113387213	113420757	+	mkln1
scaffold_2	52034190	52049198	+	mks1
scaffold_1	179224318	179241816	-	mlf1ip
scaffold_4	112909241	112925126	-	mlkl
scaffold_2	51935357	51961420	+	mlxipl
scaffold_4	102680316	102685286	-	mmachc
scaffold_3	36011239	36031153	-	mns1
scaffold_2	41823848	41867263	-	mnt
scaffold_4	20202314	20220265	-	mob2.1
scaffold_1	145692304	145728759	+	mobkl1a
scaffold_3	17250362	17261855	+	morf4l1
scaffold_6	34033704	34037725	+	mos
scaffold_1	46850282	46890847	-	mphosph9
scaffold_7	53807603	53818007	-	mpi
scaffold_6	46167987	46180978	-	mppe1
scaffold_4	18168082	18209418	+	mpped1
scaffold_9	46394281	46417698	-	mreg
scaffold_4	61207768	61214017	+	mrpl11
scaffold_5341	2430	2796	-	mrpl14
scaffold_4	14224033	14237160	+	mrpl21
scaffold_4	107393452	107400765	+	mrpl37
scaffold_2	131175717	131230053	-	mrpl39
scaffold_1	53697957	53703788	-	mrpl40
scaffold_7	24224561	24229683	-	mrpl43
scaffold_9	36169724	36178305	+	mrpl44
scaffold_10	30011285	30022808	-	mrpl45
scaffold_6	138326623	138330373	-	mrpl55
scaffold_2	10874280	10885330	+	mrps15
scaffold_2	33459629	33463863	-	mrps17
scaffold_3	1663730	1666608	-	mrps33
scaffold_5	107091045	107166773	-	msh2
scaffold_141	149702	219468	-	msh3
scaffold_2	47484452	47500464	-	msl3
scaffold_6	10389558	10406972	+	mtbp
scaffold_6	113988140	113990695	+	mterf
scaffold_6	20377144	20387749	-	mterfd1
scaffold_9	33382936	33389123	+	mterfd2
scaffold_3	16784085	16790085	+	mthfs
scaffold_2	123190589	123205348	-	mtmr2
scaffold_6	121632093	121642452	+	mtpap
scaffold_7	38548356	38593626	-	mttp.2
scaffold_1	181270653	181384403	+	mtus1
scaffold_9	20693591	20740947	-	mtx2
scaffold_6	58919506	58946422	-	muted
scaffold_1	61060828	61074119	-	mvk
scaffold_2	14159468	14168430	+	mycl1
scaffold_6	63562738	63629961	-	mylk4
scaffold_10	18989038	19032596	-	myo1d
scaffold_7	30312584	30395685	+	myof
scaffold_4	96731912	96755109	-	mysm1
scaffold_2	104354803	104371761	+	n4bp2l1
scaffold_3	85951680	85959607	+	n6amt1
scaffold_1	90940491	90969576	-	naa35
scaffold_3	97179009	97189776	+	naa38
scaffold_7	84158151	84189809	-	nadk
scaffold_1	27167719	27192366	+	nadkd1
scaffold_4	9401044	9418612	+	nadsyn1
scaffold_1	172561251	172597890	-	naf1
scaffold_9	63571358	63591573	+	naga
scaffold_1	201237887	201247690	+	nanos2
scaffold_3	116813577	116840894	+	ncaph2
scaffold_1	47468746	47622661	-	ncor2
scaffold_8	6544793	6578423	-	ncs1
scaffold_7	45790186	45797324	+	ndufa13
scaffold_7	99747159	99750467	+	ndufa3
scaffold_1	125258322	125265364	+	ndufa7
scaffold_8	1128898	1133838	+	ndufa8
scaffold_8	95194689	95200447	-	ndufaf1
scaffold_4	121478467	121484745	+	ndufaf3
scaffold_5	40316734	40321891	+	ndufaf4
scaffold_3	79517318	79557919	+	nedd1
scaffold_8	70146814	70179901	+	nemf
scaffold_4	114307392	114331763	+	neto2
scaffold_9	20203651	20217267	+	nfe2l2
scaffold_1	149889930	149939473	-	nfkb1
scaffold_7	86618517	86644595	+	nfrkb
scaffold_10	6205753	6229531	+	nfs1
scaffold_6	98026928	98046728	+	ngly1
scaffold_9	4451492	4456734	-	nhej1
scaffold_6	137534597	137542096	+	nicn1
scaffold_8	74625889	74692325	+	nin
scaffold_2	4082239	4105309	+	nipal3
scaffold_1	106556672	106572087	-	nipsnap3a
scaffold_2	143268984	143278974	-	nit2
scaffold_7	69973207	69997839	-	nlrx1
scaffold_7	60979649	61014920	+	nmnat1
scaffold_4	50854036	50865698	-	nob1
scaffold_7	33689572	33721487	+	noc3l
scaffold_4	85626117	85644088	+	nol8
scaffold_2	101918911	101929462	-	nosip
scaffold_9	82781387	82829231	-	noxo1
scaffold_9	11402953	11412475	-	nr4a2
scaffold_8	42629047	42642927	-	nsdhl
scaffold_10	21096163	21124795	+	nsf
scaffold_6	74590235	74611354	+	nsun2
scaffold_6	117333776	117362100	-	nsun6
scaffold_3	53788121	53826567	-	ntf3
scaffold_3	85619545	85631911	-	ntn4
scaffold_6	131979218	132008806	-	nub1
scaffold_4	28672361	28682887	-	nudt21
scaffold_4	15195423	15226406	+	nudt8
scaffold_4	70820184	70831540	+	nuf2
scaffold_3	87446330	87472201	+	nup107
scaffold_3	12544502	12548048	-	nup133
scaffold_4	7836221	7862118	+	nup160
scaffold_3	77886172	77902380	-	nup37
scaffold_8	95179722	95194039	+	nusap1
scaffold_2	80717461	80722488	-	obfc2b
scaffold_1	101094363	101116401	+	ocln
scaffold_1	121090253	121101367	+	odf3l1
scaffold_2	46793990	46825136	-	ofd1
scaffold_7	49600597	49656193	-	ogdhl
scaffold_4	28682564	28695684	+	ogfod1
scaffold_5	36398434	36436328	+	ogfrl1
scaffold_4	123850730	123866149	-	ogg1
scaffold_8	95175134	95179626	-	oip5
scaffold_6	115932053	115941838	-	olah
scaffold_4	96755271	96802928	+	oma1
scaffold_3	110375242	110393254	-	optn
scaffold_5	41731707	41783215	+	orc3
scaffold_6	29412271	29430311	+	orc5
scaffold_9	40872575	40922145	+	ormdl1
scaffold_2	85352475	85392790	+	os9
scaffold_6	40412518	40484153	+	osbpl1a
scaffold_4	106268590	106338963	+	osbpl9
scaffold_7	121485596	121488134	-	ostf1
scaffold_5	49102407	49115578	-	ostm1
scaffold_6	23121770	23129936	-	otud6b
scaffold_2	18814328	18816684	-	ovca2
scaffold_5	89003314	89033058	+	ovol2
scaffold_94	258709	296335	-	ovos2
scaffold_6	98013643	98027115	-	oxsm
scaffold_134	191783	237814	-	pacsin3
scaffold_8	55302261	55315601	-	paf1
scaffold_2	7749457	7769462	-	pafah2
scaffold_6	25918530	25943365	+	pag1
scaffold_1	24201158	24226037	+	paip1
scaffold_5	100369535	100404603	+	pak7
scaffold_2	81306339	81330011	+	pan2
scaffold_7	60842330	60874385	+	paox
scaffold_1	15926680	15949503	-	papd4
scaffold_3	17345562	17370968	-	paqr5
scaffold_9	26492172	26582349	-	pard3b
scaffold_1	66990109	67005679	-	parl
scaffold_3	41660817	41678099	-	parp11
scaffold_3	4456651	4497333	+	parp12
scaffold_1	64380237	64406675	-	parp2
scaffold_2	127297034	127317702	-	patl2
scaffold_3	91033539	91098507	-	pawr
scaffold_6	130225550	130249333	+	paxip1
scaffold_8	39816953	39834042	+	pcdh11x
scaffold_10	29550501	29565639	+	pcgf2
scaffold_1	181183970	181225999	-	pcm1
scaffold_6	35744539	35765380	+	pcmtd1
scaffold_10	23104292	23111787	-	pcmtd2
scaffold_7	20461100	20465427	+	pcna
scaffold_6	79090832	79132483	-	pdcd6
scaffold_3	33349293	33357262	-	pdcd7
scaffold_6	120439045	120453944	+	pdss1
scaffold_5	48699377	48761192	-	pdss2
scaffold_7	96199040	96219176	+	per3
scaffold_1	168453455	168519160	-	pet112
scaffold_6	113628543	113658939	-	pex1
scaffold_2	16782967	16793925	-	pex12
scaffold_5	93174937	93186125	+	pex13
scaffold_7	61548803	61605149	+	pex14
scaffold_5	77905869	77945627	+	pex7
scaffold_7	27391391	27397783	+	pgam1
scaffold_8	30794961	30809596	-	pgk1
scaffold_7	112003101	112036340	+	pgs1
scaffold_2	1297169	1334382	+	phactr4
scaffold_6	110057329	110138946	-	phf14
scaffold_10	6032485	6068340	-	phf20
scaffold_9	17451124	17456602	+	phospho2
scaffold_363	285	11549	+	pi4k2b
scaffold_1	135545032	135571442	+	pias4
scaffold_2	26303137	26312926	+	piga
scaffold_3	35551739	35566953	+	pigb
scaffold_5	75613782	75621862	+	pigh
scaffold_6	79131835	79155280	+	pigm
scaffold_2	746075	750372	+	pigv
scaffold_1	156557047	156559281	-	pigy
scaffold_7	104355727	104375588	-	pih1d1
scaffold_3	105111656	105145244	-	pik3cg
scaffold_6	93837825	93860887	+	pik3r4
scaffold_6	118787313	118813680	-	pip4k2b
scaffold_1	57900484	57924910	+	pitpnb.2
scaffold_1	32703942	32724283	-	pja2
scaffold_8	18302323	18315282	-	pla2g12a
scaffold_4	58410778	58426073	-	pla2g16
scaffold_4	75051201	75101985	+	pla2g4a
scaffold_7	85970067	86066075	+	plch2
scaffold_1	131260958	131276214	+	plin3
scaffold_9	78461882	78468960	+	plk1
scaffold_3	85226556	85259912	+	plxnc1
scaffold_192	74132	90844	+	pm20d2
scaffold_2	81179675	81190582	+	pmel
scaffold_10	34978851	34982070	-	pmepa1
scaffold_9	40783022	40895215	-	pms1
scaffold_9	74492089	74505534	-	pms2
scaffold_5b	6327802	6328972	-	pnoc
scaffold_3	723472	742108	+	pnpla3
scaffold_5	91431104	91474281	-	pnpt1
scaffold_4	128050045	128076328	+	poc1a
scaffold_1	17428344	17448361	+	poc5
scaffold_4	58784151	58808614	-	pola2
scaffold_3	11073180	11086643	-	pold2
scaffold_8	70211711	70228618	+	pole2
scaffold_1	17483978	17540220	-	polk
scaffold_4	111374735	111387271	+	polr2c
scaffold_5	88898301	88909257	-	polr3f
scaffold_6	111797247	111811144	+	pon2
scaffold_5	47726973	47757660	-	popdc3
scaffold_10	27203746	27208092	-	ppcs
scaffold_1	38684039	38696983	+	ppic
scaffold_5	60440753	60490268	-	ppil4
scaffold_1	31170941	31229536	+	ppip5k2
scaffold_8	81615990	81647262	-	ppm1a
scaffold_5	109174976	109197907	-	ppm1b
scaffold_8	50139938	50145881	-	ppp1r11
scaffold_3	91140754	91217988	-	ppp1r12a
scaffold_8	49329927	49363405	+	ppp1r13l
scaffold_8	52856685	52873088	+	ppp1r14a
scaffold_5	72922051	72971896	+	ppp1r14c
scaffold_1	130262837	130271776	-	ppp1r3b
scaffold_3	69480295	69522027	+	ppp2r2b
scaffold_7	16972287	16991426	+	ppp2r2d
scaffold_5	111977762	112035365	+	ppp2r5a
scaffold_8	75691237	75743654	+	ppp2r5c
scaffold_7	40094326	40133180	+	ppp3cc
scaffold_7	105713959	105757338	+	ppp6r1
scaffold_7	90548194	90624240	-	prdm2
scaffold_6	123214612	123222243	-	prdx2
scaffold_2	51667504	51678019	+	prdx4
scaffold_3	64478044	64523702	+	prelid2
scaffold_26	163312	173950	+	prkcsh
scaffold_8	91835873	91912205	-	prkd1
scaffold_1	167132317	167162754	-	prmt10
scaffold_1	85714086	85726424	-	prmt5
scaffold_4	25505478	25601001	-	prmt7
scaffold_2	17873591	17883321	+	proca1
scaffold_9	74205425	74215303	+	prpf18
scaffold_4	106591709	106598655	+	prpf38a
scaffold_2	77015771	77042364	+	prpf40b
scaffold_9	85186590	85195506	+	prr14
scaffold_1	55784511	55801998	+	prr14l
scaffold_5	74010565	74024853	-	psen2
scaffold_1	102612194	102636861	-	psip1
scaffold_1	45947283	45954952	+	psmd9
scaffold_10	24337520	24360178	+	psme3
scaffold_6	116524403	116541172	+	pter
scaffold_8	6683472	6701360	+	ptges
scaffold_8	7955237	7959280	+	ptges2
scaffold_6	114539958	114568393	-	pttg1ip.2
scaffold_1	51320023	51325360	+	pus1
scaffold_5	93133924	93175333	-	pus10
scaffold_3	105542592	105574816	-	pus7
scaffold_7	89385265	89430426	+	pusl1
scaffold_7	17360246	17383306	+	pwwp2b
scaffold_3	100387197	100400086	+	qrich1.2
scaffold_5	48561674	48583819	+	qrsl1
scaffold_3	16355763	16379548	-	rab11fip1
scaffold_4	80298914	80312900	+	rab11fip4l
scaffold_8	89166168	89193140	+	rab15
scaffold_3	88592678	88606311	+	rab21
scaffold_10	5121844	5140518	-	rab37
scaffold_3	87785013	87817076	+	rab3ip
scaffold_8	64352939	64380510	+	rab4b
scaffold_6	100116270	100140565	-	rab5a
scaffold_4	107687575	107830538	-	rabgap1l
scaffold_2	42886766	42914435	-	rabgef1
scaffold_9	4914533	4949431	+	racgap1.2
scaffold_1	100978755	101001159	-	rad17
scaffold_4	125319623	125438908	+	rad18
scaffold_8	94484755	94493017	+	rad51
scaffold_3	43192712	43205795	-	rad51ap1
scaffold_2	26877375	26920672	-	rad51c
scaffold_2	21174984	21192889	-	rad51d
scaffold_3	41001373	41014036	+	rad52
scaffold_67	364851	417256	-	rad9a
scaffold_2757	629	6567	+	raf1
scaffold_6	81115009	81145408	-	rala
scaffold_1	151331900	151391812	-	rap1gds1
scaffold_8	46075905	46085610	-	rap2c
scaffold_5	41708493	41731687	-	rars2
scaffold_3	23795891	23822456	-	rasef
scaffold_1	184423367	184426571	-	rasl11b
scaffold_4	94527676	94560311	-	raver2
scaffold_2	13557743	13575745	-	rbbp4
scaffold_6	40957285	41005040	-	rbbp8
scaffold_2	116043120	116049596	-	rbm11
scaffold_3	112725348	112746960	-	rbm17
scaffold_8	1020147	1031615	+	rbm18
scaffold_6	57157220	57168135	+	rbm24
scaffold_3	64270285	64313271	-	rbm27
scaffold_8	20590892	20598919	-	rbmx2
scaffold_7	54554356	54574627	+	rbpms2
scaffold_4	80680082	80707788	-	rbx1
scaffold_2	93460560	93474979	-	rcbtb1
scaffold_4	62362402	62377380	-	rce1
scaffold_709	1077	14341	-	recql4
scaffold_3	8164555	8180149	+	reep4
scaffold_1	127119926	127129118	-	reep6
scaffold_4	61653076	61681839	+	rela
scaffold_1	187502085	187547303	+	rell1
scaffold_3	25355817	25362403	-	rergl
scaffold_2	60464845	60515505	+	rev1
scaffold_2	36269955	36277947	+	rfc2
scaffold_7	113476369	113488729	-	rfng
scaffold_4	108439575	108532225	-	rfwd2
scaffold_2	38218268	38221477	+	rg9mtd1
scaffold_8	87819173	87902626	-	rgs6
scaffold_4	36357098	36357928	+	rgs9bp
scaffold_5	22484665	22516208	+	rhbdd1
scaffold_2	17040349	17049357	+	rhbdd2
scaffold_1	78407462	78445308	+	rhoc
scaffold_308	317	28539	-	rhpn1
scaffold_7	103132609	103167687	-	ric8a
scaffold_2	25323661	25347360	+	rilp
scaffold_8	51462104	51476153	+	ring1
scaffold_3	105521909	105538885	-	rint1
scaffold_6	58493973	58521284	+	riok1
scaffold_3	54193643	54240960	+	rmnd1
scaffold_1	201984128	201998586	-	rmnd5a
scaffold_4	106087207	106103368	+	rnf11
scaffold_9	98142339	98151401	+	rnf112.1
scaffold_3	43827065	43846396	+	rnf145
scaffold_2	13378831	13387132	+	rnf19b
scaffold_7	71530126	71558795	-	rnf214
scaffold_9	85098410	85109243	-	rnf25
scaffold_1	45671117	45691233	+	rnf34
scaffold_8	52222929	52234388	+	rnf5
scaffold_2	14824621	14843634	-	rnft1
scaffold_7	10815174	10862824	+	rnls
scaffold_6	46972536	46999387	+	rnmt
scaffold_2	28494975	28503678	-	rnmtl1
scaffold_1	68843583	68857272	+	rnpep
scaffold_9	85878251	85891236	+	rogdi
scaffold_4	67389250	67429047	-	rpap2
scaffold_3	91862819	91881580	+	rpap3
scaffold_2	27403924	27533694	-	rph3al
scaffold_7	33009803	33037595	+	rpp30
scaffold_8	94438924	94442017	+	rpusd2
scaffold_6	18685390	18694484	+	rrm2b
scaffold_3	106764472	106790918	+	rsbn1l
scaffold_4	22084454	22119475	+	rspry1
scaffold_6	116614153	116699520	-	rsu1
scaffold_4	21313354	21333344	+	rtcd1
scaffold_8	81868836	81914489	+	rtn1
scaffold_6	48600925	48684514	-	rttn
scaffold_3	59642752	59671610	+	rufy1
scaffold_6	115671576	115776442	+	rundc3b
scaffold_2	129885127	129893048	-	rwdd2b
scaffold_1	178910595	178921601	-	rwdd4
scaffold_4	75601350	75627998	-	rxrg
scaffold_8	52964414	52990104	+	sae1
scaffold_8	72470487	72503254	+	samd4a
scaffold_5	77209180	77320971	+	sash1
scaffold_1	88057269	88091673	-	sass6
scaffold_6	100632240	100689664	+	satb1
scaffold_2	33531222	33537626	-	sbds
scaffold_3	92316802	92366102	+	scaf11
scaffold_8	15312780	15350328	-	scai
scaffold_1	47813703	47870506	-	scarb1
scaffold_5	79529224	79548625	-	sccpdh.2
scaffold_1	158068812	158106703	-	sclt1
scaffold_2	86590372	86662554	-	scn8a
scaffold_10	29459236	29468976	+	scrn2
scaffold_1	54072146	54077714	-	sdf2l1
scaffold_10	3452552	3473762	-	sec14l5
scaffold_6	46564308	46583303	+	seh1l
scaffold_8	57706628	57728181	-	sel1l
scaffold_2	87026490	87045400	+	senp1
scaffold_5	3860541	3872874	+	senp5
scaffold_5	38045478	38090359	+	senp6
scaffold_1	191739645	191759403	+	sepsecs
scaffold_8	19056925	19125307	-	septin10
scaffold_3	23791708	23792759	+	serf1a
scaffold_10	10821043	10830289	-	serinc3
scaffold_6	63695137	63710005	-	serpinb6
scaffold_9	33096832	33130860	+	serpine2
scaffold_1	46968883	46982128	+	setd8
scaffold_3	8145256	8163034	-	sftpc
scaffold_7	74672341	74693012	+	sfxn4
scaffold_1	184597452	184623261	+	sgcb
scaffold_6	100036806	100045153	+	sgol1
scaffold_10	16479132	16494433	+	sgsh
scaffold_4	69320414	69348585	-	sh3glb1
scaffold_9	54515302	54637131	+	shf
scaffold_3	66237280	66281858	-	shroom1
scaffold_1	55097228	55104999	+	sirt4
scaffold_1	4868483	4876011	-	ska1
scaffold_10	29185857	29229303	+	skap1
scaffold_3	17692493	17717498	-	skor1
scaffold_1	166438564	166469741	-	slc10a7
scaffold_2	85624310	85652542	-	slc11a2
scaffold_3	8679320	8719170	+	slc18a2
scaffold_8	86692926	86789847	+	slc25a21
scaffold_4	80114628	80126973	-	slc25a38
scaffold_6	115649164	115668378	+	slc25a40
scaffold_1	33035012	33056705	+	slc25a46
scaffold_4	120636662	120657725	-	slc26a6
scaffold_1	35068747	35083521	-	slc27a6
scaffold_1	15596832	15614444	+	slc30a5
scaffold_4	21457662	21476115	+	slc30a7
scaffold_1	186641553	186681648	-	slc30a9
scaffold_2	56136365	56150469	-	slc35a5
scaffold_6	59085922	59106361	-	slc35b3
scaffold_3	87643758	87654672	-	slc35e3
scaffold_2	124314231	124356856	+	slc36a4
scaffold_8	81207655	81241461	-	slc38a6
scaffold_1	9247391	9280670	+	slc38a9
scaffold_2	105992116	106006501	+	slc46a3
scaffold_2	87878689	87893013	+	slc48a1
scaffold_4	36495484	36519042	-	slc7a9
scaffold_10	5106092	5119556	-	slc9a3r1
scaffold_8b	1092	62306	-	slmap
scaffold_3	43511525	43522769	-	slu7
scaffold_1	157022693	157071670	-	smarcad1
scaffold_5	19153819	19182418	-	smc4
scaffold_1	95222401	95268953	-	smc5
scaffold_4	109805933	109834276	-	smg7
scaffold_1	54264106	54273210	+	snap29
scaffold_8	80921635	80937175	-	snapc1
scaffold_6	58616892	58626446	+	snrnp48
scaffold_1	72107412	72127274	+	snrpc
scaffold_6	10072726	10128656	+	sntb1
scaffold_6	103966053	103987602	-	snx10
scaffold_4	57947803	57957274	-	snx15
scaffold_1	38780109	38805205	-	snx2
scaffold_10	26105552	26111954	-	snx21
scaffold_6	21590176	21621903	+	snx31
scaffold_7	53161223	53181002	-	snx33
scaffold_9	69929131	69956474	+	snx8
scaffold_7	35419180	35553517	-	sorbs1
scaffold_1	72735346	72798722	+	sox13
scaffold_5b	1019893	1026483	-	sox7
scaffold_2	18018449	18048245	+	spag5
scaffold_10	5405085	5436672	-	spata20
scaffold_8	59849942	59881016	+	spata7
scaffold_24	130901	139435	+	spc24
scaffold_2	148924977	148940136	+	spice1
scaffold_1	89232967	89256354	-	spin1
scaffold_4	52218170	52251009	-	spire2
scaffold_8	92860208	92866696	-	sptssa
scaffold_5	18851467	18859694	+	sptssb
scaffold_4	14756306	14803400	+	ssh3
scaffold_7	83742632	83775409	-	ssu72
scaffold_7	57553543	57596892	-	st14
scaffold_4	99601114	99744792	+	st3gal3
scaffold_3	96809141	96875853	+	st7
scaffold_1	78528334	78585467	+	st7l
scaffold_40	131786	168799	-	stag3
scaffold_3	10777924	10790442	-	stambp
scaffold_1	126427627	126460167	+	stk11
scaffold_2	65792769	65824162	+	stk24
scaffold_1	82727570	82764401	+	stk38
scaffold_10	19567226	19577083	+	strada
scaffold_2	6691872	6705765	-	stx12
scaffold_1	193344202	193406486	-	stx18
scaffold_65	113290	124412	-	stx5
scaffold_5	61524810	61541261	+	stx7
scaffold_8	90873594	90886890	-	stxbp6
scaffold_8	73390971	73412858	+	styx
scaffold_9	71645582	71668205	-	sun1
scaffold_4	74056216	74080845	+	sun2
scaffold_253	29580	39054	-	surf1
scaffold_6	60055641	60085311	+	sycp2l
scaffold_4	117492924	117525651	+	syt14
scaffold_8	41802844	41841208	-	sytl4
scaffold_4	73724069	73747427	-	tab1
scaffold_5	60390567	60411820	-	tab2
scaffold_2	49507232	49519934	+	tab3
scaffold_10	19581205	19598630	-	taco1
scaffold_2	40806016	40836765	-	tada2a
scaffold_1	195056519	195063001	-	tada2b
scaffold_7	23225685	23236063	-	taf5
scaffold_5	75744525	75751320	+	taf5l
scaffold_1	70902222	70910037	+	taf8
scaffold_9	13437168	13484753	+	tank
scaffold_1	191196333	191229417	-	tapt1
scaffold_8c	3261648	3277065	+	tars2
scaffold_4	125081638	125091481	-	tatdn2
scaffold_5	112284402	112296751	+	tatdn3
scaffold_7	33575962	33622584	+	tbc1d12
scaffold_8	7707939	7723398	-	tbc1d13
scaffold_8	17990844	18029164	+	tbc1d19
scaffold_642	36644	41704	+	tbc1d20.1
scaffold_9	77865768	77892969	+	tbc1d24.1
scaffold_6	101005398	101195299	+	tbc1d5
scaffold_3	47910637	47949766	+	tbc1d9b
scaffold_3	86646822	86678230	-	tbk1
scaffold_5	73538683	73550991	+	tbp
scaffold_5	55900452	55913807	-	tbpl1
scaffold_2	7983824	8001551	-	tbrg1
scaffold_6	34826217	34839472	+	tcea1
scaffold_2	46853705	46861632	-	tceanc
scaffold_4	107352908	107360831	+	tceanc2
scaffold_4	93759462	93766640	-	tctex1d1
scaffold_8	60503375	60561018	+	tdp1
scaffold_4	63191320	63204848	+	tdrd5
scaffold_9	78264827	78279656	-	telo2
scaffold_6	28737891	28753588	-	terf1
scaffold_4	116083018	116106995	-	tex264
scaffold_7	14270172	14277631	+	tfam
scaffold_10	21373382	21383355	+	tfb1m
scaffold_2	66597317	66619965	-	tgds
scaffold_6	89128994	89186840	-	tgfbr1
scaffold_9	45205070	45216852	+	thap4
scaffold_1	136556441	136575751	-	thop1
scaffold_6	98970658	99014245	+	thrb
scaffold_4	125129232	125136683	-	thumpd3
scaffold_7	58460928	58483351	-	thyn1
scaffold_8	18375935	18381032	-	tifa
scaffold_2	81763704	81801738	-	timeless
scaffold_8	55626203	55645490	+	timm50
scaffold_4	52206291	52213162	+	tinf2
scaffold_3	32496072	32503432	+	tipin
scaffold_10	15500202	15509279	+	tk1
scaffold_8	10842446	10867517	+	tktl2
scaffold_4	52463241	52503189	-	tmco7
scaffold_2	87292094	87305368	-	tmem106c
scaffold_3	112299390	112329070	-	tmem110l
scaffold_1	199619341	199626998	+	tmem129
scaffold_535	27921	29764	-	tmem141
scaffold_1	171326475	171344010	+	tmem144
scaffold_8	27567856	27598497	-	tmem164
scaffold_9	1620108	1627302	+	tmem169
scaffold_1	101748933	101763677	+	tmem171
scaffold_1	167113165	167129458	+	tmem184c
scaffold_1	173097173	173128139	-	tmem192
scaffold_2	82489919	82508687	-	tmem194a
scaffold_8	61756731	61759799	-	tmem223
scaffold_4	48031664	48040570	+	tmem231
scaffold_9	31000038	31017076	+	tmem237
scaffold_2	12520108	12538674	-	tmem30b
scaffold_2	143527421	143537498	+	tmem30c
scaffold_1	186699128	186721531	-	tmem33
scaffold_9	31766124	31776866	-	tmem41a
scaffold_4	107233153	107248681	-	tmem48
scaffold_2	127911825	127916723	+	tmem50b
scaffold_10	27345797	27378393	-	tmem51
scaffold_7	84364646	84370893	-	tmem52
scaffold_2	13397443	13409304	+	tmem54
scaffold_2	12832267	12862268	-	tmem57
scaffold_6	34183956	34197627	+	tmem68
scaffold_4	130912844	130945814	+	tmf1
scaffold_7	71045733	71078717	-	tmprss4
scaffold_1	39821744	39847353	-	tnfaip8
scaffold_4	20103746	20125819	-	tollip
scaffold_308	50781	70688	+	top1mt
scaffold_9	83715567	83733915	-	top3a
scaffold_6	93124631	93160089	-	topbp1
scaffold_4	63300749	63325550	+	tor1aip1
scaffold_1	83603413	83618487	+	tox4
scaffold_10	11543267	11546406	-	tp53rk
scaffold_6	90936319	90940791	+	tpk1
scaffold_5	6422428	6457915	-	tprg1
scaffold_2	95397468	95414371	-	tpte2
scaffold_4102	880	5095	+	tpx2
scaffold_6	137255789	137271217	+	traip
scaffold_7	70570600	70582086	+	trappc4
scaffold_8	83685662	83697444	+	trappc6b
scaffold_9	41332275	41340584	+	trhd
scaffold_1	169337205	169388249	+	trim2
scaffold_4	6725124	6757556	+	trim44
scaffold_4	84094049	84111854	-	triobp
scaffold_7	54922710	54948810	+	trip4
scaffold_5	57801025	57856751	+	trmt11
scaffold_8	81240973	81248081	+	trmt5
scaffold_8	76775919	76799633	+	trmt61a
scaffold_3	21017763	21088375	+	trpm7
scaffold_1	60661948	60718472	+	trpv4
scaffold_8b	1345695	1345926	-	trub2
scaffold_4	102087939	102098508	+	tspan1
scaffold_5	82465460	82505909	+	ttc13
scaffold_2	26158056	26167359	-	ttc19
scaffold_5	83406998	83632833	+	ttc27
scaffold_1	36214142	36266346	+	ttc37
scaffold_8	60800926	60876975	-	ttc7b
scaffold_8	60059305	60099311	+	ttc8
scaffold_9	4505047	4526424	-	ttll4
scaffold_10	10811825	10819772	+	ttpal
scaffold_3	23274720	23300145	+	tubgcp4
scaffold_5	75451591	75512147	+	tulp4
scaffold_6	45459215	45475706	-	twsg1
scaffold_2	22881589	22908201	+	txlng
scaffold_3	48796383	48805584	+	txndc15
scaffold_8	72748146	72790754	+	txndc16
scaffold_7	8425377	8434958	+	tysnd1
scaffold_1	302785	311188	+	ubap1
scaffold_9	66165232	66180233	-	ube2i
scaffold_1	119277607	119298250	-	ube2k
scaffold_7	52286818	52306598	-	ube2q2
scaffold_1	68960716	68977937	+	ube2t
scaffold_6	28374184	28392238	+	ube2w
scaffold_10	28734967	28747289	-	ube2z
scaffold_3	43798859	43809786	-	ublcp1
scaffold_3	69805596	69849631	+	ubtd2
scaffold_1	130789519	130808977	-	ubxn8
scaffold_2	70317984	70350443	-	uchl3
scaffold_4	76751034	76770904	+	uchl5
scaffold_4	75283287	75312134	-	uck2
scaffold_2	94513166	94523128	+	ufm1
scaffold_2	64081844	64202951	-	uggt2
scaffold_2	18141945	18173604	+	unc119
scaffold_2	60896121	60907568	-	unc50
scaffold_1	61305810	61317068	-	ung
scaffold_10	13049931	13094301	+	unnamed_scaffold_10:13049931-13094301
scaffold_1	136480239	136496593	-	unnamed_scaffold_1:136480239-136496593
scaffold_1	63284220	63305110	-	unnamed_scaffold_1:63284220-63305110
scaffold_1	71018117	71038833	-	unnamed_scaffold_1:71018117-71038833
scaffold_1	86617877	86636505	+	unnamed_scaffold_1:86617877-86636505
scaffold_2	104403025	104406642	+	unnamed_scaffold_2:104403025-104406642
scaffold_2	145556094	145563433	-	unnamed_scaffold_2:145556094-145563433
scaffold_2	91120534	91131323	+	unnamed_scaffold_2:91120534-91131323
scaffold_2	95609377	95621547	+	unnamed_scaffold_2:95609377-95621547
scaffold_38	338152	345165	+	unnamed_scaffold_38:338152-345165
scaffold_3	113153943	113160434	+	unnamed_scaffold_3:113153943-113160434
scaffold_3	33264121	33275614	+	unnamed_scaffold_3:33264121-33275614
scaffold_3	4928406	4932508	-	unnamed_scaffold_3:4928406-4932508
scaffold_3	76782627	76804519	+	unnamed_scaffold_3:76782627-76804519
scaffold_4	102701109	102722524	-	unnamed_scaffold_4:102701109-102722524
scaffold_4	25979815	26004094	+	unnamed_scaffold_4:25979815-26004094
scaffold_4	42889348	42893663	+	unnamed_scaffold_4:42889348-42893663
scaffold_4	84010989	84035174	-	unnamed_scaffold_4:84010989-84035174
scaffold_4	96358469	96372684	+	unnamed_scaffold_4:96358469-96372684
scaffold_5	86760915	86792924	-	unnamed_scaffold_5:86760915-86792924
scaffold_5	87285700	87315466	-	unnamed_scaffold_5:87285700-87315466
scaffold_5b	3109140	3122969	-	unnamed_scaffold_5b:3109140-3122969
scaffold_626	16341	23318	+	unnamed_scaffold_626:16341-23318
scaffold_6	34061994	34083994	+	unnamed_scaffold_6:34061994-34083994
scaffold_6	345212	361133	-	unnamed_scaffold_6:345212-361133
scaffold_6	65282117	65308985	-	unnamed_scaffold_6:65282117-65308985
scaffold_75	301335	311392	-	unnamed_scaffold_75:301335-311392
scaffold_7	111833571	111839903	-	unnamed_scaffold_7:111833571-111839903
scaffold_7	91674858	91746376	-	unnamed_scaffold_7:91674858-91746376
scaffold_89	212895	215723	-	unnamed_scaffold_89:212895-215723
scaffold_8	24792047	24798969	-	unnamed_scaffold_8:24792047-24798969
scaffold_8	26338883	26356290	-	unnamed_scaffold_8:26338883-26356290
scaffold_8	47193683	47197805	-	unnamed_scaffold_8:47193683-47197805
scaffold_9	33047395	33087272	+	unnamed_scaffold_9:33047395-33087272
scaffold_9	3704799	3708604	-	unnamed_scaffold_9:3704799-3708604
scaffold_9	83419528	83437395	-	unnamed_scaffold_9:83419528-83437395
scaffold_9	84802174	84803881	+	unnamed_scaffold_9:84802174-84803881
scaffold_5	75726126	75744433	-	urb2
scaffold_4	136735377	136758818	+	uroc1
scaffold_3	37710864	37773568	+	uros
scaffold_9	58979792	59067100	+	usp22
scaffold_1	61325772	61340387	-	usp30
scaffold_8	26011169	26038429	-	usp44
scaffold_5	45884608	45958077	-	usp45
scaffold_8	26442488	26462459	+	usp46
scaffold_9	61638178	61706455	-	usp7
scaffold_2	2582290	2589146	+	utp11l
scaffold_3	77522521	77592120	+	utp20
scaffold_8	42506961	42513631	+	vamp7
scaffold_6	45328953	45350420	-	vapa
scaffold_8	28206160	28213231	-	vbp1
scaffold_2	87431003	87457585	+	vdr
scaffold_5	122451845	122491823	+	vegfa
scaffold_6	87274763	87284758	+	velo1
scaffold_3	85551930	85588432	-	vezt
scaffold_8	56768778	56796067	+	vipar
scaffold_8	32236061	32240106	-	vma21
scaffold_7	34986000	35000535	+	vps26a
scaffold_3	24400898	24425654	-	vps33b
scaffold_4	114560186	114600964	+	vps35
scaffold_1	181552369	181575727	-	vps37a
scaffold_3	6998339	7038158	-	vps41
scaffold_2	28285981	28337243	-	vps53
scaffold_4	27126687	27170350	-	vrk3
scaffold_5	80306691	80363546	+	vta1
scaffold_5	10317882	10341587	+	vwa5b2
scaffold_2	149801962	149810510	-	wars2
scaffold_4	74336060	74347291	+	wbp2nl
scaffold_2	73932970	73946300	+	wbp4
scaffold_2	52705846	52717103	+	wbscr27
scaffold_8	72592751	72665145	-	wdhd1
scaffold_8	75089972	75127164	+	wdr25
scaffold_4	121384506	121395380	+	wdr6
scaffold_6	127836449	127863183	-	wdr60
scaffold_6	9055832	9073107	-	wdr67
scaffold_9	41282639	41327074	-	wdr75
scaffold_3	17004440	17016154	+	wdr76
scaffold_2	24947160	24968290	-	wdr77
scaffold_4	86543998	86551275	-	wdr82
scaffold_2	81619001	81625888	-	wibg
scaffold_9	50269609	50319570	+	wipi2
scaffold_7	96373689	96402509	+	wrap73
scaffold_2	135544022	135594953	-	wrb
scaffold_6	63616609	63669855	+	wrnip1
scaffold_5	80055826	80078721	+	wtap
scaffold_3	47159201	47217133	+	wwc1
scaffold_6	29360493	29372900	-	xkr9
scaffold_8	20244282	20255146	+	xkrx
scaffold_4	80625788	80639855	+	xpnpep3
scaffold_3	85960929	85992643	-	xpot
scaffold_1	113923492	113927444	-	xrcc4
scaffold_9	48620315	48627258	-	ybey
scaffold_2	6709025	6719245	+	yrdc
scaffold_1	184894328	184897227	-	zar1
scaffold_110	220931	225829	+	zar1l
scaffold_5	17436742	17501557	+	zbbx
scaffold_1	193285263	193299640	+	zbtb49
scaffold_5	88630584	88646515	-	zc3h6
scaffold_363	18456	27313	+	zcchc4
scaffold_4	24079597	24097268	-	zdhhc1
scaffold_5	75188035	75244002	+	zdhhc14
scaffold_1	181595955	181646241	-	zdhhc2
scaffold_9	5364357	5374012	+	zfand2b
scaffold_1	94496938	94525139	+	zfand5
scaffold_38	326894	329044	+	zfp90
scaffold_4	60252950	60261817	-	zfpl1
scaffold_8	76979138	76996156	+	zfyve21
scaffold_10	8355767	8364083	+	zhx3
scaffold_2	65182068	65186940	-	zic2
scaffold_5	13357876	13375775	+	zmat3
scaffold_7	88823358	88842226	+	znf177
scaffold_10	36760589	36775900	+	znf217
scaffold_7	71879882	71895794	+	znf259
scaffold_4	52312236	52322132	-	znf276
scaffold_1	89482152	89492956	+	znf367
scaffold_8	53703095	53717851	-	znf383
scaffold_8	55756873	55766580	+	znf410
scaffold_1	124512319	124531963	+	znf414
scaffold_1	121350445	121353338	-	znf420
scaffold_4	82056431	82094370	+	znf432/znf853
scaffold_1	195717157	195730608	+	znf518b
scaffold_4	33021057	33075214	+	znf521
scaffold_4	82555044	82558273	+	znf546
scaffold_8c	3090539	3118783	+	znf567
scaffold_5	13250332	13261372	-	znf639
scaffold_10	2374901	2384490	+	znf684
scaffold_8	40321854	40348425	-	znf711
scaffold_4	82241252	82246279	+	znf805
scaffold_4	51851026	51856433	+	znf821
scaffold_2	59752720	59757919	+	znf828
scaffold_6	13936431	13992461	-	znf830
scaffold_8	75937985	75948811	+	znf839
scaffold_3	116157204	116167176	+	znrd1
scaffold_3	47974755	47986133	+	zp4
scaffold_2	143562947	143572934	+	zp4.2
scaffold_2	26028789	26043995	-	zrsr2
scaffold_38	307479	316999	-	zscan20
scaffold_8c	3072569	3078386	+	zscan29
scaffold_4	90339766	90383498	+	zzz3
scaffold_1	174140426	174167944	-	aadat
scaffold_3	17885621	17898951	+	aagab
scaffold_9	2906941	2915521	-	aamp
scaffold_10	24569503	24597902	-	aarsd1
scaffold_9	61411105	61471449	+	abat
scaffold_1	145440721	145489070	-	abcg2
scaffold_2	7683136	7694680	-	abhd10
scaffold_2	25144658	25159176	+	abhd15
scaffold_6	41311965	41346165	+	abhd3
scaffold_6	94884361	94905317	+	abhd5
scaffold_8	4224190	4260851	-	abo
scaffold_6	140385031	140407235	-	acaa1
scaffold_6	92781579	92828659	-	acad11
scaffold_9	43000804	43021466	-	acadl
scaffold_4	90995841	91005300	-	acadm
scaffold_5	80086345	80100194	+	acat2
scaffold_6	120513567	120529403	+	acbd5
scaffold_1	107402393	107423872	-	acer2
scaffold_6	111510497	111526679	+	acn9
scaffold_4	74258047	74287348	+	aco2
scaffold_8	84522551	84527748	-	acot2
scaffold_7	93821517	93941206	-	acot7
scaffold_5	30445559	30454460	-	acp1
scaffold_8	24366584	24383715	-	acrc
scaffold_1	124610004	124631189	-	acsbg2
scaffold_3	78974914	78986399	+	actr6
scaffold_1	158841593	158862021	+	adad1
scaffold_8	55678851	55697694	-	adad2
scaffold_226	27270	49138	-	adamts4
scaffold_5	64569131	64581798	-	adat2
scaffold_8	64152410	64176289	-	adck4
scaffold_1	150914525	150946852	+	adh1
scaffold_1	150986231	151002096	+	adh1c
scaffold_1	151122435	151130727	+	adh5
scaffold_5	29038919	29045839	+	adi1
scaffold_1	75100334	75133914	-	adora1
scaffold_2	4715093	4731447	-	adprhl2
scaffold_5	70565524	70601289	+	adss
scaffold_6	46303134	46324035	-	afg3l2
scaffold_8	10053720	10065011	+	agpat2
scaffold_4	24140069	24150053	+	agrp
scaffold_7	79718951	79743262	+	agtrap
scaffold_1	69549538	69591857	-	ahcyl1
scaffold_8	56763501	56776652	-	ahsa1
scaffold_4	94363455	94390529	-	ak4
scaffold_79	40978	53366	-	akap8
scaffold_3	37841215	37861484	-	aldh18a1
scaffold_2	16646772	16660247	+	aldh3a2
scaffold_8	55821962	55853820	-	aldh6a1
scaffold_1	35953641	35978560	+	aldh7a1
scaffold_4	51876687	51880941	-	alg13
scaffold_4	66296879	66311517	+	alg14
scaffold_6	79431281	79438265	+	alg2
scaffold_2	21759695	21772985	+	alkbh4
scaffold_8	66276052	66283020	+	alkbh6
scaffold_1	20202180	20216827	-	amacr
scaffold_3	85704887	85714925	+	amdhd1
scaffold_4	63992326	64008212	-	amy2b
scaffold_1	165637917	165665535	+	anapc10
scaffold_8	737511	740797	+	anapc13.1
scaffold_7	8795466	8807028	+	anapc16
scaffold_8	56409994	56412107	-	angel1
scaffold_3	33410305	33429072	-	ankdd1a
scaffold_1	123468331	123485983	+	ankle1
scaffold_7	33035786	33044921	-	ankrd1
scaffold_4	36299872	36356323	-	ankrd27
scaffold_1	36667065	36699513	-	ankrd32
scaffold_3	12372066	12385690	+	ankrd39
scaffold_4	69619738	69637251	+	ankrd45
scaffold_1	8981752	9035474	+	ankrd55
scaffold_9	78919354	78929159	+	anks3
scaffold_9	5319818	5329367	-	ankzf1
scaffold_3	53563398	53707087	+	ano2
scaffold_7	39428614	39451326	+	anubl1
scaffold_9	28750566	28795403	+	aox1
scaffold_9	44756268	44773009	-	ap1s3
scaffold_1	41104781	41138893	-	ap3s1
scaffold_3	24781265	24811722	+	ap3s2
scaffold_7	61407271	61430911	+	apitd1
scaffold_27	269581	275843	+	apoa1bp
scaffold_2	22232274	22258387	-	apoo
scaffold_8	40374559	40384237	-	apool
scaffold_1	131951273	131972841	+	aptx
scaffold_1	76478076	76511797	+	arc2
scaffold_8	66376706	66380183	-	arf6
scaffold_8	73341841	73343705	-	arf6.2
scaffold_8	66010676	66027888	+	arhgap11a.2
scaffold_805	6566	23051	+	arhgap18
scaffold_7	20365101	20408110	-	arhgap25
scaffold_4797	1309	4993	+	arhgef3
scaffold_4	57938636	57945108	+	arl2
scaffold_4	22122458	22137518	-	arl2bp
scaffold_7	23647816	23680851	+	arl3.1
scaffold_9	68192148	68202765	-	arl6ip1
scaffold_3	106363111	106373174	-	armc10
scaffold_1	112783754	112815260	-	arrdc2
scaffold_3	30855534	30873543	+	arrdc4
scaffold_5	82446488	82465587	-	arv1
scaffold_3	112965387	112975183	+	asb13
scaffold_1	63195295	63214503	-	ascc2
scaffold_9	41127800	41151309	-	asnsd1
scaffold_2	29914460	29925358	+	aspa
scaffold_1	59258193	59298604	-	asphd2
scaffold_10	15614366	15647584	-	aspscr1
scaffold_6	93775031	93786512	+	aste1
scaffold_3	96921674	96974955	-	asz1
scaffold_7	89963548	89998599	-	atad3a
scaffold_7	98185938	98193481	+	atf5.2
scaffold_7	101472160	101478230	-	atg12
scaffold_2	56150161	56171819	+	atg3
scaffold_8	70080242	70126988	+	atl1
scaffold_5	11523548	11584119	+	atp13a4
scaffold_9	21410615	21415079	+	atp5g3
scaffold_1	112864075	112870925	-	atp5i
scaffold_2	131311877	131332146	-	atp5j
scaffold_9	40646428	40649936	+	atp5j2
scaffold_7	70838551	70845847	-	atp5l
scaffold_8	69885941	69897019	-	atp5s
scaffold_8	65293118	65302791	-	atp5sl
scaffold_4	101335772	101351926	-	atp6v0b
scaffold_3	115870523	115873461	+	atp6v1f
scaffold_4	103589790	103604161	-	atpaf1
scaffold_2	5853774	5859042	-	atpif1
scaffold_1	86965746	87035877	+	auh
scaffold_100	399798	409348	-	aurkb
scaffold_10	4492827	4498528	-	avd.2
scaffold_8	85406299	85426478	-	aven
scaffold_5	93612813	93628403	+	b3gnt2
scaffold_84	43645	114429	-	b3gnt3
scaffold_5	3603007	3620687	+	b3gnt5
scaffold_10	22315570	22364702	+	b4galnt2
scaffold_5	87514424	87518503	-	baf-l
scaffold_6	14018279	14068112	-	bag1
scaffold_8	76869766	76879171	-	bag5
scaffold_9	65948174	66051477	-	baiap3
scaffold_135	23216	28039	-	bak1
scaffold_4	61162297	61180738	-	bbs1
scaffold_3	89844742	89854812	-	bbs10
scaffold_9	17384435	17395704	+	bbs5
scaffold_3	104788538	104804206	-	bcap29
scaffold_5	38739954	38821769	-	bckdhb
scaffold_1	86001220	86018864	-	bcl2l2
scaffold_1	45997423	46012195	+	bcl7a
scaffold_7	74640286	74672875	-	bco2
scaffold_1	117630353	117670628	-	bdag1
scaffold_1	149744724	149758334	+	bdh2
scaffold_10	24236646	24275558	-	becn1
scaffold_4	12930858	12936858	+	bet1l
scaffold_9	63597053	63617363	+	bfar
scaffold_4	126769246	126773882	-	bhlhe40
scaffold_3	16979998	17001264	+	blm
scaffold_7	31476324	31529193	+	blnk
scaffold_7	34784474	34802609	+	bloc1s2
scaffold_8	49888895	49889490	+	bloc1s3
scaffold_6	91388954	91397497	-	blvra
scaffold_346	15131	30136	+	bod1
scaffold_8	105804473	105806841	-	bola1
scaffold_6	61994127	62005623	+	bphl
scaffold_8	20597948	20605606	+	brcc3
scaffold_4	67545351	67589169	-	brdt
scaffold_5	120489269	120607456	-	bre
scaffold_8	79419762	79497337	+	brf1
scaffold_1	68815142	68827639	+	brp44
scaffold_5	69617551	69627303	-	brp44l
scaffold_6	101869527	101886841	-	btd
scaffold_2	117809693	117819042	-	btg3
scaffold_9	58519047	58550519	+	bud31
scaffold_7	59287057	59309776	+	c10orf11
scaffold_7	29066823	29068230	+	c10orf28
scaffold_7	23528824	23534758	+	c10orf32
scaffold_7	40518651	40528577	-	c10orf35
scaffold_7	45923431	45927966	-	c10orf57
scaffold_7	75348275	75357018	-	c11orf1
scaffold_4	18291680	18295651	-	c11orf46
scaffold_6	133688136	133693814	+	c11orf51
scaffold_2	35620770	35631969	-	c11orf54
scaffold_2	118059597	118069724	+	c11orf65
scaffold_2	134284110	134284885	+	c11orf67
scaffold_4	61690424	61691376	-	c11orf68
scaffold_4	6968428	6982440	+	c11orf74
scaffold_3	42286768	42292113	-	c12orf32
scaffold_1	55977641	55987070	+	c12orf43
scaffold_2	77134461	77141128	-	c12orf44
scaffold_3	78966758	78970382	+	c12orf45
scaffold_2	93017633	93021034	+	c12orf62
scaffold_2	95680308	95687077	+	c13orf27
scaffold_8	83180158	83219846	-	c14orf101
scaffold_8	92299590	92305950	-	c14orf126
scaffold_8	63185381	63187656	+	c14orf129
scaffold_8	76879110	76886981	+	c14orf153
scaffold_8	60957524	60988068	+	c14orf159
scaffold_8	69627131	69638686	+	c14orf28
scaffold_7	53793707	53802306	+	c15orf17
scaffold_8	94096974	94113261	+	c15orf23
scaffold_8	97768391	97785339	+	c15orf29
scaffold_3	20582725	20611769	-	c15orf33
scaffold_3	24766207	24775475	+	c15orf38
scaffold_3	32926616	32940375	+	c15orf44
scaffold_4	111319434	111332977	+	c16orf57
scaffold_9	77396036	77419342	-	c16orf59
scaffold_4	114481181	114496198	+	c16orf87
scaffold_9	71437329	71439975	+	c16orf91
scaffold_10	2209504	2215978	-	c17orf48
scaffold_10	2960976	2969024	-	c17orf62
scaffold_29	814508	822520	-	c17orf80
scaffold_6	75556913	75572013	+	c18orf21
scaffold_1	6227712	6233448	-	c18orf32
scaffold_6	40834250	40882379	+	c18orf45
scaffold_1	136810475	136817053	+	c19orf10
scaffold_4	115883502	115889918	-	c19orf12
scaffold_1	121028802	121033906	-	c19orf20
scaffold_1	126598110	126601359	+	c19orf24
scaffold_4	36585542	36592703	+	c19orf40
scaffold_1	119106483	119115585	+	c19orf42
scaffold_6	126681903	126696578	+	c19orf60
scaffold_1	128341226	128345855	-	c19orf70
scaffold_3	5279629	5283750	-	c19orf79
scaffold_2	9796026	9802816	+	c1orf109
scaffold_4	107043800	107053615	-	c1orf123
scaffold_5	60253422	60260584	-	c1orf124
scaffold_5	73024205	73030273	-	c1orf131
scaffold_7	83286198	83317815	-	c1orf159
scaffold_2	806714	808503	-	c1orf172
scaffold_1	79737031	79752021	+	c1orf183
scaffold_4	74510024	74523992	-	c1orf21
scaffold_5	70103118	70125907	+	c1orf31
scaffold_1	81069890	81081653	+	c1orf74
scaffold_1	70944749	70956865	-	c1orf88
scaffold_2	38260351	38267792	+	c1qbp
scaffold_10	35510335	35510587	-	c20orf108
scaffold_7	60926869	60939560	+	c20orf29
scaffold_3	86518284	86534750	-	c20orf3
scaffold_7	20469020	20483158	+	c20orf30
scaffold_5	98817092	98839167	-	c20orf7
scaffold_9	23775282	23792530	-	c21orf2
scaffold_2	128441322	128451525	+	c21orf59
scaffold_1	55359948	55366483	+	c22orf13
scaffold_4	80351392	80354438	-	c22orf32
scaffold_1	53694223	53695621	+	c22orf39
scaffold_9	95076716	95207740	+	c2orf43
scaffold_5	69813240	69827267	-	c2orf56
scaffold_9	42947373	42983778	-	c2orf67
scaffold_3	11902006	11908850	+	c2orf68
scaffold_9	28601209	28605320	+	c2orf69
scaffold_5	20895574	20905014	+	c3orf33
scaffold_1	66695657	66707690	+	c3orf52
scaffold_6	95155199	95216802	+	c3orf77
scaffold_1	141713526	141754404	-	c4orf14
scaffold_1	174063311	174071808	-	c4orf27
scaffold_1	157839728	157859113	+	c4orf29
scaffold_1	156582816	156602430	-	c4orf32
scaffold_1	160032135	160061490	+	c4orf33
scaffold_1	8682552	8691188	-	c5orf35
scaffold_3	71913490	71941130	-	c5orf41
scaffold_1	14279015	14303876	+	c5orf44
scaffold_1	35715658	35739430	+	c5orf63
scaffold_5	87612981	87613694	-	c6orf125
scaffold_5	41682105	41686547	+	c6orf162
scaffold_5	56663359	56698301	-	c6orf192
scaffold_5	48637441	48646498	+	c6orf203
scaffold_3	54185296	54192300	-	c6orf211
scaffold_5	75159665	75182416	-	c6orf35
scaffold_5	36039869	36043512	+	c6orf57
scaffold_5	73564509	73587707	+	c6orf70
scaffold_6	86028982	86032223	-	c7orf25
scaffold_6	81188740	81193024	-	c7orf36
scaffold_6	91397570	91456988	+	c7orf44
scaffold_6	105174818	105186353	-	c7orf46
scaffold_9	65888280	65938040	+	c7orf50
scaffold_6	19305992	19341621	+	c8orf38
scaffold_6	22410724	22452742	+	c8orf83
scaffold_1	84784950	84798559	-	c9orf103
scaffold_7	88095977	88106399	-	c9orf114
scaffold_8b	1384872	1393426	+	c9orf142
scaffold_1	117355065	117370156	+	c9orf156
scaffold_6	69326259	69329624	-	c9orf30
scaffold_1	93559237	93570406	+	c9orf41
scaffold_1	97928874	97962270	-	c9orf46
scaffold_6	77699612	77732886	-	c9orf6
scaffold_1	116492483	116500450	+	c9orf80
scaffold_1	94590233	94603461	-	c9orf85
scaffold_1	93539868	93555590	+	c9orf95
scaffold_7	50966024	50985067	-	ca12
scaffold_7	67929443	67962479	+	cabp4
scaffold_10	5239267	5291738	-	cacna1g
scaffold_2	90691319	90740137	+	calcoco1
scaffold_9	39676151	39799613	-	calcrl
scaffold_1	33230873	33269817	+	camk4
scaffold_3	52041465	52048315	+	camlg
scaffold_5	9917082	9926117	-	capn10
scaffold_8	54590445	54604341	-	capn12
scaffold_3	89605241	89643346	-	caps2
scaffold_9	61499667	61528953	-	carhsp1
scaffold_67	244164	269849	-	carns1
scaffold_2	98119183	98133231	-	cars2
scaffold_8	94446420	94481912	+	casc5
scaffold_7	5163495	5168398	-	casp7
scaffold_1	173795716	173804825	-	cbr4
scaffold_1	96011128	96043706	-	cbwd2
scaffold_3	40442767	40458512	-	cbx8
scaffold_4	74149501	74158855	+	cby1
scaffold_4	68069478	68093278	-	ccbl2
scaffold_1	118377394	118403639	+	ccdc124
scaffold_6	105196243	105202513	-	ccdc126
scaffold_6	89040463	89060448	-	ccdc127
scaffold_2	57088121	57109116	-	ccdc138
scaffold_2	103231973	103259644	+	ccdc169
scaffold_4	101171576	101213440	-	ccdc24
scaffold_3	77864441	77875899	-	smarca5
scaffold_3	81732647	81739901	-	ccdc59
scaffold_1	56513173	56555661	-	ccdc64
scaffold_8	66998665	67024160	-	ccdc85c
scaffold_3	60784013	60805966	-	ccdc99
scaffold_1	15619305	15623391	+	ccnb1
scaffold_1	64973237	64978717	+	ccnb1ip1
scaffold_5	45977569	45992597	-	ccnc
scaffold_9	69173616	69203896	-	ccp110
scaffold_3	35566647	35590441	-	ccpg1
scaffold_4	8484497	8493684	+	cd59
scaffold_4	98411199	98417255	+	cdc20
scaffold_1	97709306	97717011	+	cdc37l1
scaffold_3	20959346	20964692	+	cdc42se2
scaffold_1	53658234	53674635	-	cdc45
scaffold_4	38628028	38667818	+	cdh16
scaffold_7	9698494	9706905	+	cdk1
scaffold_4	29758310	29774454	-	cdk10
scaffold_2	81160041	81173024	-	cdk2
scaffold_1	15730517	15744297	+	cdk7
scaffold_6	55648464	55669184	-	cdkal1
scaffold_1	178809881	178814747	+	cdkn2aip
scaffold_6	61750606	61788186	+	cdyl
scaffold_8	52082614	52092526	-	cenpa
scaffold_1	144103000	144162473	-	cenpc1
scaffold_2	109836079	109853924	+	cenpj
scaffold_4	85608610	85626182	-	cenpp
scaffold_1	183193416	183217727	-	cep135
scaffold_3	20211088	20252291	-	cep152
scaffold_1	175631151	175645927	+	cep44
scaffold_9	16807713	16827926	+	cers6
scaffold_4	37618107	37709691	-	ces2
scaffold_1	29261571	29269351	-	cetn3
scaffold_8	42643097	42649713	+	cetn4
scaffold_4	24468614	24521624	+	cfdp1
scaffold_9	31199283	31227287	-	cflar
scaffold_7	41327224	41330827	-	chchd1
scaffold_3	114393119	114453634	-	chchd3
scaffold_6	33977546	33981415	-	chchd7
scaffold_1	43167862	43176083	-	chek2
scaffold_1	52315466	52354124	+	chfr
scaffold_8	26309859	26317301	+	chic2
scaffold_4	44163095	44174774	-	chmp1a
scaffold_8	41592383	41601988	+	chmp1b
scaffold_6	75168589	75239870	-	chmp5
scaffold_9	57434480	57464485	-	chrna7
scaffold_2	58060446	58075056	-	chst10
scaffold_4	52422139	52428939	+	chtf8
scaffold_306	1337	24935	-	chuk
scaffold_4	111348647	111356444	-	ciapin1
scaffold_2	6638271	6647541	-	cited4
scaffold_2	94250862	94264283	-	ckap2
scaffold_4	10540381	10577625	-	ckap5
scaffold_1	87836629	87840067	-	cks2
scaffold_4	14843746	14851904	-	clcf1
scaffold_6	115546178	115553079	+	cldn12
scaffold_2	13233452	13281509	+	clic5
scaffold_5	31333588	31337695	+	cln8
scaffold_3	33358773	33389425	-	clpx
scaffold_2	4861460	4891838	-	clspn
scaffold_3	76336999	76359520	+	cltb
scaffold_5	78321165	78361600	-	clvs2
scaffold_6	97235414	97257053	-	cmc1
scaffold_3	54701922	54714220	+	cnot8
scaffold_6	129519890	129592881	+	cnpy1
scaffold_2	80551505	80566476	+	cnpy2
scaffold_2	60906661	60910540	+	coa5
scaffold_5	75581156	75606212	+	cog2
scaffold_8	31200728	31207010	-	commd5
scaffold_1	185333450	185352121	+	commd8
scaffold_5	45760328	45769334	-	coq3
scaffold_1	56205729	56213084	+	coq5
scaffold_8	55783603	55792881	+	coq6
scaffold_9	68213231	68221941	+	coq7
scaffold_4	111357908	111372375	+	coq9
scaffold_6	1341054	1345818	+	cox11
scaffold_8	88523464	88573725	+	cox16
scaffold_9	71533648	71536834	+	cox19
scaffold_7	34536405	34545828	+	cox5b.2
scaffold_1	56257108	56261255	-	cox6a1
scaffold_6	21530104	21534227	-	cox6c
scaffold_5	37900063	37906119	-	cox7a2
scaffold_1	28171535	28174702	+	cox7c
scaffold_9	64880533	64923481	+	cpped1
scaffold_9	40655229	40665584	-	cpsf4
scaffold_29	791814	812972	+	cpsf4l
scaffold_6	102407711	102488487	+	cpvl
scaffold_8	21203038	21215469	-	cradd.1/cradd.2
scaffold_2	33193013	33208580	-	crcp
scaffold_3	101021740	101038415	-	creld2
scaffold_5	107903125	107907277	-	cript
scaffold_2	109148216	109200966	+	cryl1
scaffold_9	74968900	74989697	+	crym
scaffold_4	91261927	91272364	+	cryz
scaffold_2	127398318	127415390	-	cryzl1
scaffold_4	78730601	78753405	-	csdc2
scaffold_7	47002959	47033532	+	csgalnact2
scaffold_4	83864463	83921779	-	csnk1e
scaffold_6	30484725	30525961	-	cspp1
scaffold_5	88942376	88962670	-	csrp2bp
scaffold_5	44619017	44620836	-	cst3
scaffold_207	24171	29491	+	ctf1
scaffold_7	54159850	54166234	+	ctsl1
scaffold_1	90312230	90318774	-	ctsl2
scaffold_1	170731626	170744459	-	ctso
scaffold_1	154551130	154557633	-	ctu1
scaffold_4	43187185	43206336	+	ctu2
scaffold_7	42441593	42452598	-	cuedc2
scaffold_2	63892286	63926861	-	cul4a
scaffold_7	29923571	29940465	+	cutc
scaffold_1	112870719	112884126	+	cwf19l1
scaffold_2	54683999	54690815	-	cxorf38
scaffold_8	41857966	41859837	-	cxorf40a
scaffold_8	20343258	20350801	-	cxorf41
scaffold_8	23799152	23813643	-	cxorf56
scaffold_2	36689665	36696016	-	cyb5d2
scaffold_298	11971	84712	-	cyb5r4
scaffold_4	22147114	22185842	+	cyld
scaffold_7	23539477	23548932	+	cyp17a1
scaffold_5b	3320111	3330032	+	cyp2e1
scaffold_1	155734836	155749699	-	cyp2u1
scaffold_4	87277756	87280738	-	cyr61
scaffold_4	12942291	12962454	-	dak
scaffold_6	70787059	70831490	+	dap
scaffold_9	12393923	12403518	+	dapl1
scaffold_8	51618884	51640541	-	daxx
scaffold_10	18670235	18679894	+	dbf4b
scaffold_10	18941720	18953806	-	dcakd
scaffold_1	178543256	178551924	-	dctd
scaffold_2	63766626	63781182	+	dcun1d2
scaffold_2	120252285	120274340	+	dcun1d5
scaffold_7	112379196	112386017	-	dcxr
scaffold_1	127413487	127420458	+	dda1
scaffold_8	44149613	44171865	-	ddah2
scaffold_4	8113863	8122857	-	ddb2
scaffold_2	84668199	84674234	-	ddit3
scaffold_5	23780159	23796686	-	ddx1
scaffold_7	63899282	63945766	+	ddx25
scaffold_2	54929600	54948733	+	ddx3x
scaffold_1	118223053	118237204	-	ddx49
scaffold_6	23534488	23558784	-	decr1
scaffold_53	146914	174118	-	dennd1c
scaffold_1	73005537	73097432	+	dennd2d
scaffold_1	46480470	46491597	-	denr
scaffold_2	37257841	37267702	+	derl2
scaffold_7	61453434	61469528	-	dffa
scaffold_1	57452026	57458896	+	dgcr6
scaffold_3	78603205	78607762	-	dguok
scaffold_4	107601086	107617171	-	dhcr24
scaffold_3	63485971	63491358	+	dhfr
scaffold_8	81647582	81678453	+	dhrs7
scaffold_9	58861060	58885888	-	dhrs7b
scaffold_2	44152495	44227878	-	dhrsx
scaffold_2	14481666	14511605	+	dhx40
scaffold_2	78773611	78961585	+	diaph3
scaffold_4	90122560	90129396	-	dnajb4
scaffold_2	74607343	74628283	+	dnajc15
scaffold_8	94625304	94638895	-	dnajc17
scaffold_4	17872359	17899446	-	dnajc24
scaffold_1	117042960	117052119	-	dnajc25
scaffold_2	64039842	64071381	+	dnajc3
scaffold_2	51874455	51878912	+	dnajc30
scaffold_152	6554	14697	+	dnajc9
scaffold_8	84572725	84583285	+	dnal1
scaffold_18	561642	577882	+	dnmt1
scaffold_1	130212982	130218549	-	dohh
scaffold_9	43020863	43030283	+	dpepe
scaffold_2	59857905	59864010	+	dph3
[truncated: 7,514 more rows]

## Sheet: RZ-enriched_Genes
chrom	start	end	strand	RZ_enriched_Oocyte_Genes	chrom	start	end	strand	RZ_enriched_Stage6_Genes	chrom	start	end	strand	RZ_enriched_stage9_Genes
scaffold_5	109125717	109145621	+	prepl	scaffold_9	2906941	2915521	-	aamp	scaffold_9	61411105	61471449	+	abat
scaffold_7	20595446	20604362	-	prnp	scaffold_3	98308472	98349904	-	aass	scaffold_1	45021720	45056943	+	acad10
scaffold_1	106495249	106551243	+	abca1	scaffold_1	84235664	84248812	+	abhd4	scaffold_6	92781579	92828659	-	acad11
scaffold_285	82790	91846	-	abcb8	scaffold_6	140385031	140407235	-	acaa1	scaffold_6	120513567	120529403	+	acbd5
scaffold_42	780552	788017	-	ache	scaffold_1	5085359	5092761	-	acaa2	scaffold_6	52077806	52104436	-	adnp2
scaffold_9	39980706	39985139	-	actb	scaffold_1	45021720	45056943	+	acad10	scaffold_1	138133568	138182409	+	agpat9
scaffold_1	203380551	203445665	+	adam33	scaffold_4	90995841	91005300	-	acadm	scaffold_2	38727045	38754066	+	akap1
scaffold_6	75033824	75042762	-	add3	scaffold_5	80086345	80100194	+	acat2	scaffold_3	37841215	37861484	-	aldh18a1
scaffold_7	83052374	83131011	+	agrn	scaffold_4	74258047	74287348	+	aco2	scaffold_2	16646772	16660247	+	aldh3a2
scaffold_65	243180	289364	-	ahnak	scaffold_1	114537151	114557616	+	acot12	scaffold_1	35953641	35978560	+	aldh7a1
scaffold_6	107920396	108001558	-	ahr	scaffold_6	126113628	126174550	+	adarb2	scaffold_7	39428614	39451326	+	anubl1
scaffold_5	50783890	50797766	+	amd1	scaffold_2	4715093	4731447	-	adprhl2	scaffold_9	28750566	28795403	+	aox1
scaffold_9	37574196	37581398	-	amotl2	scaffold_3	26247811	26253908	-	aen	scaffold_9	44756268	44773009	-	ap1s3
scaffold_7	9369503	9435107	-	ank3	scaffold_1	138133568	138182409	+	agpat9	scaffold_1	41104781	41138893	-	ap3s1
scaffold_2	98214601	98233571	-	ankrd10	scaffold_8	17399850	17415565	+	aifm1	scaffold_10	21079937	21086846	-	arf1
scaffold_1	124540484	124548744	-	anp32c	scaffold_2	38727045	38754066	+	akap1	scaffold_8	66010676	66027888	+	arhgap11a.2
scaffold_7	45822918	45860773	+	anxa11	scaffold_4	128023677	128040494	-	alas1	scaffold_1	181167149	181176419	+	asah1
scaffold_4	7383625	7397176	-	api5	scaffold_1	61086521	61096534	-	aldh3b1	scaffold_1	63195295	63214503	-	ascc2
scaffold_2430	610	7191	+	arfgap1	scaffold_3	101037761	101050974	+	alg12	scaffold_6	18535944	18552788	+	azin1
scaffold_10	29869384	29935865	-	arhgap23	scaffold_2	102381760	102401454	-	alg5	scaffold_9	81382844	81410084	-	b9d1
scaffold_5	36557132	36581145	-	asrgl1	scaffold_9	77939901	77948938	-	amdhd2	scaffold_9	17384435	17395704	+	bbs5
scaffold_2	146135887	146149799	+	b4galt4	scaffold_9	34550568	34579067	+	ankmy1	scaffold_1	117630353	117670628	-	bdag1
scaffold_6	38076881	38102186	+	b4galt5	scaffold_3	112862275	112884354	+	ankrd16	scaffold_9	63597053	63617363	+	bfar
scaffold_9	1509243	1564034	+	bin1	scaffold_3	66210054	66213094	+	ankrd43	scaffold_7	16992948	17004405	-	bnip3
scaffold_8	79397770	79403823	-	btbd6	scaffold_9	5319818	5329367	-	ankzf1	scaffold_1	71051834	71055694	+	btg2
scaffold_250	54287	90328	-	btc	scaffold_3	53563398	53707087	+	ano2	scaffold_7	29066823	29068230	+	c10orf28
scaffold_7	97703727	97711233	-	c1orf93	scaffold_7	39428614	39451326	+	anubl1	scaffold_3	81741458	81837873	+	c12orf26
scaffold_2	139270710	139311902	-	c2cd2	scaffold_1	112950313	112968887	+	anxa3	scaffold_8	63185381	63187656	+	c14orf129
scaffold_5797	587	2640	+	c2orf28	scaffold_1	155700448	155727456	+	anxa5	scaffold_7	53793707	53802306	+	c15orf17
scaffold_165	151159	162195	-	c9orf100	scaffold_9	28750566	28795403	+	aox1	scaffold_4	111319434	111332977	+	c16orf57
scaffold_4	116158296	116209162	-	cacna2d2	scaffold_2	25990949	26026808	+	ap1s2	scaffold_10	2960976	2969024	-	c17orf62
scaffold_3	54724036	54743940	-	canx	scaffold_9	44756268	44773009	-	ap1s3	scaffold_1	119106483	119115585	+	c19orf42
scaffold_1	19881868	19898959	+	capsl	scaffold_5	96545721	96659603	+	aplf	scaffold_10	5239267	5291738	-	cacna1g
scaffold_9	4277516	4302577	-	ccdc108	scaffold_27	269581	275843	+	apoa1bp	scaffold_4	74149501	74158855	+	cby1
scaffold_4	9079960	9095584	-	ccnd1	scaffold_8	66010676	66027888	+	arhgap11a.2	scaffold_7	9320990	9350044	-	ccdc6
scaffold_1	142096546	142123190	+	ccng2	scaffold_805	6566	23051	+	arhgap18	scaffold_3	35566647	35590441	-	ccpg1
scaffold_29	783096	784014	+	cdc42ep4	scaffold_1	117875960	117884004	-	arl9	scaffold_6	55648464	55669184	-	cdkal1
scaffold_1	75881284	75942199	+	celsr2	scaffold_3	30855534	30873543	+	arrdc4	scaffold_6	61750606	61788186	+	cdyl
scaffold_3	102514810	102563079	+	cerk	scaffold_6	111782768	111793122	-	asb4	scaffold_1	183193416	183217727	-	cep135
scaffold_8c	4555160	4587297	+	cgn	scaffold_7	8735339	8795498	-	ascc1	scaffold_9	31199283	31227287	-	cflar
scaffold_3	28678552	28724543	+	chd2	scaffold_1	63195295	63214503	-	ascc2	scaffold_2	33315726	33348444	+	chchd2
scaffold_1	53613104	53615692	+	cldn5	scaffold_10	15614366	15647584	-	aspscr1	scaffold_3	33358773	33389425	-	clpx
scaffold_9	15100216	15127120	-	cobll1	scaffold_6	93775031	93786512	+	aste1	scaffold_4	103849794	103861635	+	cmpk1
scaffold_9	49029830	49075110	-	col18a1	scaffold_8	11676039	11779226	-	astn2	scaffold_3	54701922	54714220	+	cnot8
scaffold_8	27880488	27975219	-	col4a5	scaffold_7	89963548	89998599	-	atad3a	scaffold_2	116147931	116155155	-	cpox
scaffold_10	86801	98414	+	cox10	scaffold_7	101472160	101478230	-	atg12	scaffold_2	127398318	127415390	-	cryzl1
scaffold_1	190838145	190886645	+	cpeb2	scaffold_8	70080242	70126988	+	atl1	scaffold_4	16964978	17010909	-	cstf3
scaffold_7	30097062	30125094	-	cpn1	scaffold_5	11678878	11718151	+	atp13a-like	scaffold_207	24171	29491	+	ctf1
scaffold_7	114550509	114592400	+	cpt1a	scaffold_4	24156170	24211776	+	atp6v0d1	scaffold_10	18670235	18679894	+	dbf4b
scaffold_30	87185	126419	-	crb2	scaffold_6	18416500	18450256	-	atp6v1c1	scaffold_10	18941720	18953806	-	dcakd
scaffold_4	16022951	16031572	+	cyb5r2	scaffold_6	34941315	34981513	+	atp6v1h	scaffold_18	561642	577882	+	dnmt1
scaffold_6	137711773	137724212	-	dag1	scaffold_5	69191050	69213964	-	b3galnt2	scaffold_3	70447806	70452172	-	dusp1
scaffold_1	127023869	127048388	+	dazap1	scaffold_8	65283533	65291278	-	b3gnt6	scaffold_9	49456212	49468873	-	dusp19
scaffold_8	44956763	44978991	+	ddx39b	scaffold_9	17384435	17395704	+	bbs5	scaffold_4	126723234	126736021	-	edem1
scaffold_9	45093102	45138310	-	dgkd	scaffold_8	65268506	65280547	+	bckdha	scaffold_2	108581963	108648738	+	efha1
scaffold_7	90793472	90810846	+	dhrs3	scaffold_3	4583049	4598141	+	bcl2l14	scaffold_9	33852188	33870576	+	efhd1
scaffold_6	127469543	127586932	+	dip2c	scaffold_1	45997423	46012195	+	bcl7a	scaffold_5	10089475	10110086	+	eif2b5
scaffold_9	17955247	17960385	-	dlx1	scaffold_1	117630353	117670628	-	bdag1	scaffold_2	95590197	95607222	-	ercc5
scaffold_10	1686315	1817143	-	dnah9	scaffold_2	87980439	87984390	+	birc5.1	scaffold_8	21366634	21374923	-	ercc6l
scaffold_6	58566121	58605839	+	dsp	scaffold_2726	2372	6548	-	birc7	scaffold_3	45311589	45340781	-	etf1
scaffold_3	90134446	90149225	-	e2f7	scaffold_3	16979998	17001264	+	blm	scaffold_1	193814173	193879531	-	evc2
scaffold_6	94250003	94261656	+	eaf1	scaffold_7	31476324	31529193	+	blnk	scaffold_4	67221282	67318501	+	evi5
scaffold_3	619863	701597	-	efcab6	scaffold_6	91388954	91397497	-	blvra	scaffold_4	78787544	78803083	+	f8a1
scaffold_8	92802177	92807717	-	egln3	scaffold_2	56295041	56302411	-	blzf1	scaffold_4	79482308	79484480	-	fam35a
scaffold_8	83733588	83765128	+	ehd4	scaffold_4	106464438	106478457	+	btf3l4	scaffold_3	98064038	98089550	-	fam3c
scaffold_6	1744266	1790573	-	eif2c2	scaffold_1	71051834	71055694	+	btg2	scaffold_10	7533416	7555359	+	fam83c
scaffold_5	3743200	3755825	-	eif4a2	scaffold_7	29066823	29068230	+	c10orf28	scaffold_6	61396969	61424606	-	fars2
scaffold_5	10503648	10523456	+	eif4g1	scaffold_7	40518651	40528577	-	c10orf35	scaffold_6	68230762	68258785	-	fastkd3
scaffold_5	16034589	16038698	+	eif5a	scaffold_3	81741458	81837873	+	c12orf26	scaffold_5	85205123	85220974	-	fez2
scaffold_7	30158100	30185963	-	entpd1	scaffold_3	43157089	43190768	-	c12orf4	scaffold_1	133460451	133477245	+	fnta
scaffold_9	44207774	44256171	-	epha4	scaffold_3	42981109	42989817	+	c12orf5	scaffold_2	13969292	13979338	-	fuca1
scaffold_422	48233	66599	-	eppk1	scaffold_8	60957524	60988068	+	c14orf159	scaffold_2	28503500	28522210	+	glod4
scaffold_1	171548805	171567973	+	etfdh	scaffold_5	85165532	85186595	+	c14orf169	scaffold_8	72358475	72373603	-	gmfb
scaffold_10	11816074	11882962	+	eya2	scaffold_8	80199772	80212905	-	c14orf79	scaffold_9	99085734	99108264	+	gpr89b
scaffold_1	17099608	17103767	+	f2rl2	scaffold_7	53793707	53802306	+	c15orf17	scaffold_1	137040822	137066263	+	gtf2e2
scaffold_8	58925527	58965641	+	flrt2	scaffold_8	97768391	97785339	+	c15orf29	scaffold_1	47070466	47085021	+	gtf2h3
scaffold_9	46239090	46284285	-	fn1	scaffold_3	24766207	24775475	+	c15orf38	scaffold_2	35865186	35897823	-	gtf2i
scaffold_8	6300760	6342751	-	fubp3	scaffold_4	29874086	29883836	+	c16orf61	scaffold_5b	4893419	4907806	-	hadha
scaffold_5b	4230864	4281313	+	fzd3	scaffold_4	44199863	44223834	-	c16orf7	scaffold_2	10784132	10798504	+	hdac1
scaffold_6	18306384	18336107	-	fzd6	scaffold_7	113312609	113334052	+	c17orf56	scaffold_1	138038869	138110577	-	helq
scaffold_9	27333607	27337818	+	fzd7	scaffold_6	75556913	75572013	+	c18orf21	scaffold_8	67111904	67134561	+	hhipl1
scaffold_9	15746097	15769945	-	galnt3	scaffold_4	107591003	107600295	+	c1orf177	scaffold_7	43119800	43138335	-	hif1an
scaffold_623	37317	48047	-	gba2	scaffold_10	9552186	9555616	+	c20orf4	scaffold_1	53711714	53742717	+	hira
scaffold_8	25482416	25500371	-	gdpd2	scaffold_2	59583938	59590898	+	c2orf49	scaffold_7	70204370	70222872	+	hmbs.2
scaffold_7	20067435	20093915	+	gfpt1	scaffold_6	95317433	95338863	+	c3orf23	scaffold_2	66536262	66536871	-	hs6st2
scaffold_9	4950320	4958962	-	gmppa	scaffold_2	111997343	112002968	-	c3orf38	scaffold_8	51449275	51459920	+	hsd17b8
scaffold_6	137415990	137427986	+	gmppb	scaffold_1	141713526	141754404	-	c4orf14	scaffold_6	46193043	46210950	+	impa2
scaffold_6	56763695	56804532	+	gmpr	scaffold_1	160032135	160061490	+	c4orf33	scaffold_6	135013716	135022610	-	jmjd4
scaffold_4	28839655	28907676	-	gnao1	scaffold_5	73650164	73654516	-	c6orf120	scaffold_3342	649	5280	+	kcnk5
scaffold_9	34563795	34617438	-	gpc1	scaffold_5	52358638	52377758	+	c6orf165	scaffold_9	60234931	60308484	+	kiaa0556
scaffold_6	95680004	95713497	-	gpd1l	scaffold_5	79263894	79310573	+	c6orf170	scaffold_2	103999935	104012457	+	kiaa1456
scaffold_6	18892762	18940017	-	grhl2	scaffold_3	109653935	109665306	-	c7orf23	scaffold_7	31941358	31958733	+	kif11
scaffold_1691	1	10653	-	gripap1	scaffold_6	81188740	81193024	-	c7orf36	scaffold_1	191553024	191565217	+	lap3
scaffold_6	126321771	126333270	-	gtpbp4	scaffold_6	105174818	105186353	-	c7orf46	scaffold_5	35289381	35378253	-	lmbrd1
scaffold_2	150714586	150723162	+	hao2	scaffold_9	77952043	77959357	+	c8orf33	scaffold_4	30867771	30937764	-	lpcat2
scaffold_1642	1847	7379	-	has-rs	scaffold_10	28752656	28774050	-	calcoco2	scaffold_4	38051456	38070471	-	lsm14a
scaffold_4	32531392	32571805	-	heatr3	scaffold_1	153457197	153468868	-	camk2a	scaffold_7	54214609	54249385	-	man2c1
scaffold_707	10504	11575	+	hipk2	scaffold_2	98104776	98121883	+	carkd	scaffold_5	43185829	43220668	-	map3k7
scaffold_6	105305788	105369386	+	igf2bp3	scaffold_4	74149501	74158855	+	cby1	scaffold_4	114397002	114417584	+	mcoln2
scaffold_8c	1525598	1568658	-	igsf9	scaffold_10	18792748	18797126	+	ccdc103	scaffold_50	487283	529956	+	mcph1
scaffold_24	415716	434355	+	ilf3	scaffold_1	156540072	156551706	+	ccdc109b	scaffold_3	115094050	115109185	-	mest
scaffold_2	145216570	145239035	+	inppl1	scaffold_6	105196243	105202513	-	ccdc126	scaffold_9	61318668	61384140	+	mettl22
scaffold_5	8280987	8302774	-	iqcg	scaffold_10	19518309	19529244	-	ccdc47	scaffold_1	68297319	68321996	-	mfsd4
scaffold_8	56823310	56832932	-	ism2	scaffold_7	113576033	113580520	-	ccdc57	scaffold_1	112389194	112406352	+	mfsd7
scaffold_9	18600494	18657671	+	itga6	scaffold_1	46491649	46523595	+	ccdc62	scaffold_7	27609170	27634930	-	morn4
scaffold_370	1573	91732	+	itpr2	scaffold_1	11381361	11405706	-	ccdc68	scaffold_1	78448073	78482548	-	mov10
scaffold_10	33477215	33533307	-	jup	scaffold_3	52289887	52312730	+	ccdc69	scaffold_3	100409238	100470115	-	mov10l1
scaffold_9	340895	440010	+	kalrn	scaffold_2	136941886	136955731	-	ccdc90b	scaffold_1	122668872	122679739	+	mpv17l2
scaffold_3b	2136278	2163092	-	kdm6b	scaffold_3	60784013	60805966	-	ccdc99	scaffold_6	53580146	53590037	-	mrs2
scaffold_230	77757	109164	+	kif1c	scaffold_3	49911592	49920740	-	ccng1	scaffold_1	180112821	180119727	-	mtnr1a
scaffold_8	13776998	13850053	+	l1cam	scaffold_1	28328270	28335435	-	ccnh	scaffold_1	15836579	15853890	+	mtx3
scaffold_10	37505152	37576165	-	lama5	scaffold_3	35566647	35590441	-	ccpg1	scaffold_9	17703745	17791270	+	myo3b
scaffold_4	109904929	109978382	-	lamc1	scaffold_4	62029168	62051120	+	ccs	scaffold_4	116994693	117003244	+	nek2
scaffold_1	143242650	143255584	-	leprotl1	scaffold_5	93508506	93518379	-	cct4	scaffold_3	84890628	84912185	+	nudt4
scaffold_8	61512752	61537076	-	lgmn	scaffold_2	33411759	33426930	-	cct6a	scaffold_6	17027971	17085608	-	oxr1
scaffold_2	457466	474689	+	lin28a	scaffold_9	85449001	85458376	+	cd2bp2	scaffold_7	86118210	86152897	-	pank4
scaffold_6	42837906	42903940	-	lpin2	scaffold_4	8484497	8493684	+	cd59	scaffold_9	63690656	63773182	+	parn
scaffold_1	77178911	77220287	-	lrig2	scaffold_1	97709306	97717011	+	cdc37l1	scaffold_2	63926936	63942293	+	pcid2
scaffold_5	109263119	109345101	+	lrpprc	scaffold_4	67785249	67857395	-	cdc7	scaffold_1	41743463	41758531	-	pebp1
scaffold_2	13759959	13913358	+	macf1	scaffold_2	8386006	8399974	+	cdca8	scaffold_1403	2845	10331	+	pex2
scaffold_4	83807827	83818652	+	maff	scaffold_4	29758310	29774454	-	cdk10	scaffold_1	104318494	104339490	+	plaa
scaffold_7	109949666	109986313	+	map2k6	scaffold_2	81160041	81173024	-	cdk2	scaffold_4	115847425	115862064	+	plekhf1
scaffold_1	8702993	8751762	-	map3k1	scaffold_2	106945107	106991217	-	cdk8	scaffold_10	23419801	23425496	-	pofut1
scaffold_1	33752486	33819737	-	mcc	scaffold_6	93101561	93116466	+	cdv3	scaffold_2	51049578	51200863	-	pola1
scaffold_9	3578637	3587455	+	mcm6.2	scaffold_6	61750606	61788186	+	cdyl	scaffold_1	31170941	31229536	+	ppip5k2
scaffold_27	65193	132993	-	mef2d	scaffold_1	183193416	183217727	-	cep135	scaffold_7	75486616	75510124	+	ppp2r1b
scaffold_9	240406	243732	+	mki67ip	scaffold_5	94892933	94896923	+	cep68	scaffold_8	85987108	86002287	+	ppp2r3c
scaffold_1	215904635	215906393	-	mogs	scaffold_2	37297711	37312560	+	cep97	scaffold_8	80400622	80454243	+	ppp2r5e
scaffold_4	80132743	80164062	-	myh9	scaffold_9	31199283	31227287	-	cflar	scaffold_1	203006728	203011809	-	pradc1
scaffold_2	32087432	32143867	+	myo18a	scaffold_2	33315726	33348444	+	chchd2	scaffold_2	136790501	136813023	-	prcp
scaffold_10	5054407	5061333	+	nat9	scaffold_4	56856327	56936203	+	chid1	scaffold_5	102908705	102910538	-	prorsd1p
scaffold_827	47784	49388	-	necap1	scaffold_8	40152356	40230040	+	chm	scaffold_8	65304433	65318586	-	prss16
scaffold_8	72920111	72966649	+	nid2	scaffold_2	58060446	58075056	-	chst10	scaffold_1	92442987	92455151	-	psat1
scaffold_4	139396336	139414076	+	ninj1	scaffold_8	75950074	75959996	-	cinp	scaffold_10	10847094	10868386	+	ptgis
scaffold_6	129034882	129050157	-	nom1	scaffold_3	44253092	44291965	+	clint1	scaffold_8	1449747	1486633	-	qsox2
scaffold_4	76650988	76733565	+	notch2	scaffold_2	65231678	65317599	-	clybl	scaffold_8	15450283	15459673	+	rabepk
scaffold_9	96583161	96595768	+	nt5c1a	scaffold_4	103849794	103861635	+	cmpk1	scaffold_4	90976846	90989968	+	rabggtb
scaffold_1	178120092	178327977	+	odz2	scaffold_4	66353554	66383682	+	cnn3	scaffold_2	41185083	41194989	+	rabl5
scaffold_7	37616576	37652432	-	osbp	scaffold_6	95458934	95526766	-	cnot10	scaffold_4	83313909	83330767	-	rangap1
scaffold_9	86747141	86769659	-	paqr4	scaffold_3	87930569	87978787	+	cnot2	scaffold_2	66038822	66045765	-	rap2a
scaffold_4	28287174	28333824	-	pc.1	scaffold_3	54701922	54714220	+	cnot8	scaffold_2	1656409	1663934	-	rcc1
scaffold_8b	166635	170761	-	pde12	scaffold_5	75581156	75606212	+	cog2	scaffold_1	55967252	55973579	-	rnf185
scaffold_1	183799927	183824110	-	pdgfra	scaffold_5	93521677	93533069	+	commd1	scaffold_192	3937	44243	-	rngtt
scaffold_9	35445918	35483165	-	per2	scaffold_9	83893539	83905634	-	cops3	scaffold_161	8800	23167	-	rpia
scaffold_8	51391117	51415589	-	phf1	scaffold_8	55783603	55792881	+	coq6	scaffold_5	26006307	26012517	-	rrm2.2
scaffold_4	121640667	121651048	-	pim1	scaffold_9	68213231	68221941	+	coq7	scaffold_7	51991444	52131711	+	scaper
scaffold_345	104535	144071	+	plec	scaffold_4	47464781	47472715	-	cox4nb	scaffold_1	184191197	184221884	+	scfd2
scaffold_5	1701786	1769077	-	plod2	scaffold_9	64880533	64923481	+	cpped1	scaffold_2833	17	4743	+	scpep1
scaffold_4	97550812	97590083	+	ppap2b	scaffold_5	26371651	26387290	-	cpsf3	scaffold_4	60164217	60182171	+	scyl1
scaffold_10	9012531	9026291	-	ppp1r16b	scaffold_29	791814	812972	+	cpsf4l	scaffold_3	100290054	100308254	-	selo
scaffold_4	15608503	15609517	-	prdm11	scaffold_2	58312042	58320037	-	creg2	scaffold_9	82829375	82836607	+	sepx1
scaffold_4	133598839	133674280	+	prickle2	scaffold_6	124065965	124077842	+	crem	scaffold_1	133482763	133488913	-	sgk196
scaffold_2	25217828	25236261	+	prpf8	scaffold_5	87277364	87285910	+	cst7	scaffold_3	66237280	66281858	-	shroom1
scaffold_7	103312239	103333526	-	prr12	scaffold_4	43187185	43206336	+	ctu2	scaffold_3	91613034	91663569	-	slc16a7
scaffold_1	35609280	35623662	-	prrc1	scaffold_6	124016073	124057033	-	cul2	scaffold_5	85068068	85087865	+	slc30a6
scaffold_4	75011236	75018900	-	ptgs2	scaffold_3	8251912	8255847	+	cxorf26	scaffold_7	65355460	65390683	+	slc37a2
scaffold_1	144827135	144960154	+	ptpn13	scaffold_1	135482396	135493085	-	dapk3	scaffold_7	70640846	70675571	+	slc37a4
scaffold_2236	5942	8109	-	pvrl4	scaffold_1	68725222	68802596	+	dcaf6	scaffold_5	41338135	41387874	-	snx14
scaffold_5	87525557	87554116	+	pygm	scaffold_2	120252285	120274340	+	dcun1d5	scaffold_8	72669890	72679397	+	socs4
scaffold_4	17150231	17202943	-	qser1	scaffold_4	80834192	80843891	-	ddx47	scaffold_4	43799724	43831640	+	spg7
scaffold_2	136838931	136882710	-	rab30	scaffold_4	17120825	17134670	-	depdc7	scaffold_7	86303407	86314995	-	spsb1
scaffold_6	105806836	105881139	+	rapgef5	scaffold_7	91927208	91935864	+	dffb	scaffold_1	86645160	86682579	+	sptlc1
scaffold_10	32067699	32132749	+	rara	scaffold_1	69227854	69295358	+	dhrs11	scaffold_9	23404133	23461136	+	ssfa2
scaffold_4	116797688	116825767	+	rassf1	scaffold_1	85512064	85519668	+	dhrs4	scaffold_6	95956078	96018831	-	stt3b
scaffold_4	79922647	79982944	-	rbfox2	scaffold_8	43692123	43709816	+	dhx16	scaffold_4	71818037	71848973	+	stxbp3
scaffold_6	137109574	137158772	+	rbm5	scaffold_5	21301287	21326383	+	dhx36	scaffold_1	83504009	83524863	-	supt16h
scaffold_251	68134	69404	-	relt	scaffold_1	46154752	46164961	-	diablo	scaffold_7	62182767	62193217	+	tardbp
scaffold_1	30500195	30540672	+	rgmb	scaffold_3	104471905	104491760	-	dld	scaffold_5	98888403	99007161	+	tasp1
scaffold_5	89929078	90017061	+	rin2	scaffold_1	16087029	16109201	+	dmgdh	scaffold_3	88612127	88666908	+	tbc1d15
scaffold_2	77636500	77645590	-	rnd1	scaffold_7	8926613	8950887	-	dnajb12	scaffold_8	49935062	49950098	-	tbcb
scaffold_7	103270558	103300728	+	rras	scaffold_3	94063726	94066591	+	dnajb9	scaffold_9	91601987	91620324	+	tdrd6
scaffold_556	455	3778	+	rrp8	scaffold_2	2259455	2279546	+	dnajc8	scaffold_8	77089434	77210137	+	tdrd9
scaffold_2	108699950	108704218	-	sap18	scaffold_1	130212982	130218549	-	dohh	scaffold_5	74310464	74318808	+	tfb2m
scaffold_2891	995	3345	+	sat2	scaffold_8	9451533	9454187	+	dpm2	scaffold_6	119780405	119786969	+	thnsl1
scaffold_581	11577	11910	-	scamp3	scaffold_1	55901699	55907755	-	drg1	scaffold_1	128095219	128113763	-	tm6sf2
scaffold_7	121659557	121688263	+	scn1b	scaffold_3	20611865	20635479	+	dtwd1	scaffold_2	120686631	120710976	+	tmem123
scaffold_4	48237815	48243004	-	sdr42e1	scaffold_9	49456212	49468873	-	dusp19	scaffold_3	95306979	95321044	-	tmem168
scaffold_1	40642278	40703518	+	sema6a	scaffold_6	62422498	62472979	+	dusp22	scaffold_8	33123651	33136405	-	tmem185a
scaffold_9	86004075	86048432	+	2013-09-12	scaffold_5	65178808	65186162	+	dynlt1	scaffold_7347	281	2955	-	tmem214
scaffold_1	5879408	5943758	+	setbp1	scaffold_4	111124083	111147884	+	e2f4	scaffold_10	18182487	18188849	-	tmub2
scaffold_7	71618069	71656631	-	sidt2	scaffold_4	106915719	106930809	-	echdc2	scaffold_8	7547026	7556994	-	tor1a
scaffold_7	34403532	34417288	+	sirt1	scaffold_6	81648509	81704497	+	eepd1	scaffold_8	50022498	50038046	+	trappc6a
scaffold_5	37297602	37324493	+	slc17a5	scaffold_3	105516457	105522811	+	efcab10	scaffold_1	169337205	169388249	+	trim2
scaffold_3	11596744	11623334	-	slc20a1	scaffold_4	94980888	95029926	-	efcab7	scaffold_9	91393547	91405646	+	trim69.2
scaffold_7	20520367	20548205	+	slc23a2	scaffold_2	108581963	108648738	+	efha1	scaffold_6	80991952	81038121	-	trip13
scaffold_1	54361030	54384851	+	slc25a1	scaffold_9	74173851	74190939	+	eif2ak1	scaffold_8	35499159	35511863	+	tspan6
scaffold_1	73814359	73832914	-	slc25a22	scaffold_1	68264254	68283925	+	elk4	scaffold_8	60800926	60876975	-	ttc7b
scaffold_5	20878242	20892968	+	slc33a1	scaffold_1	36036706	36072713	+	ell2	scaffold_5	75451591	75512147	+	tulp4
scaffold_8	17730903	17747117	+	slc34a2	scaffold_1	164204106	164217442	+	elmod2	scaffold_2	33537636	33609811	+	tyw1
scaffold_979	7001	16693	-	slc38a5	scaffold_5	32556196	32577513	-	elovl5	scaffold_1	119331050	119351401	+	ugdh
scaffold_1	68217351	68221689	+	slc45a3	scaffold_7	7843734	7847828	+	emg1	scaffold_5	67529796	67645403	-	uhrf1
scaffold_8	45219342	45240632	-	slc6a14.2	scaffold_8	49093107	49121729	+	eml1	scaffold_1	104186422	104219257	-	unnamed_scaffold_1:104186422-104219257
scaffold_7	102432402	102461920	+	slc6a16	scaffold_10	17912932	17947228	-	engase	scaffold_1	106623708	106660819	-	unnamed_scaffold_1:106623708-106660819
scaffold_1	181428107	181446930	-	slc7a2.1	scaffold_2	74709936	74800799	-	enox1	scaffold_1	124989542	125015996	-	unnamed_scaffold_1:124989542-125015996
scaffold_4	25662809	25711970	-	slc7a6	scaffold_2	95590197	95607222	-	ercc5	scaffold_1	126311016	126325658	-	unnamed_scaffold_1:126311016-126325658
scaffold_9	80868661	80876914	-	slc9a3r2	scaffold_8	21366634	21374923	-	ercc6l	scaffold_2	85846711	85850821	-	unnamed_scaffold_2:85846711-85850821
scaffold_1	189806033	189881212	-	slit2	scaffold_10	6471120	6488651	-	ergic3	scaffold_3	3183921	3198528	+	unnamed_scaffold_3:3183921-3198528
scaffold_5	28045539	28048665	-	sox11	scaffold_5	103637567	103651705	-	erlec1	scaffold_4	21500086	21565913	+	unnamed_scaffold_4:21500086-21565913
scaffold_6	54542480	54546920	-	sox4	scaffold_5	70227364	70279542	+	ero1lb	scaffold_4	39303598	39331887	-	unnamed_scaffold_4:39303598-39331887
scaffold_1	159305995	159311094	+	spry1	scaffold_2	76161272	76193996	-	esd	scaffold_4	96358469	96372684	+	unnamed_scaffold_4:96358469-96372684
scaffold_8	7798959	7837659	-	sptan1	scaffold_6	21850160	21889856	-	esrp1	scaffold_5	73772459	73777278	-	unnamed_scaffold_5:73772459-73777278
scaffold_4	62077648	62140373	-	sptbn2	scaffold_5	96024803	96035073	+	etaa1	scaffold_5	87972107	87983718	+	unnamed_scaffold_5:87972107-87983718
scaffold_9	85243308	85264721	+	srcap	scaffold_1	193814173	193879531	-	evc2	scaffold_9	85201524	85209660	-	unnamed_scaffold_9:85201524-85209660
scaffold_8	9479477	9489487	+	st6galnac4	scaffold_8	95106446	95122483	-	exd1	scaffold_8	53776565	53802651	+	vars2
scaffold_2	104180533	104201210	+	stard13	scaffold_5	60358306	60367940	+	exoc8	scaffold_527	726	4417	-	vps16
scaffold_1	33304023	33314629	-	stard4	scaffold_7	27401339	27406410	+	exosc1	scaffold_1	126077477	126088934	+	wdr18
scaffold_4	110701953	110716528	+	stx6	scaffold_6	80163313	80210180	-	ezh2	scaffold_2	149665065	149677107	-	wdr3
scaffold_10	12052292	12080118	-	sulf2	scaffold_4	10525557	10548929	+	f2	scaffold_1	130704582	130759192	+	wrn
scaffold_10	22911953	22914746	+	tcfl5	scaffold_4	78787544	78803083	+	f8a1	scaffold_4	44801725	44822238	-	wwox
scaffold_3	78567003	78579564	+	tdg	scaffold_6	25812995	25816796	+	fabp4	scaffold_4	50655886	50662635	+	zc3h18
scaffold_7	103976808	104039383	-	tead4	scaffold_4	9063394	9067060	-	fadd	scaffold_9	56855257	56860405	-	zdhhc12
scaffold_7	111956168	111963079	-	tha1p	scaffold_3	12695966	12707802	-	fahd2a	scaffold_3	16772122	16784577	-	zfand6
scaffold_8	98225845	98239557	+	thbs1	scaffold_3	21648296	21655750	+	fam103a1	scaffold_7	71879882	71895794	+	znf259
scaffold_7	4938064	4954035	+	tial1	scaffold_7	66766661	66812316	+	fam118b	scaffold_4	113109939	113147924	+	znrf1
scaffold_611	713	36859	-	tln1	scaffold_2	93983115	94008883	+	fam124a	scaffold_1	106495249	106551243	+	abca1
scaffold_24	899133	907314	-	tmed1	scaffold_8	53610058	53631264	+	fam125a	scaffold_285	82790	91846	-	abcb8
scaffold_3	12588240	12595412	+	tmem127	scaffold_5	93496686	93505911	-	fam161a	scaffold_4	15509091	15532445	+	accs
scaffold_7	38974669	39001337	+	tmem132a	scaffold_6	26471331	26500745	-	fam164a	scaffold_1	179253044	179279697	-	acsl1
scaffold_3	11914059	11961309	+	tmem150a	scaffold_1	89497271	89517256	-	fam175a	scaffold_9	39980706	39985139	-	actb
scaffold_535	31821	48346	+	traf2	scaffold_5	116976370	116979853	+	fam177b	scaffold_9	56798511	56812232	+	adal
scaffold_6	108177203	108201778	-	tspan13	scaffold_9	62519628	62537345	+	fam18a	scaffold_1	203380551	203445665	+	adam33
scaffold_1	57806927	57884331	+	ttc28	scaffold_9	72464849	72496878	-	fam20c	scaffold_3	40677461	40695903	-	adipor2
scaffold_2	78170353	78174709	-	tuba1b	scaffold_4	79482308	79484480	-	fam35a	scaffold_7	83052374	83131011	+	agrn
scaffold_9	5281514	5291142	+	tuba4b	scaffold_6	24259700	24268326	+	fam82b	scaffold_2	1094220	1106874	-	ahdc1
scaffold_8	43953774	43960199	+	tubb	scaffold_10	7533416	7555359	+	fam83c	scaffold_65	243180	289364	-	ahnak
scaffold_3	43298522	43317127	+	ugdh.2	scaffold_6	61396969	61424606	-	fars2	scaffold_5	50783890	50797766	+	amd1
scaffold_130	1057	9636	-	unnamed_scaffold_130:1057-9636	scaffold_6	68230762	68258785	-	fastkd3	scaffold_9	37574196	37581398	-	amotl2
scaffold_299	17520	128723	-	unnamed_scaffold_299:17520-128723	scaffold_1	110652924	110690119	+	fbxo10	scaffold_7	9369503	9435107	-	ank3
scaffold_5b	1745667	1758490	+	unnamed_scaffold_5b:1745667-1758490	scaffold_6	50884008	50920986	+	fbxo15	scaffold_317	18119	30272	+	ankrd35
scaffold_9	3089226	3097391	-	unnamed_scaffold_9:3089226-3097391	scaffold_1	43398749	43418403	+	fbxo21	scaffold_8	105425270	105439511	+	anp32e
scaffold_9	33269042	33281582	-	unnamed_scaffold_9:33269042-33281582	scaffold_7	52262451	52277442	-	fbxo22	scaffold_7	45822918	45860773	+	anxa11
scaffold_5	13043913	13087378	-	usp13	scaffold_5	30666684	30681057	+	fbxo25	scaffold_24	333787	344317	-	ap1m2
scaffold_429	14985	55576	-	vwa5a.2	scaffold_7	25340466	25353487	-	fbxw4	scaffold_2430	610	7191	+	arfgap1
scaffold_2	150578398	150582904	+	wnt7b	scaffold_3	24196878	24262983	+	fes	scaffold_5505	1035	3198	+	arfip2
scaffold_1	55746512	55748812	-	ywhah	scaffold_2	103027877	103068233	-	fgf9	scaffold_8	77221039	77258341	+	aspg
scaffold_8	79222692	79229439	+	zbtb1	scaffold_2	59598940	59614645	-	fhl2	scaffold_4	63156296	63166842	+	axdnd1
scaffold_7	74277915	74289136	-	zbtb16	scaffold_5	50235785	50310677	+	fig4	scaffold_9	1509243	1564034	+	bin1
scaffold_686	53206	54259	+	zbtb7b	scaffold_1	184130296	184171745	-	fip1l1	scaffold_250	54287	90328	-	btc
scaffold_2	80902716	80909263	-	zc3h10	scaffold_2	52134743	52155364	-	fkbp6	scaffold_8	64246829	64250479	-	c19orf54
scaffold_4	106608145	106664459	-	zcchc11	scaffold_6	126628893	126651853	-	fkbp8	scaffold_10	8337208	8342213	-	c20orf24
scaffold_8	78172759	78179809	+	znf238.2	scaffold_8	48861073	48868308	-	fkrp	scaffold_3	10733537	10733828	-	c8orf4
scaffold_158	39030	39593	-	znf510	scaffold_9	83882509	83890243	-	flcn	scaffold_4	116158296	116209162	-	cacna2d2
scaffold_6	141338518	141340153	-	znf519	scaffold_8	56260996	56281326	+	flvcr2	scaffold_1	142001727	142037422	-	ccni
scaffold_587	16276	28200	-	znf605	scaffold_8	33676078	33696276	-	fmr1	scaffold_10	29301006	29311340	-	cdk5rap3
scaffold_2	91599743	91614786	-	znf740	scaffold_1	133460451	133477245	+	fnta	scaffold_3	102514810	102563079	+	cerk
scaffold_4	102776566	102826310	-	zswim5	scaffold_4	26456423	26541875	-	fto	scaffold_8c	4555160	4587297	+	cgn
scaffold_1	12942910	12982794	+	zswim6	scaffold_10	17168920	17241193	-	gaa	scaffold_3	28678552	28724543	+	chd2
scaffold_2	91274403	91291120	+	aaas	scaffold_6	113572129	113579599	-	gatad1	scaffold_1	53613104	53615692	+	cldn5
scaffold_8	8846991	8881821	+	abcd1	scaffold_7	115732083	115769705	+	gbp5	scaffold_6	84546946	84568730	-	clptm1l
scaffold_5	87556127	87615240	-	abhd12	scaffold_9	83530140	83537050	+	gfer	scaffold_9	15100216	15127120	-	cobll1
scaffold_5	118042188	118058054	-	acbd3	scaffold_4	26879096	26883293	+	gfod2	scaffold_9	49029830	49075110	-	col18a1
scaffold_1	16837300	16853805	+	aggf1	scaffold_7	49326293	49336954	+	ghitm	scaffold_8	27880488	27975219	-	col4a5
scaffold_2	3557818	3567781	-	akirin1	scaffold_4	111822616	111827754	-	gins3	scaffold_4	46081512	46101066	+	cotl1
scaffold_1	45291019	45311884	+	anapc7	scaffold_2	85126302	85130443	-	gli1.2	scaffold_7	114550509	114592400	+	cpt1a
scaffold_1	36667065	36699513	-	ankrd32	scaffold_2	28503500	28522210	+	glod4	scaffold_6	140496159	140513902	+	cry-dash
scaffold_6	21618381	21627600	+	ankrd46	scaffold_8	72358475	72373603	-	gmfb	scaffold_9	47536924	47550697	+	cxcr7
scaffold_4434	447	4049	-	arap1	scaffold_3	66466326	66486321	-	gnpda1	scaffold_9	1480814	1491516	+	cyp27c1
scaffold_4	126745681	126756124	-	arl8b	scaffold_4	36647378	36673042	+	gpatch1	scaffold_9	74345485	74404330	-	cyth3
scaffold_6	31258191	31278578	+	armc1	scaffold_4	100094852	100135879	+	gpbp1l1	scaffold_7	101799357	101820116	-	dedd2
scaffold_8	6727555	6735145	+	asb6	scaffold_9	53941793	53993935	+	gphn	scaffold_9	45093102	45138310	-	dgkd
scaffold_9	78521549	78529469	+	asb8	scaffold_10	29987852	30014708	+	gpr179	scaffold_4	110010185	110032167	-	dhx9
scaffold_285	104322	120486	+	atg9b	scaffold_1	196620191	196633650	+	gpr78	scaffold_10	1686315	1817143	-	dnah9
scaffold_8	50595169	50629294	+	atp13a1	scaffold_7	45950309	45952067	+	gprin2	scaffold_6	38157366	38166439	-	dsg2
scaffold_9	84361505	84370011	-	atpaf2	scaffold_1	36002223	36011430	-	gramd3	scaffold_6577	745	1818	-	efna1
scaffold_10	35501665	35508925	+	aurka	scaffold_8	41462	59427	+	gsn	scaffold_5	3743200	3755825	-	eif4a2
scaffold_4	61435652	61441680	+	b3gnt1	scaffold_1	137040822	137066263	+	gtf2e2	scaffold_5	10503648	10523456	+	eif4g1
scaffold_8	94206303	94254177	+	bahd1	scaffold_2	87111854	87129506	-	gtf2h4	scaffold_5	16034589	16038698	+	eif5a
scaffold_4	66889076	66922524	+	bcar3	scaffold_2	35865186	35897823	-	gtf2i	scaffold_2	123025686	123038492	+	endod1
scaffold_5	86302776	86339075	+	bcl2l11	scaffold_1	127499285	127547848	+	gtpbp3	scaffold_9	44207774	44256171	-	epha4
scaffold_8543	558	1456	-	bcl2l13	scaffold_1	155759216	155771943	+	hadh	scaffold_422	48233	66599	-	eppk1
scaffold_7	70474028	70486163	-	bcl9l	scaffold_5b	4893419	4907806	-	hadha	scaffold_2852	2897	3443	+	esyt3
scaffold_9	3912236	3917176	+	bcs1l	scaffold_9	83013392	83022304	-	hagh	scaffold_7	120721046	120725998	+	fbl
scaffold_1	132302051	132367684	+	bmp2k	scaffold_3	105025520	105048365	-	hbp1	scaffold_7	15491467	15558958	+	fgfr2
scaffold_8	20597948	20605606	+	brcc3	scaffold_5	55390470	55455051	+	hbs1l	scaffold_8	6300760	6342751	-	fubp3
scaffold_1	120988530	121002336	-	bsg	scaffold_3	21240995	21250312	+	hdc	scaffold_1	87640538	87659537	-	gadd45g
scaffold_8	93250707	93258597	+	bub1b	scaffold_7	43119800	43138335	-	hif1an	scaffold_8	59678924	59704130	-	galc
scaffold_4	29113719	29135654	+	c16orf70	scaffold_5	57792714	57801370	-	hint3	scaffold_6	41104570	41129801	-	gata6
scaffold_6	112344882	112360938	+	c1galt1	scaffold_7	70204370	70222872	+	hmbs.2	scaffold_623	37317	48047	-	gba2
scaffold_1091	5797	14615	+	c21orf33	scaffold_7	52388045	52400021	-	hmgcl	scaffold_8	94620931	94625435	+	gchfr
scaffold_1	90103245	90232009	-	c9orf3	scaffold_1	64298504	64313148	-	hnrnpc	scaffold_5	32604199	32632901	-	gclc
scaffold_4	94565876	94612364	-	cachd1	scaffold_1	15961410	16006304	+	homer1	scaffold_8	25482416	25500371	-	gdpd2
scaffold_3	110458666	110476856	-	camk1d	scaffold_3	21548614	21639838	-	homer2	scaffold_6	56763695	56804532	+	gmpr
scaffold_4	73943972	73962087	+	cbx6	scaffold_1	57525515	57533679	-	hscb	scaffold_2	8324966	8363915	+	gnl2
scaffold_48	275717	279064	-	ccdc130	scaffold_1	39670795	39801161	-	hsd17b4	scaffold_9	34563795	34617438	-	gpc1
scaffold_8	49653097	49670066	-	ccdc61	scaffold_2	82222155	82234117	-	hsd17b6	scaffold_1691	1	10653	-	gripap1
scaffold_9	77259653	77270458	-	ccnf	scaffold_8	51449275	51459920	+	hsd17b8	scaffold_9	33312885	33338994	+	hdlbp
scaffold_8	84851792	84888034	+	cdan1	scaffold_8	22396933	22416892	-	hsf3	scaffold_4	32531392	32571805	-	heatr3
scaffold_4	52566580	52598665	-	cdh3	scaffold_5	115920817	115953106	+	iars2	scaffold_1	136405464	136431233	-	hnrnpm
scaffold_5b	5822061	5826615	-	cenpo	scaffold_8	13959077	13971748	+	idh3g	scaffold_2	116093993	116101056	-	hspa13
scaffold_6	46496163	46512097	-	cep76	scaffold_8	33136149	33145330	+	ids	scaffold_1	45144465	45164052	+	hvcn1
scaffold_4	136708059	136714346	+	chchd4	scaffold_1	6702800	6748009	+	ier3ip1	scaffold_8c	1525598	1568658	-	igsf9
scaffold_3	7551823	7560469	+	chmp7	scaffold_1	122643307	122662860	+	ifi30	scaffold_1	62622927	62628515	+	iqcd
scaffold_4	118080565	118110523	-	chst13	scaffold_1	104274036	104319028	-	ift74	scaffold_9	18600494	18657671	+	itga6
scaffold_4	71912358	71943093	-	clcc1	scaffold_1	131973458	132026272	-	ikbkap	scaffold_370	1573	91732	+	itpr2
scaffold_9	85568287	85594039	-	clcn7	scaffold_5	22392918	22430305	-	irs1	scaffold_6	123189870	123190878	+	junb
scaffold_4	112614705	112637483	+	cog4	scaffold_9	39462876	39661073	+	itgav	scaffold_9	340895	440010	+	kalrn
scaffold_1	41017579	41038576	-	commd10	scaffold_7	58352617	58395483	+	jam3	scaffold_230	77757	109164	+	kif1c
scaffold_2	80602693	80618731	-	coq10a	scaffold_8	83959292	83965790	-	jmjd7	scaffold_4	49560336	49591037	-	klhdc4
scaffold_1	144233496	144248001	+	coq2	scaffold_1	61139334	61151930	+	kctd10	scaffold_8	13776998	13850053	+	l1cam
scaffold_8b	1338591	1345907	+	coq4	scaffold_3	54795545	54809308	-	kiaa0141	scaffold_10	37505152	37576165	-	lama5
scaffold_5	88942376	88962670	-	csrp2bp	scaffold_6	36653189	36739216	-	kiaa0146	scaffold_4	109904929	109978382	-	lamc1
scaffold_2	85519901	85554234	-	ctdsp2	scaffold_4	51835083	51845379	-	kiaa0174	scaffold_1	77178911	77220287	-	lrig2
scaffold_5	122583568	122639280	+	cul9	scaffold_9	60234931	60308484	+	kiaa0556	scaffold_3	91757838	91781043	+	lrig3
scaffold_232	185551	191387	-	cxxc1	scaffold_5	44621609	44668575	+	kiaa0776	scaffold_1	135711124	135713587	+	lrrc14b
scaffold_1	145751118	145760853	+	dck.1	scaffold_3	176018	182317	-	kiaa0930	scaffold_9	9074854	9090279	+	lypd6
scaffold_4	12962626	12981070	+	ddb1	scaffold_3	34422664	34451869	-	kiaa1370	scaffold_2	13759959	13913358	+	macf1
scaffold_8	73507362	73539483	-	ddhd1	scaffold_9	20964754	20983425	+	kiaa1715	scaffold_1	8702993	8751762	-	map3k1
scaffold_7	8863876	8866524	+	ddit4	scaffold_7	31941358	31958733	+	kif11	scaffold_6	36865638	36940711	-	mapre2
scaffold_1	79697105	79711573	-	ddx20	scaffold_7	32535481	32595980	+	kif20b	scaffold_1	33752486	33819737	-	mcc
scaffold_8	47263333	47293879	+	ddx26b	scaffold_8	70177753	70190428	-	klhdc2	scaffold_9	3578637	3587455	+	mcm6.2
scaffold_2	94128111	94137323	-	dhrs12	scaffold_6	127034197	127045993	+	klhl26	scaffold_9	240406	243732	+	mki67ip
scaffold_1	9422056	9449411	+	dhx29	scaffold_5	106674795	106714044	-	klraq1	scaffold_8c	562989	569680	+	msto1
scaffold_6	133335408	133345405	+	dhx30	scaffold_6	113790405	113820177	+	krit1	scaffold_4	80132743	80164062	-	myh9
scaffold_10	8976966	8996534	-	dhx35	scaffold_7	5810887	5835275	-	lamp2	scaffold_2	32087432	32143867	+	myo18a
scaffold_4	117386344	117399689	+	diexf	scaffold_9	41909698	41943588	-	lancl1	scaffold_10	5054407	5061333	+	nat9
scaffold_3	32506977	32528016	-	dis3l	scaffold_1	191553024	191565217	+	lap3	scaffold_827	47784	49388	-	necap1
scaffold_5	117021438	117062855	+	disp1	scaffold_9	56821591	56848979	-	larp6	scaffold_8	18518306	18521439	-	neurog2
scaffold_4	100813712	100844916	-	dmap1	scaffold_5	119599043	119603609	-	lbh	scaffold_7	82313470	82388075	-	noc2l
scaffold_8	7996916	8001961	+	dolk	scaffold_9	79789816	79817955	+	lcmt1	scaffold_5	25676221	25722115	+	nol10
scaffold_2	18827739	18893035	-	dph1	scaffold_4	58389729	58398086	+	lgals12	scaffold_7	7104243	7112181	+	nop2
scaffold_7	114975087	114989729	-	dusp8	scaffold_2	116069601	116087633	+	liph	scaffold_4	76650988	76733565	+	notch2
scaffold_5	25362101	25372866	-	e2f6	scaffold_1	30155689	30245950	-	lix1	scaffold_1	178120092	178327977	+	odz2
scaffold_9	80374544	80390889	+	e4f1	scaffold_9	82538650	82653591	+	lmf1	scaffold_7	37616576	37652432	-	osbp
scaffold_10	6020632	6028709	-	edem2	scaffold_3	116797079	116810262	-	lmf2	scaffold_10	34913597	34921661	+	pck1
scaffold_1	201847084	201865207	-	eif2ak3	scaffold_4	30867771	30937764	-	lpcat2	scaffold_1	183799927	183824110	-	pdgfra
scaffold_3	10989294	10998074	+	elmod3	scaffold_4	92756492	92777400	+	lrrc40	scaffold_3	7852687	7862030	-	pdlim2
scaffold_1	17863488	17874480	+	enc1	scaffold_4	102390110	102406673	-	lrrc41	scaffold_74	55836	72667	-	perp
scaffold_9	91448714	91463955	+	enpp4	scaffold_9	56860480	56913728	+	lrrc49	scaffold_89	63558	67438	-	pfdn2
scaffold_7	29882907	29902007	+	entpd7	scaffold_4	5129132	5131052	-	lrrc4c	scaffold_2	86976190	87026301	-	pfkm
scaffold_5	10940996	10974339	-	ephb3	scaffold_6	82535914	82591618	+	lrrfip2	scaffold_8	51391117	51415589	-	phf1
scaffold_9	78470883	78491164	-	ern2	scaffold_5	4505239	4524119	+	lsg1	scaffold_4	121640667	121651048	-	pim1
scaffold_6	74221737	74260532	-	fam105b	scaffold_3	79146101	79174405	-	lta4h	scaffold_345	104535	144071	+	plec
scaffold_3	37888082	37914331	+	fam114a2	scaffold_1	193271550	193286396	-	lyar	scaffold_1	7674453	7682007	-	plk2
scaffold_3	106490437	106517573	-	fam185a	scaffold_2	145692138	145709463	-	mael	scaffold_7	79982745	80012085	+	plod1
scaffold_7	4534570	4557564	-	fam204a	scaffold_6	10836929	10860101	-	mal2	scaffold_5	1701786	1769077	-	plod2
scaffold_4	109684940	109697657	+	fam20b	scaffold_7	54214609	54249385	-	man2c1	scaffold_3	93986254	94013141	-	pnpla8
scaffold_1	69526221	69546463	-	fam40a	scaffold_10	8203034	8216961	+	map1lc3a	scaffold_3	42411314	42500101	-	polr3b
scaffold_8	94533088	94588443	-	fam82a2	scaffold_10	2150286	2194624	-	map2k4	scaffold_4	97550812	97590083	+	ppap2b
scaffold_10	9001097	9009180	-	fam83d	scaffold_5	43185829	43220668	-	map3k7	scaffold_226	3659	11075	-	ppox
scaffold_4	52268369	52313137	+	fanca	scaffold_9	12775484	12788959	+	2009-03-06	scaffold_4	15608503	15609517	-	prdm11
scaffold_1	89936894	90008849	+	fancc	scaffold_5	26538405	26625636	+	mboat2	scaffold_4	133598839	133674280	+	prickle2
scaffold_1	205805771	205808296	+	fastkd5	scaffold_10	17058647	17102172	+	mbtd1	scaffold_511	53419	58074	-	prkar1a
scaffold_7	90823784	90843395	-	fbxl4	scaffold_1	101339669	101376121	+	mccc2	scaffold_1717	901	10135	-	ptk7
scaffold_6	8918922	8937258	+	fbxo32	scaffold_8c	3660766	3667267	-	mcl1	scaffold_1	144827135	144960154	+	ptpn13
scaffold_8	83565044	83581022	-	fbxo34	scaffold_6	37859815	37883076	+	mcm3	scaffold_3	12161823	12163079	-	purb
scaffold_1	101669377	101737779	+	fcho2	scaffold_4	114397002	114417584	+	mcoln2	scaffold_5	87525557	87554116	+	pygm
scaffold_5b	1579924	1599753	+	fdft1	scaffold_2	17162942	17175880	+	mdh2	scaffold_4324	65	3732	+	rcc2
scaffold_1	41244926	41264173	+	fem1c	scaffold_3	87280812	87311446	-	mdm1	scaffold_1	36167903	36172505	-	rfesd
scaffold_9	83686352	83705155	-	flii	scaffold_2	9765551	9780721	-	meaf6	scaffold_4	110117040	110120680	+	rgs16
scaffold_8	9674312	9688614	-	fpgs	scaffold_6	81148249	81187128	+	med1	scaffold_2	78054801	78061204	-	rhebl1
scaffold_3	87683035	87718081	+	frs2	scaffold_2	124134476	124147422	-	med17	scaffold_5910	739	3321	-	rpl32
scaffold_1	142302619	142420963	+	fzr1	scaffold_4	98457055	98463684	-	med8	scaffold_1	61591332	61633840	+	sart3
scaffold_3	21210743	21230137	+	gabpb1	scaffold_4	27746028	27754329	-	men1	scaffold_581	11577	11910	-	scamp3
scaffold_8	92876624	92914430	-	ganc	scaffold_7	17843801	17847042	+	mettl10	scaffold_1	61698039	61711416	-	sds
scaffold_5	19641001	19666164	-	gfm1	scaffold_210	28310	32223	-	mettl12	scaffold_4	125063154	125074422	+	sec13
scaffold_8	7841167	7852424	-	gle1	scaffold_10	21295858	21319123	+	mettl2b	scaffold_1	40642278	40703518	+	sema6a
scaffold_2	27713281	27723442	-	gpc6	scaffold_1	174105482	174124964	-	mfap3l	scaffold_5	37297602	37324493	+	slc17a5
scaffold_5	102293285	102333209	+	gpcpd1	scaffold_5	13214021	13230239	-	mfn1	scaffold_3	11596744	11623334	-	slc20a1
scaffold_8	72732529	72747953	-	gpr137c	scaffold_1	68297319	68321996	-	mfsd4	scaffold_1	73814359	73832914	-	slc25a22
scaffold_3	4261928	4262915	-	gpr19	scaffold_4	75378123	75386901	-	mgst3	scaffold_2	75537952	75567916	+	slc25a30
scaffold_4	68055194	68064611	-	gtf2b	scaffold_99	180366	196755	+	mhc2a	scaffold_979	7001	16693	-	slc38a5
scaffold_2	149621216	149637908	-	gtf2e1	scaffold_3	113387213	113420757	+	mkln1	scaffold_5b	4963875	4980629	-	slc5a6
scaffold_4	128872716	128909548	-	gxylt2	scaffold_2	52034190	52049198	+	mks1	scaffold_4	25662809	25711970	-	slc7a6
scaffold_1	85730898	85742916	-	haus4	scaffold_1	106935436	107006448	+	mllt3	scaffold_1	203304477	203313217	-	smyd5
scaffold_1	66819667	66852874	+	heatr6	scaffold_7	27609170	27634930	-	morn4	scaffold_1	146203060	146229080	-	snca
scaffold_4	21232952	21252026	+	hiat1	scaffold_1	78448073	78482548	-	mov10	scaffold_9	45735852	45754116	+	spag16
scaffold_5	2989054	3013626	+	hps3	scaffold_1	46850282	46890847	-	mphosph9	scaffold_4	62077648	62140373	-	sptbn2
scaffold_4	116876898	116888768	+	hyal2	scaffold_7	53807603	53818007	-	mpi	scaffold_10	9471350	9480839	-	srsf6
scaffold_6	138605679	138611384	-	iba57	scaffold_6	46167987	46180978	-	mppe1	scaffold_1	120137124	120187689	-	ssbp4
scaffold_2	128028210	128055259	-	ifnar2.1	scaffold_1	122668872	122679739	+	mpv17l2	scaffold_2	104180533	104201210	+	stard13
scaffold_2	127962438	127980275	+	ifngr2.2	scaffold_1	137541644	137574156	-	mrpl1	scaffold_4	110701953	110716528	+	stx6
scaffold_9	78203638	78260234	+	ift140	scaffold_4	14224033	14237160	+	mrpl21	scaffold_48	282958	292511	-	surf4.1
scaffold_2	15050893	15082976	+	ints2	scaffold_4	20445017	20460731	+	mrpl23	scaffold_10	22911953	22914746	+	tcfl5
scaffold_2	134286438	134305480	-	ints4	scaffold_4	107393452	107400765	+	mrpl37	scaffold_7	39967693	40002969	-	tm9sf3
scaffold_7	14174992	14202409	-	ipmk	scaffold_6	25822351	25828250	-	mrpl53	scaffold_3	11914059	11961309	+	tmem150a
scaffold_4	99845891	99885900	+	ipo13	scaffold_9	78162805	78167262	-	mrps34	scaffold_7	50870179	50899975	+	tpm1
scaffold_8	56475370	56479754	+	irf2bpl	scaffold_2	47484452	47500464	-	msl3	scaffold_6583	422	560	+	tpp1
scaffold_1	86337529	86358852	+	irf9	scaffold_1	181270653	181384403	+	mtus1	scaffold_2612	337	6625	+	trpm4
scaffold_6	28232818	28291488	+	jph1	scaffold_1	15836579	15853890	+	mtx3	scaffold_6	132909131	132941309	+	ttc21a
scaffold_4	137374594	137385497	+	kctd6	scaffold_5b	2878872	2933106	-	mut	scaffold_4	79485021	79510953	+	ttc26
scaffold_67	2908	101985	-	kdm2a	scaffold_2	14159468	14168430	+	mycl1	scaffold_8	43953774	43960199	+	tubb
scaffold_7	54926170	54928997	-	kiaa0101	scaffold_6	140522263	140527818	+	myd88	scaffold_858	3307	4131	+	umps
scaffold_8	85502176	85513376	-	kiaa0247	scaffold_4	113678815	113700100	+	n4bp1	scaffold_1	198836310	198846590	+	unnamed_scaffold_1:198836310-198846590
scaffold_1	68230873	68239125	+	klf15.2	scaffold_2	104354803	104371761	+	n4bp2l1	scaffold_299	17520	128723	-	unnamed_scaffold_299:17520-128723
scaffold_8	65664114	65676475	+	kptn	scaffold_3	85951680	85959607	+	n6amt1	scaffold_2	60990784	60999272	+	unnamed_scaffold_2:60990784-60999272
scaffold_5	119325419	119389611	-	lclat1	scaffold_5	90028831	90036461	+	naa20	scaffold_4	116128451	116151908	+	unnamed_scaffold_4:116128451-116151908
scaffold_1	30053934	30099990	+	lnpep	scaffold_1	90940491	90969576	-	naa35	scaffold_4	8516271	8574853	+	unnamed_scaffold_4:8516271-8574853
scaffold_561	29077	32272	+	loc645177	scaffold_4	9401044	9418612	+	nadsyn1	scaffold_7	91274430	91276590	+	unnamed_scaffold_7:91274430-91276590
scaffold_7	7964108	7986356	+	lpcat3	scaffold_3	89810746	89832523	-	nap1l1	scaffold_9	33269042	33281582	-	unnamed_scaffold_9:33269042-33281582
scaffold_4	116678290	116682192	+	manf	scaffold_8	65651751	65661740	+	napa	scaffold_5	13043913	13087378	-	usp13
scaffold_3	17737848	17811150	-	map2k5	scaffold_3	106346646	106359502	+	napepld	scaffold_8	49166454	49177884	-	vasp
scaffold_7	31840565	31885916	+	march_5	scaffold_10	26199030	26232639	-	nbr1	scaffold_1	215902116	215902656	+	wbp1
scaffold_8	17393265	17399601	-	mars2	scaffold_3	85472592	85483137	-	ndufa12	scaffold_8	7783940	7796461	+	wdr34
scaffold_2	24041226	24084819	+	mbtps2	scaffold_8	95194689	95200447	-	ndufaf1	scaffold_3	73900476	73944812	+	wdr96
scaffold_3	105363480	105376617	+	mcrs1	scaffold_4	121478467	121484745	+	ndufaf3	scaffold_2	45393959	45462767	+	wwc3
scaffold_8	4354236	4361778	-	med22	scaffold_9	25839560	25862415	-	ndufs1	scaffold_7	74277915	74289136	-	zbtb16
scaffold_3	24914621	24918872	+	mesdc2	scaffold_4	116994693	117003244	+	nek2	scaffold_158	39030	39593	-	znf510
scaffold_1	195462549	195485800	+	mettl19	scaffold_8	22417017	22438262	+	ngrn	scaffold_587	16276	28200	-	znf605
scaffold_2	108100629	108139359	+	mipep	scaffold_6	137534597	137542096	+	nicn1	scaffold_4	65795088	65825912	-	abcd3
scaffold_7	27421108	27466475	-	mms19	scaffold_2	143268984	143278974	-	nit2	scaffold_1	145440721	145489070	-	abcg2
scaffold_1	580623	584904	-	mosc1	scaffold_2	16533222	16552574	+	nle1	scaffold_2	52809480	52817984	+	abhd11
scaffold_3	63351825	63392609	-	mrpl38	scaffold_7	60979649	61014920	+	nmnat1	scaffold_4	115978967	115981529	-	abhd14a
scaffold_9	30118284	30139537	-	msl2	scaffold_4	85626117	85644088	+	nol8	scaffold_975	13956	23644	-	acad9
scaffold_10	18989038	19032596	-	myo1d	scaffold_7	25734194	25738983	-	npm3	scaffold_5	118042188	118058054	-	acbd3
scaffold_411	74466	81019	-	myo1e.2	scaffold_4	116114436	116128538	-	nprl2	scaffold_1	158841593	158862021	+	adad1
scaffold_1	12579961	12600377	-	nars	scaffold_1	127916292	127921553	-	nr2c2ap	scaffold_3	23858360	23893845	+	adamtsl5
scaffold_7	98073515	98087973	-	nat14	scaffold_9	66389906	66396954	+	nsmce1	scaffold_6	46303134	46324035	-	afg3l2
scaffold_7	7160612	7179748	-	ncapd2	scaffold_8	92305995	92315946	+	nubpl	scaffold_8	10053720	10065011	+	agpat2
scaffold_9	30333839	30386568	+	nck1	scaffold_3	11460214	11470869	+	nudcd3	scaffold_576	1288	4636	+	agpat3
scaffold_8c	2601918	2616904	+	ncstn	scaffold_1	31310791	31323068	-	nudt12	scaffold_2	21759695	21772985	+	alkbh4
scaffold_2	17742211	17785221	-	nek8	scaffold_1	159035869	159047070	-	nudt6	scaffold_6	137547778	137560091	+	amt
scaffold_7	42073385	42103801	+	nfkb2	scaffold_4	70820184	70831540	+	nuf2	scaffold_1	60492029	60513285	-	ankrd13a
scaffold_8	44644721	44650147	+	nfkbil1	scaffold_4	7836221	7862118	+	nup160	scaffold_2	16231704	16264870	+	appbp2
scaffold_9	78517494	78526842	-	nhlrc4	scaffold_8	95179722	95194039	+	nusap1	scaffold_4434	447	4049	-	arap1
scaffold_2	4082239	4105309	+	nipal3	scaffold_7	22609940	22646188	+	obfc1	scaffold_4	22122458	22137518	-	arl2bp
scaffold_9	78303528	78307089	-	nme3	scaffold_2	80717461	80722488	-	obfc2b	scaffold_5	8422731	8501254	+	armc9
scaffold_3	85487792	85506944	-	nr2c1	scaffold_8	95175134	95179626	-	oip5	scaffold_1	59258193	59298604	-	asphd2
scaffold_7	36101063	36107106	-	nrbf2	scaffold_6	115932053	115941838	-	olah	scaffold_8	65293118	65302791	-	atp5sl
scaffold_8	7978693	7996874	-	nup188	scaffold_5	41731707	41783215	+	orc3	scaffold_9	65948174	66051477	-	baiap3
scaffold_1	45769940	45783605	+	orai2	scaffold_6	29412271	29430311	+	orc5	scaffold_1	86001220	86018864	-	bcl2l2
scaffold_6	101637369	101669515	-	oxnad1	scaffold_6	40412518	40484153	+	osbpl1a	scaffold_3	7759551	7792189	+	bin3
scaffold_3	69139152	69148889	+	pcyox1l	scaffold_4	106268590	106338963	+	osbpl9	scaffold_8	20597948	20605606	+	brcc3
scaffold_4	73838579	73853356	+	pdgfb	scaffold_2	10888437	10909938	+	oscp1	scaffold_8	79419762	79497337	+	brf1
scaffold_2	22355050	22366581	+	pdha1	scaffold_116	90762	130510	-	ovch1	scaffold_2	806714	808503	-	c1orf172
scaffold_4	137366576	137374482	-	pdhb	scaffold_6	17027971	17085608	-	oxr1	scaffold_1	79737031	79752021	+	c1orf183
scaffold_6	120439045	120453944	+	pdss1	scaffold_1	24201158	24226037	+	paip1	scaffold_1091	5797	14615	+	c21orf33
scaffold_8	83297906	83331789	-	peli1	scaffold_7	86118210	86152897	-	pank4	scaffold_1	157839728	157859113	+	c4orf29
scaffold_173	74717	107493	-	pfkfb1	scaffold_9	63690656	63773182	+	parn	scaffold_3	71913490	71941130	-	c5orf41
scaffold_1	41344961	41360023	+	pggt1b	scaffold_3	33132992	33144078	+	parp16	scaffold_5	56663359	56698301	-	c6orf192
scaffold_2	26303137	26312926	+	piga	scaffold_6	130225550	130249333	+	paxip1	scaffold_5	73564509	73587707	+	c6orf70
scaffold_429	1803	9206	+	pigo	scaffold_5b	7225149	7230419	-	pbk	scaffold_6	69326259	69329624	-	c9orf30
scaffold_2	18115520	18130963	+	pigs	scaffold_9	30139729	30152387	+	pccb	scaffold_3	52041465	52048315	+	camlg
scaffold_2	746075	750372	+	pigv	scaffold_6	35744539	35765380	+	pcmtd1	scaffold_3	96789123	96804969	+	capza2
scaffold_3	20860463	20866206	+	pldn	scaffold_7	20461100	20465427	+	pcna	scaffold_67	244164	269849	-	carns1
scaffold_9	21796546	21814346	+	plekha3	scaffold_7	114032913	114047644	-	pcyt2	scaffold_4	29089161	29105638	+	cbfb
scaffold_4	59273184	59280041	+	polr2g	scaffold_2	58113318	58123196	+	pdcl3	scaffold_4	101171576	101213440	-	ccdc24
scaffold_317	67043	71217	-	polr3c	scaffold_5	75619960	75643229	-	pdgfrl.2	scaffold_9	69173616	69203896	-	ccp110
scaffold_8	56678676	56703916	-	pomt2	scaffold_1	168453455	168519160	-	pet112	scaffold_1	52315466	52354124	+	chfr
scaffold_1	182986882	183003616	+	ppat	scaffold_7	61548803	61605149	+	pex14	scaffold_8	26309859	26317301	+	chic2
scaffold_5	79700937	79730332	-	pppde1	scaffold_1403	2845	10331	+	pex2	scaffold_3	77753841	77780656	+	chpt1
scaffold_1	45207278	45242157	+	pptc7	scaffold_7	61375680	61398201	+	pgd	scaffold_3	12582183	12588236	-	ciao1
scaffold_1	14252035	14261460	+	ppwd1	scaffold_8	30794961	30809596	-	pgk1	scaffold_4	10540381	10577625	-	ckap5
scaffold_10	12351452	12434433	-	prex1	scaffold_6	56235373	56306552	-	phactr1	scaffold_8	49855958	49886014	-	clasrp
scaffold_828	1399	11817	+	prpf6	scaffold_5	9677572	9682305	-	phr	scaffold_6	95612806	95634502	+	cmtm7
scaffold_8	3438754	3448137	-	psmd5	scaffold_363	285	11549	+	pi4k2b	scaffold_8	61309841	61322396	+	cpsf2
scaffold_6	20387418	20409512	+	ptdss1	scaffold_3	35551739	35566953	+	pigb	scaffold_5	88942376	88962670	-	csrp2bp
scaffold_10	7725209	7729317	-	pxmp4	scaffold_4	90519395	90580156	+	pigk	scaffold_1	170731626	170744459	-	ctso
scaffold_6	21951553	21995059	+	rad54b	scaffold_6	79131835	79155280	+	pigm	scaffold_1	154551130	154557633	-	ctu1
scaffold_8b	364465	430790	-	ralgps1	scaffold_2	26167627	26191535	+	pir	scaffold_7	42441593	42452598	-	cuedc2
scaffold_1	85697883	85709144	-	rbm23	scaffold_1	57900484	57924910	+	pitpnb.2	scaffold_298	11971	84712	-	cyb5r4
scaffold_10	37227482	37227671	+	rgs19	scaffold_1	32703942	32724283	-	pja2	scaffold_4	22147114	22185842	+	cyld
scaffold_10	3806114	3842064	+	rhbdf2	scaffold_1	104318494	104339490	+	plaa	scaffold_7	107560195	107588827	+	cyth1
scaffold_8	51462104	51476153	+	ring1	scaffold_4	115847425	115862064	+	plekhf1	scaffold_9	45138661	45150321	+	d2hgdh
scaffold_6	137430028	137481580	-	rnf123	scaffold_5	90591983	90647289	+	plk1s1	scaffold_4	12942291	12962454	-	dak
scaffold_6	21666503	21708628	+	rnf19a	scaffold_3	85226556	85259912	+	plxnc1	scaffold_1	7745624	7778303	+	dazl
scaffold_288	50034	62825	+	saal1	scaffold_10	34978851	34982070	-	pmepa1	scaffold_1	145751118	145760853	+	dck.1
scaffold_4	137305420	137310099	-	sco2	scaffold_3	106286691	106297936	-	pmpcb	scaffold_1	118223053	118237204	-	ddx49
scaffold_1	9357881	9422017	-	skiv2l2	scaffold_5b	6327802	6328972	-	pnoc	scaffold_2	94128111	94137323	-	dhrs12
scaffold_1	78273285	78291203	-	slc16a1	scaffold_3	723472	742108	+	pnpla3	scaffold_8	53185993	53213925	+	dhx34
scaffold_6	111037110	111108397	-	slc25a13	scaffold_2	20116569	20131352	+	pnpla4	scaffold_3	104874186	104892544	-	dus4l
scaffold_1	33035012	33056705	+	slc25a46	scaffold_2	51049578	51200863	-	pola1	scaffold_8	89099970	89141853	+	eif2ak4
scaffold_10	11551415	11568181	+	slc2a10	scaffold_2	106455402	106463150	-	polr1d.1	scaffold_6	77214703	77318124	-	elp2
scaffold_8	3614939	3631213	+	slc2a8	scaffold_4	74286824	74296225	-	polr3h	scaffold_5b	4126123	4193441	-	elp3
scaffold_3	52099739	52171261	-	slc36a1	scaffold_3	93298296	93353726	-	pphln1	scaffold_9	37842282	37947389	+	ephb1
scaffold_3	7949812	7974483	-	slc39a14	scaffold_7	45410678	45426519	-	ppif	scaffold_4	106190549	106237522	-	eps15
scaffold_8	85578137	85595640	-	slc39a9	scaffold_1	31170941	31229536	+	ppip5k2	scaffold_3	78544283	78562842	-	eral1
scaffold_1	57475441	57484137	+	slc7a4	scaffold_8	81615990	81647262	-	ppm1a	scaffold_7	91574866	91589660	+	errfi1
scaffold_8	47321598	47355191	+	slc9a6	scaffold_9	33339478	33351707	-	ppp1r7	scaffold_8	85676092	85693388	-	exd2
scaffold_2	62781906	62830541	-	slc9a7	scaffold_2	62998456	63038850	-	ppp2r3b	scaffold_1	94603629	94627137	+	fam108b1
scaffold_3	115653953	115679838	-	smo	scaffold_8	85987108	86002287	+	ppp2r3c	scaffold_5	73355050	73436668	+	fam120b
scaffold_6	135024532	135050049	+	snap47	scaffold_8	75691237	75743654	+	ppp2r5c	scaffold_5	4492365	4496547	-	fam43a
scaffold_8	64251885	64258373	+	snrpa	scaffold_1	150395164	150460103	+	ppp3ca	scaffold_4	108981980	109003049	+	fam5b
scaffold_10	29231987	29238861	-	snx11	scaffold_8	69269983	69290487	-	ppt2	scaffold_4	67147449	67185530	+	fam69a
scaffold_1	38702530	38774376	-	snx24	scaffold_4	102662388	102680306	+	prdx1	scaffold_3	25395345	25426833	+	fanci
scaffold_5	49206100	49226251	-	snx3	scaffold_7	5048115	5052858	-	prdx3	scaffold_1	32467978	32475972	-	fbxl17
scaffold_1	116447001	116485826	-	snx30	scaffold_2	51667504	51678019	+	prdx4	scaffold_207	193183	201237	+	fbxl19
scaffold_3	7865195	7882601	-	sorbs3	scaffold_3	64478044	64523702	+	prelid2	scaffold_3	112820665	112864449	-	fbxo18
scaffold_8	35310083	35311737	+	sox3	scaffold_5	109125717	109145621	+	prepl	scaffold_4	46852793	46886253	+	fbxo31
scaffold_10	13008456	13022307	+	spata2	scaffold_5	33887932	33937429	+	prim2	scaffold_5	61219923	61225070	+	fbxo5
scaffold_10	21746694	21758890	+	spop	scaffold_4	25505478	25601001	-	prmt7	scaffold_6	123064097	123066170	-	fbxw9
scaffold_3	20973537	21001243	+	sppl2a	scaffold_9	74205425	74215303	+	prpf18	scaffold_2	110098027	110109873	-	fdx1
scaffold_5	95040441	95100286	-	spred2	scaffold_4	106591709	106598655	+	prpf38a	scaffold_6	83409866	83416826	+	fignl1
scaffold_2	68639632	68647152	+	spry2	scaffold_9	85186590	85195506	+	prr14	scaffold_8c	2538785	2552656	+	gabpb2
scaffold_8	56840639	56878007	-	sptlc2	scaffold_1	92442987	92455151	-	psat1	scaffold_1	136664378	136665652	-	gadd45b
scaffold_6039	485	3447	+	spty2d1	scaffold_1	70142029	70154229	+	psma5	scaffold_10	4314544	4323503	+	galk1
scaffold_10	9847765	9883472	+	src	scaffold_7	111965705	111973222	-	psmc3ip	scaffold_5	75680993	75706518	-	galnt2
scaffold_9	84284647	84305691	-	srebf1	scaffold_4	12909761	12920747	-	psmd13	scaffold_1	118267089	118271763	+	gdf1
scaffold_4	99601114	99744792	+	st3gal3	scaffold_1	45947283	45954952	+	psmd9	scaffold_2	22029757	22067671	-	gdpd1
scaffold_9	85110670	85125603	+	stk36	scaffold_9	71147001	71150690	+	psmg3	scaffold_1	17790208	17811462	+	gfm2
scaffold_1923	208	8531	-	stx16	scaffold_6	116524403	116541172	+	pter	scaffold_9	36925769	36954493	-	gk5
scaffold_1	50124875	50171733	-	stx2	scaffold_10	10847094	10868386	+	ptgis	scaffold_8	17247972	17260078	+	gla
scaffold_7	23225685	23236063	-	taf5	scaffold_1	115710638	115729413	-	ptgr1.2	scaffold_1	53206853	53223806	+	gnb1l
scaffold_2	143285801	143322549	-	tbc1d23	scaffold_3	42549237	42579012	+	pwwp2a	scaffold_2	149621216	149637908	-	gtf2e1
scaffold_8	9851083	9954432	-	tbcd	scaffold_1	155614372	155641371	-	qrfpr	scaffold_7	113689108	113703586	+	hgs
scaffold_2	30132160	30140188	+	tbl2	scaffold_5	48561674	48583819	+	qrsl1	scaffold_3	74629531	74663951	-	hk2
scaffold_9	82767318	82777536	+	tbl3	scaffold_3	16355763	16379548	-	rab11fip1	scaffold_1	195865818	195878780	-	hs3st1
scaffold_5	73538683	73550991	+	tbp	scaffold_1	196241099	196301467	-	rab28	scaffold_4	116922161	116925192	+	hyal1
scaffold_8	44043751	44050999	+	tcf19	scaffold_1	56497963	56514233	+	rab35	scaffold_3	42482170	42496293	+	ikbip
scaffold_1	88243558	88254921	+	tdgf1p3	scaffold_2	1434755	1442870	+	rab39	scaffold_9	45162813	45179447	-	ing5
scaffold_10	33312396	33320512	-	terf2ip	scaffold_1	122689968	122723901	-	rab3a	scaffold_1	133517209	133539781	-	ints10
scaffold_432	52188	63388	+	tex2.2	scaffold_3	87785013	87817076	+	rab3ip	scaffold_116	226380	251602	-	ipo8
scaffold_7	14270172	14277631	+	tfam	scaffold_4	120322362	120354607	+	rab7a	scaffold_7	51488417	51519697	+	ireb2
scaffold_6	43084391	43097715	+	tgif1	scaffold_8	15450283	15459673	+	rabepk	scaffold_1	35046645	35058484	-	isoc1
scaffold_3	13319155	13332656	+	tia1	scaffold_4	90976846	90989968	+	rabggtb	scaffold_5	26387042	26394489	+	itgb1bp1
scaffold_8	56743231	56754547	-	tmed8	scaffold_3	117137294	117147899	-	rabl2b	scaffold_9	69243829	69258330	+	jmjd5
scaffold_10	18651320	18655689	-	tmem101	scaffold_9	74301320	74314808	-	rac1	scaffold_4	74172342	74183032	-	josd1
scaffold_7	108776538	108778545	+	tmem143	scaffold_9	4914533	4949431	+	racgap1.2	scaffold_8	85502176	85513376	-	kiaa0247
scaffold_2	81556792	81583133	+	tmem198	scaffold_1	100978755	101001159	-	rad17	scaffold_2	148903908	148909720	+	kiaa1407
scaffold_4	136694260	136708169	-	tmem43	scaffold_4	83313909	83330767	-	rangap1	scaffold_8	70191982	70209121	-	klhdc1
scaffold_1	64819693	64830563	-	tmem55b	scaffold_7	20556536	20572755	+	rassf2	scaffold_1	55082412	55097374	-	klhl22
scaffold_5	101162755	101198878	+	tmx4	scaffold_6	52115721	52131344	-	rbfa	scaffold_3	27734094	27763495	+	klhl25
scaffold_3	7597203	7612715	+	tnfrsf10b	scaffold_9	21574783	21591779	+	rbm45	scaffold_7	50907265	50925808	+	lactb
scaffold_119	1141	15816	+	tonsl	scaffold_2	76619664	76644839	-	rcbtb2	scaffold_5	62820802	63040672	-	lama2
scaffold_1	62595069	62622653	-	tpcn1	scaffold_4	117082854	117087920	+	rd3	scaffold_3	76398375	76406408	+	lman2
scaffold_4	119455758	119484053	-	tpra1	scaffold_8	69103665	69115222	+	rdbp	scaffold_6	129059136	129143958	+	lmbr1
scaffold_3	100313258	100330592	-	trabd	scaffold_1	127119926	127129118	-	reep6	scaffold_203	120570	131735	+	lmln
scaffold_4	29155549	29163778	-	tradd	scaffold_1	187502085	187547303	+	rell1	scaffold_1	30053934	30099990	+	lnpep
scaffold_4	76732675	76750354	-	trove2	scaffold_1	85689058	85695506	+	rem2	scaffold_561	29077	32272	+	loc645177
scaffold_5	22765239	22796185	+	tsc22d2	scaffold_5	3711111	3732503	+	rfc4	scaffold_1	115357241	115443074	-	lpar1
scaffold_5	29085329	29175571	+	tssc1	scaffold_4	112867300	112882380	-	rfwd3	scaffold_3	32159063	32192997	-	lrrc28
scaffold_10	10811825	10819772	+	ttpal	scaffold_2	38218268	38221477	+	rg9mtd1	scaffold_3	32476339	32496141	-	map2k1
scaffold_18	57098	94678	+	tyk2	scaffold_8	87819173	87902626	-	rgs6	scaffold_8	76705364	76752366	+	mark3
scaffold_485	84029	89950	+	uap1l1	scaffold_6	131904409	131914421	+	rheb	scaffold_1	101016278	101030274	+	marveld2
scaffold_2	144321160	144339088	+	unnamed_scaffold_2:144321160-144339088	scaffold_3	54193643	54240960	+	rmnd1	scaffold_3	24914621	24918872	+	mesdc2
scaffold_2	18258504	18269027	+	unnamed_scaffold_2:18258504-18269027	scaffold_1	201984128	201998586	-	rmnd5a	scaffold_1	64405764	64423708	+	mettl17
scaffold_3	115213038	115261297	+	unnamed_scaffold_3:115213038-115261297	scaffold_4	61136164	61142028	-	rnaseh2c	scaffold_1	198479361	198526268	-	mfsd10
scaffold_8	26338883	26356290	-	unnamed_scaffold_8:26338883-26356290	scaffold_1	55967252	55973579	-	rnf185	scaffold_4	103508708	103534177	-	mknk1
scaffold_8	54440015	54448646	-	unnamed_scaffold_8:54440015-54448646	scaffold_1	198114566	198131442	+	rnf4	scaffold_4	48739335	48788020	+	mlycd
scaffold_9	12096903	12107210	+	upp2	scaffold_2	14824621	14843634	-	rnft1	scaffold_4	111926892	111964838	-	mmp15
scaffold_9	3807603	3828907	-	usp37	scaffold_192	3937	44243	-	rngtt	scaffold_4	18168082	18209418	+	mpped1
scaffold_8	26011169	26038429	-	usp44	scaffold_6	46972536	46999387	+	rnmt	scaffold_2	123690388	123783131	+	mre11a
scaffold_2	140366922	140449348	-	uvrag	scaffold_2	2472269	2481135	+	rpa2	scaffold_2	73967618	73979437	-	mtrf1
scaffold_4	112316251	112406581	+	vac14	scaffold_4	67389250	67429047	-	rpap2	scaffold_3	105267809	105299008	+	nampt
scaffold_4	70255072	70270576	+	vamp4	scaffold_161	8800	23167	-	rpia	scaffold_6	45610035	45629179	+	napg
scaffold_2	87431003	87457585	+	vdr	scaffold_7	33009803	33037595	+	rpp30	scaffold_9	20203651	20217267	+	nfe2l2
scaffold_4	125123746	125126923	-	vhl	scaffold_4	79830428	79837430	+	rrp7a	scaffold_2	4082239	4105309	+	nipal3
scaffold_7	70682700	70704949	+	vps11	scaffold_6	30857483	30858950	-	rrs1	scaffold_10	15652317	15688969	+	notum
scaffold_8	94778306	94786910	+	vps18	scaffold_4	21313354	21333344	+	rtcd1	scaffold_4	102416774	102422908	+	nsun4
scaffold_8	105519866	105557960	-	vps45	scaffold_4	119707036	119730953	-	ruvbl1	scaffold_1	177907387	177943221	+	odz3
scaffold_6	88665944	88681607	+	vps4a	scaffold_1	178910595	178921601	-	rwdd4	scaffold_1	45769940	45783605	+	orai2
scaffold_9	95739558	95765514	+	wdr35	scaffold_8	52964414	52990104	+	sae1	scaffold_5	49102407	49115578	-	ostm1
scaffold_6	126209861	126260555	-	wdr37	scaffold_4	88050983	88070814	-	samd13	scaffold_1	45570656	45586950	+	p2rx4
scaffold_2	80542430	80551450	-	wdr61	scaffold_2	33531222	33537626	-	sbds	scaffold_8	42662883	42668990	-	p2ry10
scaffold_4	37791466	37793740	+	wtip	scaffold_7	81443948	81456464	+	sc5dl	scaffold_2	42008091	42034208	+	pafah1b1
scaffold_6	24269309	24307330	-	wwp1	scaffold_7	53817690	53843945	+	scamp2	scaffold_10	23104292	23111787	-	pcmtd2
scaffold_3	5220639	5239481	-	xab2	scaffold_7	51991444	52131711	+	scaper	scaffold_2	7946417	7951538	+	pdik1l
scaffold_38	270947	284874	+	xfo	scaffold_10	29459236	29468976	+	scrn2	scaffold_5	75649485	75675131	+	pgbd5
scaffold_6	131488956	131498345	+	xrcc2	scaffold_6	33384576	33400379	-	sdcbp	scaffold_1	54199646	54264322	-	pi4ka
scaffold_10	5161150	5169840	+	xylt2	scaffold_7	88907827	88931541	-	sdf4	scaffold_8	107247940	107248995	+	pigc
scaffold_2	13585700	13595202	-	zbtb8a.1	scaffold_6	89060399	89111308	+	sdha	scaffold_8	7746397	7764009	-	pkn3
scaffold_2	4107489	4117745	-	zbtb8b	scaffold_5	49051132	49081033	-	sec63	scaffold_1	157804112	157819898	+	plk4
scaffold_8	87551618	87576880	+	zfyve1	scaffold_6	46564308	46583303	+	seh1l	scaffold_8	56678676	56703916	-	pomt2
scaffold_1	89482152	89492956	+	znf367	scaffold_3	100290054	100308254	-	selo	scaffold_7	54468472	54481819	-	ppcdc
scaffold_4	10515692	10519964	+	znf408	scaffold_5	3860541	3872874	+	senp5	scaffold_8	15418827	15428984	-	ppp6c
scaffold_7	101836117	101841181	+	znf526	scaffold_8	19056925	19125307	-	2009-09-10	scaffold_1	57189139	57236186	+	prodh
scaffold_7	101671088	101679415	-	znf574	scaffold_5	75411097	75441492	+	serac1	scaffold_9	81212788	81250392	-	prpsap2
scaffold_1	42612148	42641929	-	znrf3	scaffold_4	79838532	79862057	-	serhl2	scaffold_1	101541214	101555629	+	ptcd2
scaffold_10	26080939	26086684	-	zswim1	scaffold_6	63695137	63710005	-	serpinb6	scaffold_6	20387418	20409512	+	ptdss1
scaffold_10	26090740	26092859	-	zswim3	scaffold_1	46968883	46982128	+	setd8	scaffold_6	46524307	46557321	-	ptpn2
scaffold_7	73887562	73909811	-	zw10	scaffold_7	23626976	23647829	-	sfxn2	scaffold_1	63639349	63653117	-	pxmp2
scaffold_4	136764347	136773908	+	zxdc	scaffold_1	133482763	133488913	-	sgk196	scaffold_2	149638223	149640315	+	rabl3
scaffold_9	78102727	78130663	-	abca3	scaffold_5	39100099	39114088	-	sh3bgrl2	scaffold_4	102366733	102386228	+	rad54l
scaffold_9	4544945	4564648	-	abcb6	scaffold_6	94182584	94223091	-	sh3bp5	scaffold_8	46075905	46085610	-	rap2c
scaffold_7	231710	301355	+	abcb7	scaffold_8	51146945	51154867	-	sh3bp5l	scaffold_709	1077	14341	-	recql4
scaffold_9	67076173	67137888	+	abcc1	scaffold_9	54515302	54637131	+	shf	scaffold_308	317	28539	-	rhpn1
scaffold_5	122151970	122179729	-	abcc10	scaffold_3	66237280	66281858	-	shroom1	scaffold_7	69747550	69752230	-	rnf26
scaffold_5	9975612	10033344	-	abcc5	scaffold_1	75428422	75446164	+	sirt2	scaffold_528	7805	17858	+	rnf8
scaffold_8	55912414	55937504	-	abcd4	scaffold_1	4868483	4876011	-	ska1	scaffold_2	19483619	19520819	-	rpa1
scaffold_3	25865996	25879767	-	abhd2	scaffold_10	29185857	29229303	+	skap1	scaffold_288	50034	62825	+	saal1
scaffold_6	94884361	94905317	+	abhd5	scaffold_3	17692493	17717498	-	skor1	scaffold_6	33931984	33951663	+	sdr16c5
scaffold_4	109723443	109757920	-	abl2	scaffold_3	91613034	91663569	-	slc16a7	scaffold_5	22824556	22828324	-	serp1
scaffold_1	61239100	61299847	-	acacb	scaffold_5	94835484	94860832	+	slc1a4	scaffold_8	78688647	78693397	+	sertad1
scaffold_5	4169813	4238011	+	acap2	scaffold_3	43407620	43408586	-	slc35a4	scaffold_1	55838870	55874440	-	sfi1
scaffold_7	89242189	89309779	-	acap3	scaffold_6	1576276	1620281	-	slc45a4	scaffold_4	85075649	85130733	-	sfmbt1
scaffold_4	107511975	107537782	+	acot11	scaffold_2	87878689	87893013	+	slc48a1	scaffold_4	120636662	120657725	-	slc26a6
scaffold_1	195411858	195462335	-	acox3	scaffold_10	5106092	5119556	-	slc9a3r1	scaffold_4	7781135	7791870	+	slc39a13
scaffold_4	8099538	8111935	+	acp2	scaffold_1	157022693	157071670	-	smarcad1	scaffold_8	51442387	51449306	-	slc39a7
scaffold_10	5859918	5882936	+	acss2.1	scaffold_8	80921635	80937175	-	snapc1	scaffold_5	1098747	1158743	-	slc9a9
scaffold_2	76714185	76743200	+	acvr1b	scaffold_6	58616892	58626446	+	snrnp48	scaffold_9	83707156	83711700	+	smcr7
scaffold_9	11862120	11904919	-	acvr1c	scaffold_5	41338135	41387874	-	snx14	scaffold_1	131917335	131938984	+	smu1
scaffold_6	132510934	132532932	+	acvr2b	scaffold_5	89156825	89176129	+	snx5	scaffold_4	63100788	63130220	+	soat1
scaffold_3	5930180	5969465	+	adam9	scaffold_8	72669890	72679397	+	socs4	scaffold_10	13008456	13022307	+	spata2
scaffold_2	131756912	131765723	-	adamts1	scaffold_1	72735346	72798722	+	sox13	scaffold_3	20823396	20845773	+	spata5l1
scaffold_1	142760770	142874246	+	adamts3	scaffold_24	130901	139435	+	spc24	scaffold_1	135828268	135883069	-	sppl2b
scaffold_9	32589163	32642823	+	adarb1	scaffold_1	89232967	89256354	-	spin1	scaffold_8	56840639	56878007	-	sptlc2
scaffold_3	1152016	1156665	+	adck2	scaffold_2	81839523	81843708	+	spryd4	scaffold_7	66818676	66835517	-	srpr
scaffold_2	77326662	77372186	-	adcy6	scaffold_7	86303407	86314995	-	spsb1	scaffold_4	99601114	99744792	+	st3gal3
scaffold_1	60037921	60038038	-	adrbk2	scaffold_5	18851467	18859694	+	sptssb	scaffold_6	91465578	91490444	-	stk17a
scaffold_5	32329025	32353325	+	agpat5	scaffold_8	86012968	86026839	-	srp54	scaffold_1923	208	8531	-	stx16
scaffold_1	90976838	91050036	+	agtpbp1	scaffold_9	23404133	23461136	+	ssfa2	scaffold_2	76415866	76440864	-	sucla2
scaffold_10	8139001	8153967	-	ahcy	scaffold_4	80608948	80625360	-	st13	scaffold_2	81091216	81104562	-	suox
scaffold_1	97720768	97734871	-	ak3	scaffold_3	96809141	96875853	+	st7	scaffold_4	139444978	139464775	-	susd3
scaffold_3	27765106	27911884	-	akap13	scaffold_9	45257010	45271298	+	stk25	scaffold_3	86441047	86482742	-	tbc1d30
scaffold_8	52336641	52383743	+	akt2	scaffold_6	95956078	96018831	-	stt3b	scaffold_4	117385199	117386283	-	tbcc
scaffold_9	58113715	58147613	+	aldh1a2	scaffold_1	193344202	193406486	-	stx18	scaffold_1	136903015	136920259	-	tbxa2r
scaffold_4	95095873	95123117	-	alg6	scaffold_8	73390971	73412858	+	styx	scaffold_6	137511165	137515763	-	tcta
scaffold_9	27101573	27144331	-	als2	scaffold_2	73821469	73863724	-	sugt1	scaffold_223	32361	40776	+	tdrkh
scaffold_8	26634193	26680779	+	amot	scaffold_1	83504009	83524863	-	supt16h	scaffold_8	10842446	10867517	+	tktl2
scaffold_2	36625561	36683212	+	ankfy1	scaffold_7	34967513	34981905	-	supv3l1	scaffold_8	56743231	56754547	-	tmed8
scaffold_6	113668358	113753672	-	ankib1	scaffold_3	105320358	105351280	+	sypl1	scaffold_4	12936931	12942114	-	tmem138
scaffold_1	52437804	52453683	+	ankle2	scaffold_9	13437168	13484753	+	tank	scaffold_4	24448542	24451312	-	tmem170a
scaffold_6	101771856	101853606	+	ankrd28	scaffold_5	98888403	99007161	+	tasp1	scaffold_3	88563947	88577710	+	tmem19
scaffold_1	159598691	159629583	-	ankrd50	scaffold_4	125081638	125091481	-	tatdn2	scaffold_4	136694260	136708169	-	tmem43
scaffold_2	80637811	80682499	+	ankrd52	scaffold_5	112284402	112296751	+	tatdn3	scaffold_5	88781907	88814380	-	tmem87b
scaffold_4	83596031	83609537	-	ankrd54	scaffold_1	195070850	195125777	-	tbc1d14	scaffold_2	30042141	30045898	-	tmem93
scaffold_657	3171	4071	+	ankrd63	scaffold_3	88612127	88666908	+	tbc1d15	scaffold_4	130912844	130945814	+	tmf1
scaffold_1	73220773	73362600	+	anks1a	scaffold_6	101005398	101195299	+	tbc1d5	scaffold_4	102876555	102884946	+	toe1
scaffold_5	22522472	22544408	-	ankub1	scaffold_8	49935062	49950098	-	tbcb	scaffold_119	1141	15816	+	tonsl
scaffold_6	94838101	94865765	-	ano10	scaffold_2	7983824	8001551	-	tbrg1	scaffold_7	7683012	7689224	+	tpi1
scaffold_4	2120604	2149237	-	ano5	scaffold_5	80104361	80115298	-	tcp1	scaffold_1	151220899	151232984	-	tspan17
scaffold_3	92474971	92529749	-	ano6	scaffold_9	91601987	91620324	+	tdrd6	scaffold_7	51907674	51917963	+	tspan3
scaffold_7	40135838	40163991	-	anxa7	scaffold_8	77089434	77210137	+	tdrd9	scaffold_8	16172452	16188201	+	tspyl2
scaffold_1	62948526	62972177	-	ap1b1	scaffold_10	21373382	21383355	+	tfb1m	scaffold_6	40492545	40537959	-	ttc39c
scaffold_1	76615723	76645560	+	ap4b1	scaffold_5	74310464	74318808	+	tfb2m	scaffold_3	113145969	113151681	-	tuba4a
scaffold_3	77051261	77093195	-	apaf1	scaffold_9	36866141	36903026	-	tfdp2	scaffold_5	51286314	51301990	-	tube1
scaffold_1	95445006	95537952	+	apba1	scaffold_1	118077267	118087539	+	thap1	scaffold_6	106971893	106984786	+	twistnb
scaffold_1	187046442	187195921	+	apbb2	scaffold_4	26837272	26840552	+	thap11	scaffold_10	3852963	3874120	+	ube2o
scaffold_2	137969888	137980473	-	aqp11	scaffold_9	45205070	45216852	+	thap4	scaffold_1401	75	11498	-	unnamed_scaffold_1401:75-11498
scaffold_8	90623217	90670073	+	aqr	scaffold_6	119780405	119786969	+	thnsl1	scaffold_1	122055720	122072501	-	unnamed_scaffold_1:122055720-122072501
scaffold_3	56342224	56386526	-	arap3	scaffold_1	136556441	136575751	-	thop1	scaffold_2	12907676	12918305	-	unnamed_scaffold_2:12907676-12918305
scaffold_1	76478076	76511797	+	arc2	scaffold_1	135757670	135763121	+	timm13	scaffold_2	145489037	145493925	-	unnamed_scaffold_2:145489037-145493925
scaffold_1	76527132	76597473	+	arc3	scaffold_1	136308514	136368298	-	timm44	scaffold_2	56238445	56256927	+	unnamed_scaffold_2:56238445-56256927
scaffold_2	77903574	77913715	+	arf3	scaffold_4	52206291	52213162	+	tinf2	scaffold_3	66077838	66078285	-	unnamed_scaffold_3:66077838-66078285
scaffold_8	66376706	66380183	-	arf6	scaffold_3	5921046	5931061	-	tm2d2	scaffold_6	65282117	65308985	-	unnamed_scaffold_6:65282117-65308985
scaffold_10	11136473	11179811	-	arfgef2	scaffold_9	36175882	36182737	-	tm4sf20	scaffold_10	7410953	7483753	+	uqcc
scaffold_8	89630643	89649800	-	arhgap11a.1	scaffold_1	128095219	128113763	-	tm6sf2	scaffold_8	42506961	42513631	+	vamp7
scaffold_991	5849	15398	+	arhgef10	scaffold_1	171326475	171344010	+	tmem144	scaffold_1	124810399	124813766	+	vmac
scaffold_325	1112	38635	-	arhgef10l	scaffold_3	95306979	95321044	-	tmem168	scaffold_2	14606564	14717664	+	vmp1
scaffold_8	47754239	47825053	-	arhgef6	scaffold_4	48031664	48040570	+	tmem231	scaffold_7	1067090	1119830	+	vti1a
scaffold_7	55003132	55055108	+	arid3b	scaffold_2	10699995	10705315	-	tmem234	scaffold_9	44781116	44800836	-	wdfy1
scaffold_6	109408709	109413424	-	arl4a	scaffold_4	107233153	107248681	-	tmem48	scaffold_5	96409624	96420196	-	wdr92
scaffold_9	10253656	10265040	+	arl6ip6	scaffold_10	27345797	27378393	-	tmem51	scaffold_3	115323388	115338029	+	zc3hc1
scaffold_42	672919	684306	-	arrb1	scaffold_8	74454189	74464285	-	tmx1	scaffold_25	922282	925119	-	znf333
scaffold_1	36196674	36213309	-	arsk	scaffold_1	39821744	39847353	-	tnfaip8	scaffold_10	19528948	19558374	+	znf451
scaffold_1	52925848	52987158	+	arvcf	scaffold_3	116119574	116157021	-	tnpo3	scaffold_9	43000804	43021466	-	acadl
scaffold_2	33214610	33243744	+	asl	scaffold_4	74238425	74252048	-	tob2	scaffold_1	107402393	107423872	-	acer2
scaffold_7	107027582	107049657	+	atad5	scaffold_8	7547026	7556994	-	tor1a	scaffold_5	70565524	70601289	+	adss
scaffold_2	90857634	90916489	+	atf7	scaffold_7	96405785	96409533	-	tprg1l	scaffold_4	44232343	44248640	+	afg3l1p
scaffold_8	83537336	83558064	+	atg14	scaffold_3	103189469	103198577	-	tprkb	scaffold_7	79718951	79743262	+	agtrap
scaffold_9	34123481	34153299	+	atg16l1	scaffold_2	33107130	33140184	-	tpst1	scaffold_8	55821962	55853820	-	aldh6a1
scaffold_4	57707121	57756125	-	atg2a	scaffold_2	95397468	95414371	-	tpte2	scaffold_4	75355288	75377613	+	aldh9a1
scaffold_4	95355573	95382347	-	atg4c	scaffold_8	76198612	76247635	+	traf3	scaffold_3	85704887	85714925	+	amdhd1
scaffold_54	16577	39263	-	atl3	scaffold_1	44384218	44403404	-	trafd1	scaffold_1	123468331	123485983	+	ankle1
scaffold_2	61339294	61443346	-	atp10a	scaffold_4	43383035	43402124	+	trappc2l	scaffold_4	69619738	69637251	+	ankrd45
scaffold_3	62176030	62246782	+	atp10b	scaffold_7	70570600	70582086	+	trappc4	scaffold_3	106363111	106373174	-	armc10
scaffold_1	185280880	185324039	-	atp10d	scaffold_9	41332275	41340584	+	trhd	scaffold_1	112783754	112815260	-	arrdc2
scaffold_8	48655516	48737171	-	atp11c	scaffold_3	89214016	89288454	+	trhde	scaffold_9	41127800	41151309	-	asnsd1
scaffold_5	4606244	4657130	+	atp13a3	scaffold_8	11798092	11809995	+	trim32	scaffold_3	96921674	96974955	-	asz1
scaffold_1	45338242	45369118	-	atp2a2	scaffold_1	52545362	52556528	+	trmt2a	scaffold_1	6975775	6983559	-	atp5a1
scaffold_2	36881582	36968757	+	atp2a3	scaffold_8	76775919	76799633	+	trmt61a	scaffold_4	101335772	101351926	-	atp6v0b
scaffold_6	93782653	93837641	-	atp2c1	scaffold_5	60332322	60351956	+	tsnax	scaffold_1	86965746	87035877	+	auh
scaffold_7	5532029	5577127	+	atp7a	scaffold_3	42610930	42640870	-	ttc1	scaffold_10	22315570	22364702	+	b4galnt2
scaffold_1	186388494	186487883	+	atp8a1	scaffold_5	29051939	29085281	-	ttc15	scaffold_135	23216	28039	-	bak1
scaffold_10	13853764	13896033	-	atp9a	scaffold_6	15847527	15888363	-	ttc35	scaffold_4	61162297	61180738	-	bbs1
scaffold_5	415861	468271	-	atr	scaffold_1	102482575	102540839	-	ttc39b	scaffold_1	149744724	149758334	+	bdh2
scaffold_6	87181825	87223720	+	avl9	scaffold_9	4505047	4526424	-	ttll4	scaffold_10	24236646	24275558	-	becn1
scaffold_5	8524567	8539072	+	b3gnt7	scaffold_6	41769891	41777669	+	tyms	scaffold_4	12930858	12936858	+	bet1l
scaffold_4	12139206	12183196	+	b4galnt4	scaffold_7	8425377	8434958	+	tysnd1	scaffold_4	126769246	126773882	-	bhlhe40
scaffold_2	130012629	130038625	+	bach1	scaffold_8	30924799	30933113	-	ube2a	scaffold_8	49888895	49889490	+	bloc1s3
scaffold_5	42938662	42956156	-	bach2	scaffold_3	51738625	51748788	+	ube2b	scaffold_6	61994127	62005623	+	bphl
scaffold_1	158143459	158165706	-	bbs7	scaffold_2	36587297	36619722	+	ube2g1	scaffold_5	120489269	120607456	-	bre
scaffold_5	7021043	7037817	+	bcl6	scaffold_3	84925998	84942495	-	ube2n	scaffold_5	69617551	69627303	-	brp44l
scaffold_5	4137941	4144644	-	bdh1	scaffold_6	28374184	28392238	+	ube2w	scaffold_6	101869527	101886841	-	btd
scaffold_5	48649388	48667445	-	bend3	scaffold_3	43798859	43809786	-	ublcp1	scaffold_7	23528824	23534758	+	c10orf32
scaffold_4	139585697	139630069	-	bicd1	scaffold_2	354299	362154	-	ubxn11	scaffold_2	77134461	77141128	-	c12orf44
scaffold_5	115904940	115918258	-	bpnt1	scaffold_1	119331050	119351401	+	ugdh	scaffold_3	20582725	20611769	-	c15orf33
scaffold_1	45002200	45021392	-	brap	scaffold_2	18141945	18173604	+	unc119	scaffold_1	126598110	126601359	+	c19orf24
scaffold_10	26232646	26302080	+	brca1	scaffold_10	26173360	26178324	+	unnamed_scaffold_10:26173360-26178324	scaffold_1	128341226	128345855	-	c19orf70
scaffold_3	16338859	16348445	-	brf2	scaffold_1	104186422	104219257	-	unnamed_scaffold_1:104186422-104219257	scaffold_7	5894952	5903265	-	c1galt1c1
scaffold_4	61444766	61456674	+	brms1	scaffold_1	106623708	106660819	-	unnamed_scaffold_1:106623708-106660819	scaffold_9	95076716	95207740	+	c2orf43
scaffold_4	123867261	123900884	-	brpf1	scaffold_1	124989542	125015996	-	unnamed_scaffold_1:124989542-125015996	scaffold_6	95155199	95216802	+	c3orf77
scaffold_5	78751508	78826176	-	brpf3	scaffold_1	126311016	126325658	-	unnamed_scaffold_1:126311016-126325658	scaffold_5	41682105	41686547	+	c6orf162
scaffold_2	135616617	135675270	+	brwd1	scaffold_1	163647598	163658217	-	unnamed_scaffold_1:163647598-163658217	scaffold_1	93559237	93570406	+	c9orf41
scaffold_7	31689027	31740919	+	btaf1	scaffold_1	63284220	63305110	-	unnamed_scaffold_1:63284220-63305110	scaffold_1	93539868	93555590	+	c9orf95
scaffold_4	103115369	103146635	-	btbd19	scaffold_2	91120534	91131323	+	unnamed_scaffold_2:91120534-91131323	scaffold_7	5163495	5168398	-	casp7
scaffold_8	61799305	61824867	-	btbd7	scaffold_3	113153943	113160434	+	unnamed_scaffold_3:113153943-113160434	scaffold_6	103983242	104020283	-	cbx3
scaffold_3	37793306	37830100	-	c10orf137	scaffold_3	4928406	4932508	-	unnamed_scaffold_3:4928406-4932508	scaffold_2	57088121	57109116	-	ccdc138
scaffold_3	77902453	77922909	+	c12orf48	scaffold_3	76782627	76804519	+	unnamed_scaffold_3:76782627-76804519	scaffold_2	103231973	103259644	+	ccdc169
scaffold_1	44306229	44379274	+	c12orf51	scaffold_4	102701109	102722524	-	unnamed_scaffold_4:102701109-102722524	scaffold_2	82415602	82419652	+	ccdc89
scaffold_1	62681628	62690262	-	c12orf52	scaffold_4	21500086	21565913	+	unnamed_scaffold_4:21500086-21565913	scaffold_1	175631151	175645927	+	cep44
scaffold_8	84585260	84620393	-	c14orf43	scaffold_4	39303598	39331887	-	unnamed_scaffold_4:39303598-39331887	scaffold_4	37618107	37709691	-	ces2
scaffold_3	25795964	25823980	+	c15orf42	scaffold_4	39416905	39457957	-	unnamed_scaffold_4:39416905-39457957	scaffold_1	158974147	158980345	-	cetn1
scaffold_9	85177040	85181478	-	c16orf58	scaffold_4	42889348	42893663	+	unnamed_scaffold_4:42889348-42893663	scaffold_7	41327224	41330827	-	chchd1
scaffold_9	69106241	69159495	-	c16orf62	scaffold_4	84010989	84035174	-	unnamed_scaffold_4:84010989-84035174	scaffold_1	43167862	43176083	-	chek2
scaffold_7	107047705	107052288	-	c17orf42	scaffold_5	73772459	73777278	-	unnamed_scaffold_5:73772459-73777278	scaffold_9	57434480	57464485	-	chrna7
scaffold_4	98473756	98478291	+	c1orf84	scaffold_5b	3109140	3122969	-	unnamed_scaffold_5b:3109140-3122969	scaffold_306	1337	24935	-	chuk
scaffold_1	204516521	204557958	-	c20orf194	scaffold_626	16341	23318	+	unnamed_scaffold_626:16341-23318	scaffold_3	76336999	76359520	+	cltb
scaffold_2	116174669	116196915	-	c21orf91	scaffold_6	34061994	34083994	+	unnamed_scaffold_6:34061994-34083994	scaffold_2	60906661	60910540	+	coa5
scaffold_6	94608878	94621617	-	c3orf39	scaffold_6	62024037	62055557	-	unnamed_scaffold_6:62024037-62055557	scaffold_8	31200728	31207010	-	commd5
scaffold_1	26994322	27015873	+	c5orf42	scaffold_7	104724755	104734056	-	unnamed_scaffold_7:104724755-104734056	scaffold_7	34536405	34545828	+	cox5b.2
scaffold_6	84821813	84859676	+	c7orf10	scaffold_7	116516348	116524177	-	unnamed_scaffold_7:116516348-116524177	scaffold_2	109148216	109200966	+	cryl1
scaffold_3	105160136	105161057	+	c7orf74	scaffold_89	212895	215723	-	unnamed_scaffold_89:212895-215723	scaffold_4	91261927	91272364	+	cryz
scaffold_1	89683914	89686824	-	c9orf102	scaffold_8	47193683	47197805	-	unnamed_scaffold_8:47193683-47197805	scaffold_5	44619017	44620836	-	cst3
scaffold_4	49675166	49707121	-	ca5b	scaffold_9	74949215	74970429	-	uqcrc2	scaffold_4	8953030	8971900	-	cttn
scaffold_9	35359036	35377282	-	cab39	scaffold_5	75726126	75744433	-	urb2	scaffold_7	29923571	29940465	+	cutc
scaffold_10	37665549	37685620	-	cables2	scaffold_3	37710864	37773568	+	uros	scaffold_1	112870719	112884126	+	cwf19l1
scaffold_10	17950676	17958150	-	cant1	scaffold_1	61325772	61340387	-	usp30	scaffold_8	41857966	41859837	-	cxorf40a
scaffold_2	139440928	139486387	-	capn5	scaffold_2	2582290	2589146	+	utp11l	scaffold_4	87277756	87280738	-	cyr61
scaffold_6	111998550	112024672	-	casd1	scaffold_8	53776565	53802651	+	vars2	scaffold_7	112379196	112386017	-	dcxr
scaffold_4	73916789	73930316	+	cbx7	scaffold_6	87274763	87284758	+	velo1	scaffold_1	9104284	9142337	-	ddx4
scaffold_3	40442767	40458512	-	cbx8	scaffold_7	34986000	35000535	+	vps26a	scaffold_3	75144213	75155454	+	ddx41
scaffold_1	191819431	191854120	+	ccdc149	scaffold_1	181552369	181575727	-	vps37a	scaffold_3	78603205	78607762	-	dguok
scaffold_4	128346781	128355299	-	ccdc51	scaffold_6	63807745	63832316	+	vps4b	scaffold_8	81647582	81678453	+	dhrs7
scaffold_2	122867955	122875678	+	ccdc82	scaffold_5	80306691	80363546	+	vta1	scaffold_9	58861060	58885888	-	dhrs7b
scaffold_3	42909630	42950609	+	ccnd2	scaffold_8	75089972	75127164	+	wdr25	scaffold_8	84572725	84583285	+	dnal1
scaffold_7	89625812	89636547	-	ccnl2	scaffold_8	51497235	51511860	+	wdr46	scaffold_9	43020863	43030283	+	dpepe
scaffold_1	163555021	163570122	-	ccrn4l	scaffold_4	87615837	87665950	-	wdr63	scaffold_5	89403274	89415225	+	dusp12
scaffold_7	49918194	49926653	-	cd276	scaffold_1	194103635	194122225	+	wfs1	scaffold_2	66938672	66957509	-	dzip1
scaffold_2	93262753	93278323	+	cdadc1	scaffold_3	21517798	21535735	+	whamm	scaffold_10	16339310	16390466	-	endov
scaffold_1	89417192	89445626	+	cdc14b	scaffold_9	50269609	50319570	+	wipi2	scaffold_8	6243115	6256959	-	exosc2
scaffold_6	133484742	133497949	-	cdc25a	scaffold_1	130704582	130759192	+	wrn	scaffold_1	67816837	67830565	+	fam72a
scaffold_9	19054231	19062896	+	cdca7	scaffold_6	63616609	63669855	+	wrnip1	scaffold_6	57262538	57273123	+	fam8a1
scaffold_2	141396872	141411644	+	cdk4	scaffold_2	38528248	38542424	-	wsb1	scaffold_9	55661549	55675042	-	fan1
scaffold_9	74632380	74654555	+	cdr2	scaffold_8	20244282	20255146	+	xkrx	scaffold_3	50433992	50445961	-	fchsd1
scaffold_1	138885205	138938049	+	cds1	scaffold_1	113923492	113927444	-	xrcc4	scaffold_7	75368773	75374889	+	fdxacb1
scaffold_10	13109344	13110278	+	cebpb	scaffold_2	1398512	1411057	-	ythdf2	scaffold_8	13489561	13553882	-	flna
scaffold_3	31772562	31838924	-	cers3	scaffold_2	13599353	13604097	-	zbtb8a.2	scaffold_2	55760975	55768185	-	fundc1
scaffold_224	52420	115306	+	cfp	scaffold_7	6019277	6033956	+	zc4h2	scaffold_3	20408999	20477803	+	galk2
scaffold_8	72373491	72385402	+	cgrrf1	scaffold_5	75188035	75244002	+	zdhhc14	scaffold_6	94432877	94441277	-	ggct
scaffold_1	83530776	83580960	-	chd8	scaffold_1	181595955	181646241	-	zdhhc2	scaffold_6	84768068	84797660	-	glb1l
scaffold_9	2950259	2960909	-	chpf	scaffold_9	80393008	80394886	-	zdhhc4	scaffold_7	16079572	16107090	+	glrx3
scaffold_2	62761761	62763064	-	chst7	scaffold_6	25706556	25713470	+	zfand1	scaffold_8	73414425	73418317	-	gnpnat1
scaffold_3	24461388	24473823	+	cib1	scaffold_8	53692317	53702129	-	znf160	scaffold_2	145669534	145690566	+	gpa33
scaffold_1	174014325	174062608	+	clcn3	scaffold_4	52312236	52322132	-	znf276	scaffold_10	4620691	4642252	+	grb2
scaffold_7	79791582	79834107	+	clcn6	scaffold_8	53703095	53717851	-	znf383	scaffold_1	197684268	197768802	-	grk4
scaffold_1	183412976	183458382	+	clock	scaffold_4	82555044	82558273	+	znf546	scaffold_2	63816529	63853730	+	grtp1
scaffold_7	76883236	77028473	-	clstn1	scaffold_10	2374901	2384490	+	znf684	scaffold_5	106530921	106559127	-	gtf2a1l
scaffold_4	42939233	42965690	+	cmtm4	scaffold_4	59846639	59854691	+	znf81	scaffold_1	150670063	150677590	+	h2afv
scaffold_2	23764321	23957242	+	cnksr2	scaffold_6	13936431	13992461	-	znf830	scaffold_1	6986216	7000280	+	haus1
scaffold_3	12396843	12421023	-	cnnm2	scaffold_4	113109939	113147924	+	znrf1	scaffold_2	20488837	20604425	+	hdhd1
scaffold_9	4532363	4543151	-	cnppd1	scaffold_2	143562947	143572934	+	zp4.2	scaffold_8	93630740	93723620	+	hibch
scaffold_5	45760328	45769334	-	coq3	scaffold_2	83514714	83606889	-	aatf	scaffold_2	5813313	5821772	-	hnrnpr
scaffold_3	71493952	71549353	-	cpeb4	scaffold_1	106495249	106551243	+	abca1	scaffold_1	175717333	175751027	-	hpgd
scaffold_599	21652	43385	+	cpsf1	scaffold_1	165622411	165638125	-	abce1	scaffold_1	144414894	144424928	+	hsd17b11
scaffold_4	127010979	127022713	+	crbn	scaffold_4	115984352	115989857	-	abhd14b	scaffold_4	24689481	24702936	-	hsdl1
scaffold_4	122834544	122849375	-	creld1	scaffold_4	15509091	15532445	+	accs	scaffold_7	105696638	105710743	+	hspbp1
scaffold_7	47002959	47033532	+	csgalnact2	scaffold_1	179253044	179279697	-	acsl1	scaffold_9	39912377	39946171	-	hspd1
scaffold_7	53928992	53947491	-	csk	scaffold_9	39980706	39985139	-	actb	scaffold_8	56333777	56342942	+	ift43
scaffold_1	123560095	123584965	+	csnk1g2	scaffold_8	90717487	90723952	+	actc1	scaffold_3	94403818	94403959	-	immp2l
scaffold_2	85686659	85695929	-	csrnp2	scaffold_9	56798511	56812232	+	adal	scaffold_8	93564704	93604247	+	inpp1
scaffold_1	5441407	5557040	-	ctif	scaffold_1	203380551	203445665	+	adam33	scaffold_8	41724252	41735505	+	itm2a
scaffold_6	92370979	92393190	-	ctnnb1	scaffold_2	1094220	1106874	-	ahdc1	scaffold_1	194006729	194094924	-	jakmip1
scaffold_2	1672521	1687025	+	ctps	scaffold_6	107920396	108001558	-	ahr	scaffold_8	81945995	81956532	-	jkamp
scaffold_5b	1601170	1609587	-	ctsb	scaffold_8	4875814	4913558	+	ak8	scaffold_4	96655573	96657802	+	jun
scaffold_1	78781008	78844519	-	cttnbp2nl	scaffold_2	18096575	18105240	+	aldoc	scaffold_6	52285511	52311528	-	kcng2
scaffold_69	341671	369657	+	cyp2j2	scaffold_5	50783890	50797766	+	amd1	scaffold_7	79953570	79970082	-	kiaa2013
scaffold_1	155734836	155749699	-	cyp2u1	scaffold_9	37574196	37581398	-	amotl2	scaffold_1	123461839	123465695	-	lage3
scaffold_4	12435369	12446126	-	dagla	scaffold_1	125122227	125131135	-	angptl4	scaffold_7	17823795	17842160	+	lhpp
scaffold_1	90331354	90384219	-	dapk1	scaffold_7	9369503	9435107	-	ank3	scaffold_1129	10751	14606	-	lmo4.2
scaffold_8	85695720	85723109	+	dcaf5	scaffold_2	136927755	136941509	+	ankrd42	scaffold_7	43740233	43785422	+	lrrc20
scaffold_2	143760920	143797490	-	dcbld2	scaffold_1	94260017	94273363	-	anxa1	scaffold_3	54747008	54771169	+	ltc4s.2
scaffold_3	59613027	59620321	-	dck.2	scaffold_7	53311768	53330160	-	anxa2	scaffold_1	155094086	155099997	-	mad2l1
scaffold_1	167722873	167775542	+	dclk1	scaffold_7	19889156	19914610	-	anxa4	scaffold_4	107057632	107063669	-	magoh
scaffold_3	109673722	109687927	+	dclre1c	scaffold_24	333787	344317	-	ap1m2	scaffold_4	80332293	80339919	+	mcm5
scaffold_1	33731491	33747804	+	dcp2	scaffold_4	43345548	43352080	-	aprt	scaffold_1	111157038	111183942	-	melk
scaffold_1	203332795	203376500	+	dctn1	scaffold_7	70122600	70139189	-	arcn1	scaffold_6	94225345	94251650	-	mettl6
scaffold_9	85376833	85381143	-	dctpp1	scaffold_7	19503925	19556705	-	arhgap22	scaffold_8	70237893	70240709	-	mgat2
scaffold_7	123957329	123968199	+	ddx19b	scaffold_10	29869384	29935865	-	arhgap23	scaffold_99	240020	298717	+	mhc1a
scaffold_10	19500872	19513080	-	ddx42	scaffold_9	84612986	84655675	-	arhgdig	scaffold_1	56095514	56103909	-	mlec
scaffold_1	107497859	107576268	-	dennd4c	scaffold_3	73947015	73952874	+	arl10	scaffold_9	60016010	60033858	-	mpg
scaffold_1	55749915	55784463	-	depdc5	scaffold_9	9943670	9956165	-	arl5a	scaffold_4	7509810	7527049	-	mtch2
scaffold_1	54467692	54492520	+	dgcr2	scaffold_6	120811616	120888442	-	armc4	scaffold_4	43112207	43132551	-	nae1
scaffold_10	15473284	15484319	+	dgke	scaffold_3	78462199	78465938	-	ascl1	scaffold_627	10440	50151	-	nap1l4
scaffold_2	74332427	74396863	+	dgkh	scaffold_4	75762823	75828470	-	atf6	scaffold_2	125280991	125358423	+	ncam2
scaffold_4	10164301	10202617	+	dgkz	scaffold_9	36838300	36858402	+	atp1b3	scaffold_2	142417981	142420282	-	ndufc2
scaffold_4	51679280	51701576	-	dhx38	scaffold_4	63156296	63166842	+	axdnd1	scaffold_4	15225016	15271593	-	ndufv1
scaffold_5	87818550	87849913	+	dhx57	scaffold_2	146135887	146149799	+	b4galt4	scaffold_5b	1568012	1572433	+	neil2
scaffold_9	48457469	48510364	-	dip2a	scaffold_4	24630323	24673946	+	bcar1	scaffold_8	44999192	45011978	+	neu1
scaffold_2	86824988	86866335	-	dip2b	scaffold_3	37692792	37710996	-	bccip	scaffold_3	12482309	12488527	+	neurl3
scaffold_7	88121202	88130015	-	dkfzp761e198	scaffold_9	1509243	1564034	+	bin1	scaffold_8b	1503819	1505422	-	npdc1.1
scaffold_3	109616723	109653909	+	dmtf1	scaffold_2	120756158	120765717	-	birc2	scaffold_9	62538440	62551636	-	nubp1
scaffold_1	39890809	39972065	-	dmxl1	scaffold_8	79397770	79403823	-	btbd6	scaffold_3	49860122	49866540	+	nudcd2
scaffold_3	33583303	33657219	+	dmxl2	scaffold_250	54287	90328	-	btc	scaffold_4	36396265	36400551	-	nudt19
scaffold_9	49604524	49638131	-	dnajc10	scaffold_3	84540380	84544291	+	btg1	scaffold_3	110714524	110725671	+	nudt5
scaffold_3	9955136	9995420	-	dock5	scaffold_3	21655697	21657714	-	c15orf40	scaffold_10	22957779	22963766	-	ogfr
scaffold_8	7316654	7325959	-	dolpp1	scaffold_1	11104383	11110629	+	c18orf54	scaffold_8	62120830	62136507	+	otub2
scaffold_5	40268825	40330086	-	dopey1	scaffold_8	64246829	64250479	-	c19orf54	scaffold_4	107564153	107567934	+	pars2
scaffold_2	126655773	126717441	-	dopey2	scaffold_4	74895037	74909481	+	c1orf27	scaffold_3	51021042	51066794	-	pcdhac2
scaffold_1	123862243	123919144	+	dot1l	scaffold_7	97703727	97711233	-	c1orf93	scaffold_8	634574	640824	+	pdcl
scaffold_4	100056397	100066739	-	dph2	scaffold_2	139270710	139311902	-	c2cd2	scaffold_4	94941437	94980761	-	pgm1
scaffold_3	32953245	32974747	+	dpp8	scaffold_5	103378727	103397170	-	c2orf73	scaffold_5	40332956	40348775	-	pgm3
scaffold_6	19200001	19226675	-	dpy19l4	scaffold_3	48785257	48791250	+	c5orf24	scaffold_9	39800450	39870589	+	phocn
scaffold_1	69048046	69090844	-	dstyk	scaffold_5	81304461	81321586	+	c6orf97	scaffold_3	110268427	110296847	+	phyh
scaffold_1	130444743	130462744	-	dusp4	scaffold_3	10733537	10733828	-	c8orf4	scaffold_18	885621	898282	+	pin1
scaffold_8	75755028	75818660	+	dync1h1	scaffold_4	116158296	116209162	-	cacna2d2	scaffold_7	103005166	103006411	+	polr2l.2
scaffold_4	43018864	43050902	-	dync1li2	scaffold_8	60753614	60762974	+	calm2	scaffold_3	8052867	8061534	-	polr3d
scaffold_3	87092639	87101633	+	dyrk2	scaffold_7	40763602	40864333	+	camk2g	scaffold_10	27093282	27111047	-	ppih
scaffold_1	67542577	67570104	-	dyrk3	scaffold_5	117179429	117210255	+	capn2	scaffold_1	75958620	75960753	-	ppil1
scaffold_6	24619773	24631690	-	e2f5	scaffold_5	75755420	75791966	-	capn9	scaffold_9	97387445	97400324	-	ppil3
scaffold_8	24105575	24121180	+	eda	scaffold_1	19881868	19898959	+	capsl	scaffold_750	17325	23505	+	ppp4c
scaffold_7	55162861	55192047	-	edc3	scaffold_1	29937701	30014610	+	cast	scaffold_2	14063588	14081954	+	ppt1
scaffold_6	60717920	60725704	+	edn1	scaffold_3	96534129	96541919	+	cav2	scaffold_2671	875	6123	+	prkrir
scaffold_8578	1592	1883	+	efna4	scaffold_8	51164367	51176795	-	ccdc105	scaffold_8	82550246	82570118	-	psma3
scaffold_28	69317	86122	+	efnb1	scaffold_9	4277516	4302577	-	ccdc108	scaffold_2	82057189	82070809	-	ptges3
scaffold_9	31781126	31804990	+	ehhadh	scaffold_1	100963624	100984377	-	ccdc125	scaffold_7	111885934	111890209	-	ptrh1
scaffold_8	69167300	69192896	+	ehmt2	scaffold_9	94003800	94017090	+	ccdc164	scaffold_7	114088102	114101243	-	pycr1
scaffold_7	66050206	66068900	+	ei24	scaffold_8c	1450671	1464146	-	ccdc19	scaffold_8	74558939	74581809	-	pygl
scaffold_2	4827804	4856783	-	eif2c1	scaffold_9	85324860	85332329	-	ccdc42	scaffold_2	98080488	98104777	-	rab20
scaffold_2	4768628	4797399	-	eif2c3	scaffold_2	77711783	77719675	+	ccdc65	scaffold_10	1249122	1279464	-	rab40c
scaffold_2	4894557	4942077	+	eif2c4	scaffold_1	195063099	195066592	+	ccdc96	scaffold_2	46837883	46851462	-	rab9a
scaffold_1	151194848	151213841	+	eif4e	scaffold_1	142096546	142123190	+	ccng2	scaffold_1	66560931	66564598	-	rabif
scaffold_2	36313177	36336950	-	eif4h	scaffold_1	142001727	142037422	-	ccni	scaffold_1	50194950	50204384	+	ran
scaffold_1	104719311	104806674	-	elavl2	scaffold_6	68958969	68985128	+	cct5	scaffold_2	16923538	16931392	+	rasl10b
scaffold_8	74791122	74853729	+	eml2	scaffold_7	99671851	99729520	-	cd37	scaffold_2	3514336	3527272	-	rhbdl2
scaffold_6	10510372	10551453	+	enpp2	scaffold_4	20848266	20866994	+	cd81	scaffold_1	46983817	46998593	-	rilpl2
scaffold_5	83175792	83221046	-	epm2a	scaffold_4	7220705	7227963	+	cd82	scaffold_1	84958694	84966226	+	rmi1
scaffold_3	40899272	40988075	-	erc1	scaffold_29	783096	784014	+	cdc42ep4	scaffold_9	9384373	9407464	-	rnd3
scaffold_4	100605904	100649440	+	eri3	scaffold_10	29301006	29311340	-	cdk5rap3	scaffold_2	109855042	109913754	-	rnf17
scaffold_7121	683	1692	+	ern1	scaffold_1	74991497	75016529	-	cdkn1a	scaffold_4	100402301	100466356	-	rnf220.1
scaffold_1	44448767	44462528	-	erp29	scaffold_7	115059688	115077914	+	cdknx	scaffold_2	38273581	38277320	-	rpain
scaffold_2	91312028	91338772	-	espl1	scaffold_3	102514810	102563079	+	cerk	scaffold_1	164025475	164050429	+	scoc
scaffold_8	78450301	78463271	+	esrrgr	scaffold_8c	4555160	4587297	+	cgn	scaffold_5	22874522	22879828	+	selt
scaffold_2	80831648	80888847	-	esyt1	scaffold_3	28678552	28724543	+	chd2	scaffold_2	46128447	46146435	+	senp7
scaffold_7	87629376	87670657	+	ets1	scaffold_4	60659240	60688687	+	chka	scaffold_1	24392190	24394019	+	sepp1
scaffold_2	135751275	135765313	-	ets2	scaffold_4	122898969	122907688	-	cidec	scaffold_10	3289328	3312997	+	septin_8
scaffold_8	106229228	106258961	-	etv3	scaffold_8	76760499	76768512	-	ckb	scaffold_2	1249928	1267194	+	sesn2
scaffold_23	838716	872288	+	evi5l	scaffold_6	84546946	84568730	-	clptm1l	scaffold_5	71937356	71953832	+	sft2d1
scaffold_1	183224790	183258347	-	exoc1	scaffold_6	50793950	50808869	+	cndp2	scaffold_1	66673752	66688920	-	sft2d2
scaffold_1	17010450	17024141	-	f2r	scaffold_1	181579850	181586474	+	cnot7	scaffold_7	63818216	63844171	-	siae
scaffold_1	16960293	16969923	-	f2rl1	scaffold_9	15100216	15127120	-	cobll1	scaffold_8	84678830	84680317	-	sil1
scaffold_4	139896061	139936713	-	fam102a	scaffold_9	49029830	49075110	-	col18a1	scaffold_7	25194608	25224039	+	slc2a9
scaffold_1	44805204	44809067	-	fam109a	scaffold_1	53023852	53043037	-	comt	scaffold_5	41693368	41706232	+	slc35a1
scaffold_8	47152106	47166956	-	fam122b	scaffold_1	118237223	118248743	+	cope	scaffold_8	45181651	45214943	-	slc6a14.1
scaffold_6	105538274	105591484	+	fam126a	scaffold_4	46081512	46101066	+	cotl1	scaffold_4	65375003	65403527	+	snx7
scaffold_9	31295313	31342903	-	fam126b	scaffold_3	87571459	87610522	+	cpm	scaffold_7335	2017	3011	+	spag7
scaffold_5	35969437	36035947	+	fam135a	scaffold_10	6272087	6289842	+	cpne1	scaffold_9	32862485	32863363	+	spsb4
scaffold_7	2057289	2067098	+	fam160b1	scaffold_7	114550509	114592400	+	cpt1a	scaffold_6	74585503	74591845	-	srd5a1
scaffold_10	26846841	26864119	+	fam171a2	scaffold_30	87185	126419	-	crb2	scaffold_6	105064409	105116064	-	stk31
scaffold_614	9811	32247	-	fam188a	scaffold_8	95635461	95649012	-	crip1	scaffold_9	32300025	32307197	+	sumo3
scaffold_8	31206769	31219675	+	fam199x	scaffold_10	21379762	21389915	-	crtap	scaffold_1	72404527	72508794	-	taf11
scaffold_2260	318	2252	-	fam203a	scaffold_4	111868049	111893377	+	csnk2a2	scaffold_8	17329498	17338976	+	taf7
scaffold_2	12681501	12697860	-	fam54b	scaffold_1	75578865	75608302	-	csrp1	scaffold_1	63452029	63480763	-	tbc1d10a
scaffold_4	27042073	27118817	-	fam65a	scaffold_4	87927555	87940763	+	ctbs	scaffold_1	16539901	16562749	+	tbca
scaffold_8	7326838	7359043	-	fam73b	scaffold_8	51376118	51388206	+	cuta	scaffold_5	69157551	69188030	+	tbce
scaffold_5	82426709	82436866	+	fam89a	scaffold_10	20002453	20020184	-	cyb561	scaffold_6	84572473	84606736	+	tert
scaffold_8	69674960	69676179	+	fancm	scaffold_6	50821377	50842870	+	cyb5a	scaffold_8	62784357	62799121	-	thul16
scaffold_9	45294615	45317059	-	farp2	scaffold_9	19643775	19653727	+	cyct	scaffold_4	32596323	32600477	+	tiprl
scaffold_10	30665232	30697422	-	fbxl20	scaffold_286	36705	58767	-	cyp3a4	scaffold_1	66978850	66986364	+	tmem167b
scaffold_9	36545364	36559599	+	fbxo36	scaffold_2	3829797	3884089	-	cyp4f22	scaffold_10	2216362	2222963	+	tmem220
scaffold_6	21763794	21777936	+	fbxo43	scaffold_6	137711773	137724212	-	dag1	scaffold_1	106189185	106203818	-	tmem38b
scaffold_8	3593316	3615396	-	fbxw2	scaffold_1	127023869	127048388	+	dazap1	scaffold_3	106794891	106801659	-	tmem60
scaffold_1	43463199	43517248	-	fbxw8	scaffold_7	35167351	35180555	+	ddx21	scaffold_853	292	4137	-	tomm7
scaffold_3	17627098	17633821	-	fem1b	scaffold_8	62133388	62157534	-	ddx24	scaffold_9	92815535	92820007	+	tp53i3
scaffold_4	139488006	139507271	-	fgd3	scaffold_4	31790186	31791782	-	ddx28	scaffold_2	46825395	46833761	+	trappc2
scaffold_3	74878454	74891220	+	fgfr4	scaffold_8	44956763	44978991	+	ddx39b	scaffold_2	88589199	88604487	-	tspan31
scaffold_1	169234799	169259379	+	fhdc1	scaffold_1	62689903	62710830	+	ddx54	scaffold_8b	1581042	1584769	+	tubb2c
scaffold_4	113189143	113277925	-	fhod1	scaffold_7	101799357	101820116	-	dedd2	scaffold_8	106051069	106056249	+	txnip
scaffold_1	61637513	61642414	-	ficd	scaffold_9	45093102	45138310	-	dgkd	scaffold_1	53068825	53127368	+	txnrd2
scaffold_2	32993491	33019877	+	flot2	scaffold_6828	448	2864	+	dhcr7	scaffold_5	42559411	42580725	-	ube2j1
scaffold_5	112307076	112326425	+	flvcr1	scaffold_7	90793472	90810846	+	dhrs3	scaffold_1	203541003	203543777	-	unnamed_scaffold_1:203541003-203543777
scaffold_2	77046098	77092699	-	fmnl3	scaffold_6	127469543	127586932	+	dip2c	scaffold_1	70802515	70833510	-	unnamed_scaffold_1:70802515-70833510
scaffold_3	67917268	67976984	+	fnip1	scaffold_2	127901485	127906162	+	dnajc28	scaffold_1	95998705	96002592	-	unnamed_scaffold_1:95998705-96002592
scaffold_2	133025257	133063913	-	folh1	scaffold_2	8375347	8385623	-	dnali1	scaffold_2	17843732	17856289	-	unnamed_scaffold_2:17843732-17856289
scaffold_4	879552	884950	+	fpgt	scaffold_4	111386804	111410013	-	dok4	scaffold_2	38202960	38211697	+	unnamed_scaffold_2:38202960-38211697
scaffold_6	21810536	21811307	+	frat1	scaffold_3	72117264	72158741	+	dpysl3	scaffold_3	95455802	95465783	-	unnamed_scaffold_3:95455802-95465783
scaffold_8	74305402	74334904	-	frmd6	scaffold_9	66590018	66603371	-	drg2	scaffold_4259	655	3959	+	unnamed_scaffold_4259:655-3959
scaffold_1	70729198	70748598	-	frs3	scaffold_7	36628212	36665427	+	drgx	scaffold_44	546120	568066	+	unnamed_scaffold_44:546120-568066
scaffold_2	104409157	104536345	-	fry	scaffold_7	71369314	71433367	+	dscaml1	scaffold_4	125036071	125041414	+	unnamed_scaffold_4:125036071-125041414
scaffold_1	184736402	184892795	+	fryl	scaffold_6	58566121	58605839	+	dsp	scaffold_54	149259	161935	+	unnamed_scaffold_54:149259-161935
scaffold_4	112155353	112159185	+	ftsjd1	scaffold_7	1767700	1775937	+	dusp5	scaffold_7	103050338	103059146	+	unnamed_scaffold_7:103050338-103059146
scaffold_4	112635565	112659998	-	fuk	scaffold_3	90134446	90149225	-	e2f7	scaffold_7	110838782	110856203	-	unnamed_scaffold_7:110838782-110856203
scaffold_7	102822665	102823746	-	fut2	scaffold_6	94250003	94261656	+	eaf1	scaffold_7	38636433	38654638	-	unnamed_scaffold_7:38636433-38654638
scaffold_6	114214790	114216467	-	fzd1	scaffold_5	37262613	37282185	-	eef1a1	scaffold_7	67002183	67060073	-	unnamed_scaffold_7:67002183-67060073
scaffold_2	133825934	133837651	+	fzd4	scaffold_2	14048737	14055226	-	eef1a1o	scaffold_8	17323438	17329345	-	unnamed_scaffold_8:17323438-17329345
scaffold_9	24891271	24893164	+	fzd5	scaffold_65	360600	372163	-	eef1g	scaffold_8	85845464	85858472	+	unnamed_scaffold_8:85845464-85858472
scaffold_8	91991996	92002774	+	g2e3	scaffold_1	135502695	135515893	-	eef2.1	scaffold_8	96463476	96470221	-	unnamed_scaffold_8:96463476-96470221
scaffold_6	131666138	131679347	-	galnt11	scaffold_3	619863	701597	-	efcab6	scaffold_8	56390087	56402688	+	vash1
scaffold_1	175148425	175219689	+	galnt7	scaffold_8	83733588	83765128	+	ehd4	scaffold_1	96940005	96981704	+	vldlr
scaffold_8	15160190	15192937	-	gapvd1	scaffold_8	98406020	98416742	-	eif2s1	scaffold_8	75879824	75906686	+	wdr20
scaffold_2	127268327	127291399	-	gart	scaffold_2	22118850	22134070	-	eif2s3	scaffold_8	80390771	80395048	+	wdr89
scaffold_3	77302272	77316317	+	gas2l3	scaffold_9	69887176	69904697	-	eif3b	scaffold_6	8943877	8956182	-	wdyhv1
scaffold_1	189452259	189483366	-	gba3	scaffold_4	83611553	83622368	+	eif3l	scaffold_3	91854810	91862541	-	xrcc6bp1
scaffold_2	114074228	114126512	+	gbe1	scaffold_4	17329867	17345727	-	eif3m	scaffold_8	22866495	22874783	-	yipf6
scaffold_9	13971403	13985366	+	gca	scaffold_778	20055	24590	-	eif4a1	scaffold_6	73628149	73638331	+	znf622
scaffold_1	56448183	56493364	+	gcn1l1	scaffold_5	3743200	3755825	-	eif4a2	scaffold_2	5254641	5257459	+	znf706.2
scaffold_4	29729484	29738970	+	gcsh	scaffold_5	10503648	10523456	+	eif4g1	scaffold_9	78102727	78130663	-	abca3
scaffold_3	66301706	66311345	+	gdf9	scaffold_5	16034589	16038698	+	eif5a	scaffold_9	4544945	4564648	-	abcb6
scaffold_3	52336982	52365276	-	gemin5	scaffold_2	73868659	73909563	-	elf1	scaffold_7	231710	301355	+	abcb7
scaffold_9	96848152	96869777	-	gen1	scaffold_10	27480227	27517589	-	elmo1	scaffold_9	67076173	67137888	+	abcc1
scaffold_3	17377969	17418900	-	glce	scaffold_1	62841129	62880571	+	emid1	scaffold_8	55912414	55937504	-	abcd4
scaffold_7	19848114	19884353	-	gmcl1	scaffold_8c	3690126	3701309	-	ensa	scaffold_2	97363260	97371882	+	abhd13
scaffold_6	46130705	46168774	+	gnal	scaffold_7	30158100	30185963	-	entpd1	scaffold_3	25865996	25879767	-	abhd2
scaffold_1	111690704	111725048	-	gne	scaffold_6	43600839	43716781	-	epb41l3	scaffold_4	109723443	109757920	-	abl2
scaffold_1	136652796	136654112	+	gng7	scaffold_9	44207774	44256171	-	epha4	scaffold_1	61239100	61299847	-	acacb
scaffold_5	73030517	73050283	+	gnpat	scaffold_5	115861566	115901643	-	eprs	scaffold_7	89242189	89309779	-	acap3
scaffold_1	19240701	19253715	-	golph3	scaffold_1	171548805	171567973	+	etfdh	scaffold_4	107511975	107537782	+	acot11
scaffold_8c	568891	584271	-	gon4l	scaffold_1	193895720	193949599	+	evc	scaffold_7	93821517	93941206	-	acot7
scaffold_5	59601614	59622086	+	gopc	scaffold_6	29196506	29263066	+	eya1	scaffold_1	124610004	124631189	-	acsbg2
scaffold_4	76219460	76229001	+	gorab	scaffold_10	11816074	11882962	+	eya2	scaffold_10	5859918	5882936	+	acss2.1
scaffold_6	132892469	132908911	-	gorasp1	scaffold_1	118878941	118884113	+	f2rl3	scaffold_2	76714185	76743200	+	acvr1b
scaffold_3	12657870	12696781	+	gpat2	scaffold_4	112964535	113000344	-	fa2h	scaffold_9	11862120	11904919	-	acvr1c
scaffold_2	770587	786264	-	gpatch3	scaffold_5	79677365	79682830	-	fam36a	scaffold_6	132510934	132532932	+	acvr2b
scaffold_8	46540140	46602484	-	gpc4	scaffold_2	138167575	138195745	+	fam3b	scaffold_3	5930180	5969465	+	adam9
scaffold_1	189482829	189522037	+	gpr125	scaffold_7	120721046	120725998	+	fbl	scaffold_2	131756912	131765723	-	adamts1
scaffold_9	19501093	19529181	-	gpr155	scaffold_1	90259958	90267749	+	fbp1	scaffold_3	1152016	1156665	+	adck2
scaffold_2	66619935	66631456	+	gpr180	scaffold_10	397083	408635	-	fbxw10	scaffold_8	64152410	64176289	-	adck4
scaffold_4	71895513	71912706	+	gpsm2	scaffold_2	64375341	64417500	+	fgf14	scaffold_1	60037921	60038038	-	adrbk2
scaffold_4	114455129	114479481	-	gpt	scaffold_7	15491467	15558958	+	fgfr2	scaffold_8	52190531	52222887	-	agpat1
scaffold_7	80497030	80523185	+	gramd1b	scaffold_2	77723464	77735170	-	fkbp11	scaffold_5	32329025	32353325	+	agpat5
scaffold_2	76781331	76804825	+	grasp	scaffold_8	58925527	58965641	+	flrt2	scaffold_1	90976838	91050036	+	agtpbp1
scaffold_6	83250327	83333867	+	grb10	scaffold_1	131494644	131519734	-	fsd1	scaffold_10	8139001	8153967	-	ahcy
scaffold_5	26083949	26102316	-	grhl1	scaffold_235	121120	125752	+	fstl1	scaffold_3	27765106	27911884	-	akap13
scaffold_4	124095962	124167216	-	grip2	scaffold_8	6300760	6342751	-	fubp3	scaffold_8	52336641	52383743	+	akt2
scaffold_3	5597270	5620867	+	grk5	scaffold_5b	4230864	4281313	+	fzd3	scaffold_9	58113715	58147613	+	aldh1a2
scaffold_2	133398740	133432477	+	grm5	scaffold_6	18306384	18336107	-	fzd6	scaffold_9	27101573	27144331	-	als2
scaffold_3	99680488	99682989	-	grm7	scaffold_49	400367	477096	+	galnt1	scaffold_8	26634193	26680779	+	amot
scaffold_3	69110656	69130552	+	grpel2	scaffold_9	15746097	15769945	-	galnt3	scaffold_363	28782	44231	-	anapc4
scaffold_4	74189105	74212903	+	gtpbp1	scaffold_6	89490221	89519569	+	galnt4	scaffold_2	36625561	36683212	+	ankfy1
scaffold_1	186081231	186103355	+	guf1	scaffold_1	126995771	127004330	-	gamt	scaffold_1	52437804	52453683	+	ankle2
scaffold_2	33248150	33264463	+	gusb	scaffold_623	37317	48047	-	gba2	scaffold_6	101771856	101853606	+	ankrd28
scaffold_4	120385397	120386301	-	h2afj	scaffold_8	94620931	94625435	+	gchfr	scaffold_1	159598691	159629583	-	ankrd50
scaffold_7	70232882	70233650	+	h2afx	scaffold_5	32604199	32632901	-	gclc	scaffold_2	80637811	80682499	+	ankrd52
scaffold_5	47435822	47500391	-	hace1	scaffold_7	20067435	20093915	+	gfpt1	scaffold_4	83596031	83609537	-	ankrd54
scaffold_3	78610343	78633369	+	hcfc2	scaffold_7	2597406	2646128	-	gfra1	scaffold_657	3171	4071	+	ankrd63
scaffold_3	50526610	50544327	+	hdac3	scaffold_8	65457639	65484361	-	gltscr2	scaffold_5	22522472	22544408	-	ankub1
scaffold_9	48256271	48309786	-	hdac4	scaffold_6	137415990	137427986	+	gmppb	scaffold_6	94838101	94865765	-	ano10
scaffold_1	6776766	6798772	+	hdhd2	scaffold_6	56763695	56804532	+	gmpr	scaffold_4	2120604	2149237	-	ano5
scaffold_8	92265524	92292820	-	heatr5a	scaffold_4	28839655	28907676	-	gnao1	scaffold_3	92474971	92529749	-	ano6
scaffold_7	33193153	33258804	+	hectd2	scaffold_4	59207967	59212242	+	gng3	scaffold_3	77051261	77093195	-	apaf1
scaffold_7	51044800	51163843	-	herc1	scaffold_2	8324966	8363915	+	gnl2	scaffold_1	95445006	95537952	+	apba1
scaffold_2	62501234	62623870	-	herc2	scaffold_9	34563795	34617438	-	gpc1	scaffold_1	187046442	187195921	+	apbb2
scaffold_1	145803118	145830776	+	herc3	scaffold_6	95680004	95713497	-	gpd1l	scaffold_3	56342224	56386526	-	arap3
scaffold_10	19209753	19211730	-	hexim1	scaffold_1	75449766	75455445	-	gpr161	scaffold_1	76478076	76511797	+	arc2
scaffold_1	74788519	74840119	-	hipk1	scaffold_1	9573769	9581688	-	gpx8	scaffold_1	76527132	76597473	+	arc3
scaffold_4	81649309	81649781	+	hist1h2ad	scaffold_6	18892762	18940017	-	grhl2	scaffold_2	77903574	77913715	+	arf3
scaffold_38	363196	363734	-	hist1h2al	scaffold_1691	1	10653	-	gripap1	scaffold_8	66376706	66380183	-	arf6
scaffold_38	453235	455248	-	hist1h4a	scaffold_7	107804327	107811733	-	grwd1	scaffold_10	11136473	11179811	-	arfgef2
scaffold_8	50773322	50774106	+	hist1h4c	scaffold_6	126321771	126333270	-	gtpbp4	scaffold_7	113975850	113978499	-	arhgdia
scaffold_8	50631224	50631600	+	hist1h4d	scaffold_4	120375479	120377314	+	h1fx	scaffold_991	5849	15398	+	arhgef10
scaffold_75	290850	292621	-	hist2h2be	scaffold_5	110530239	110594031	+	haao	scaffold_325	1112	38635	-	arhgef10l
scaffold_5	2955458	2988998	-	hltf	scaffold_3	85748250	85764518	-	hal.1	scaffold_8	47754239	47825053	-	arhgef6
scaffold_8	64964283	64983012	+	hnrnpul1	scaffold_10	33378173	33430945	-	hap1	scaffold_7	55003132	55055108	+	arid3b
scaffold_5	87918927	87960670	+	hnrpll	scaffold_3	26002538	26024462	+	hapln3	scaffold_6	109408709	109413424	-	arl4a
scaffold_6	123142323	123163346	-	hook2	scaffold_3	1264508	1274510	-	hars2	scaffold_42	672919	684306	-	arrb1
scaffold_1	12676641	12701221	-	hps5	scaffold_9	60116683	60118391	+	hbg1	scaffold_2	33214610	33243744	+	asl
scaffold_4	69240473	69261294	-	hs2st1	scaffold_9	33312885	33338994	+	hdlbp	scaffold_4	95355573	95382347	-	atg4c
scaffold_5	63959069	63985294	-	hsf2	scaffold_4	32531392	32571805	-	heatr3	scaffold_2	61339294	61443346	-	atp10a
scaffold_513	32441	37258	+	hsf2bp	scaffold_100	176789	179507	+	hes7.2	scaffold_3	62176030	62246782	+	atp10b
scaffold_1	197592839	197677417	-	htt	scaffold_2	135595284	135603458	+	hmgn1	scaffold_1	185280880	185324039	-	atp10d
scaffold_4	140182298	140275635	-	huwe1	scaffold_3	110357775	110372810	+	hspa14	scaffold_8	48655516	48737171	-	atp11c
scaffold_4	85695167	85744516	+	iars	scaffold_3	66440786	66465045	+	hspa4	scaffold_1	45338242	45369118	-	atp2a2
scaffold_7	93696873	93706626	-	icmt	scaffold_7	80185824	80193422	-	hspa8	scaffold_2	36881582	36968757	+	atp2a3
scaffold_2	127987116	127997573	+	ifngr2.1	scaffold_10	4785759	4790631	-	ict1	scaffold_7	5532029	5577127	+	atp7a
scaffold_4	116937918	116952409	-	ifrd2	scaffold_9	24515574	24528208	+	idh1	scaffold_1	186388494	186487883	+	atp8a1
scaffold_2	109117611	109146471	-	ift88	scaffold_3	24680066	24692321	+	idh2	scaffold_10	13853764	13896033	-	atp9a
scaffold_3	30997199	31053941	-	igf1r	scaffold_6	105305788	105369386	+	igf2bp3	scaffold_5	415861	468271	-	atr
scaffold_5	80138867	80213822	+	igf2r	scaffold_2	144130815	144190368	+	ildr2	scaffold_6	87181825	87223720	+	avl9
scaffold_9	42757921	42806122	-	ikzf2	scaffold_6	25758795	25767412	+	impa1	scaffold_5	93612813	93628403	+	b3gnt2
scaffold_2	81054574	81073098	-	ikzf4	scaffold_1	62622927	62628515	+	iqcd	scaffold_2	130012629	130038625	+	bach1
scaffold_2	58491483	58515429	-	il1r1	scaffold_9	69022838	69095202	-	iqck	scaffold_5	42938662	42956156	-	bach2
scaffold_1	9057890	9098309	+	il6st	scaffold_3	67706418	67714044	-	irf1	scaffold_1	158143459	158165706	-	bbs7
scaffold_7	7186241	7195768	-	ing4	scaffold_9	18600494	18657671	+	itga6	scaffold_5	7021043	7037817	+	bcl6
scaffold_2	60914967	60988348	+	inpp4a	scaffold_1	123109788	123112338	-	jund	scaffold_5	48649388	48667445	-	bend3
scaffold_1	164633084	164795473	-	inpp4b	scaffold_10	33477215	33533307	-	jup	scaffold_4	139585697	139630069	-	bicd1
scaffold_6	129788829	129802239	-	insig1	scaffold_9	340895	440010	+	kalrn	scaffold_5	115904940	115918258	-	bpnt1
scaffold_1	118651746	118687325	-	insr	scaffold_2	105409097	105440715	+	katnal1	scaffold_1	45002200	45021392	-	brap
scaffold_8	106616836	106665418	-	insrr	scaffold_1	97016504	97042797	-	kiaa0020	scaffold_10	26232646	26302080	+	brca1
scaffold_6	137391594	137410778	+	ip6k1	scaffold_1	67069624	67114223	+	kiaa1324	scaffold_3	16338859	16348445	-	brf2
scaffold_4	121026481	121046805	-	ip6k2	scaffold_4	49560336	49591037	-	klhdc4	scaffold_4	123867261	123900884	-	brpf1
scaffold_1	66589671	66623359	+	ipo9	scaffold_5	70071439	70114213	-	kmo	scaffold_2	135616617	135675270	+	brwd1
scaffold_4	100081468	100091851	-	ipp	scaffold_10	32831646	32878798	-	krt12	scaffold_7	31689027	31740919	+	btaf1
scaffold_27	220877	246850	-	iqgap3	scaffold_8	13776998	13850053	+	l1cam	scaffold_4	103115369	103146635	-	btbd19
scaffold_10	8158459	8191998	+	itch	scaffold_2	6446494	6476525	+	l3mbtl3	scaffold_8	61799305	61824867	-	btbd7
scaffold_8	64205265	64237582	+	itpkc	scaffold_10	37505152	37576165	-	lama5	scaffold_3	37793306	37830100	-	c10orf137
scaffold_4	126783720	126848277	-	itpr1	scaffold_1	143242650	143255584	-	leprotl1	scaffold_3	77902453	77922909	+	c12orf48
scaffold_2	127418914	127501824	+	itsn1	scaffold_4	84341409	84348008	+	lgals2	scaffold_1	44306229	44379274	+	c12orf51
scaffold_9	92733821	92785150	+	itsn2	scaffold_8	83626953	83640530	-	lgals3	scaffold_3	25795964	25823980	+	c15orf42
scaffold_5	100013231	100052231	+	jag1	scaffold_8	61512752	61537076	-	lgmn	scaffold_9	85177040	85181478	-	c16orf58
scaffold_8	79907048	79957829	+	jag2	scaffold_10	16400297	16418005	-	lig3	scaffold_9	69106241	69159495	-	c16orf62
scaffold_4	124023188	124041026	-	jagn1	scaffold_7	101167231	101176456	-	loc388564	scaffold_4	102169391	102183433	+	c1orf190
scaffold_3	970243	1003790	-	jhdm1d	scaffold_9	78390572	78393003	+	loc398404	scaffold_4	98473756	98478291	+	c1orf84
scaffold_10	21657264	21671315	-	kat7	scaffold_3	10559051	10599098	+	loxl2	scaffold_2	116174669	116196915	-	c21orf91
scaffold_4	111577248	111599714	+	katnb1	scaffold_6	42837906	42903940	-	lpin2	scaffold_9	28601209	28605320	+	c2orf69
scaffold_5	31477582	31479469	+	kbtbd11	scaffold_1	77178911	77220287	-	lrig2	scaffold_6	94608878	94621617	-	c3orf39
scaffold_6	87233130	87254923	-	kbtbd2	scaffold_3	91757838	91781043	+	lrig3	scaffold_1	26994322	27015873	+	c5orf42
scaffold_2	73964463	73966668	-	kbtbd7	scaffold_1	179522851	179532086	-	lrp2bp	scaffold_6	84821813	84859676	+	c7orf10
scaffold_7	93416086	93453697	+	kcnab2	scaffold_7	17322834	17342586	+	lrrc27	scaffold_1	89683914	89686824	-	c9orf102
scaffold_8	5266014	5273855	+	kcnk1	scaffold_1	46097725	46106107	+	lrrc43	scaffold_10	37665549	37685620	-	cables2
scaffold_8	60590372	60627066	+	kcnk13	scaffold_10	5187248	5192289	-	lrrc59	scaffold_710	398	23347	+	cad
scaffold_7	59541905	59767817	-	kcnma1	scaffold_6	5891202	5937127	+	lrrc6	scaffold_10	17950676	17958150	-	cant1
scaffold_6	57572291	57607254	+	kdm1b	scaffold_6	30622329	30647036	+	lrrc67	scaffold_2	139440928	139486387	-	capn5
scaffold_4	99562381	99580757	+	kdm4a	scaffold_1	123208316	123223211	-	lsm4	scaffold_8	94446420	94481912	+	casc5
scaffold_1	140815404	140972398	+	kdm4b	scaffold_4	79892748	79917254	-	luc7l2	scaffold_1	191819431	191854120	+	ccdc149
scaffold_3	3145966	3177187	-	kdm5a	scaffold_9	9074854	9090279	+	lypd6	scaffold_6325	841	3651	+	ccdc25
scaffold_1	66501087	66532649	-	kdm5b	scaffold_2	13759959	13913358	+	macf1	scaffold_3	42909630	42950609	+	ccnd2
scaffold_8	16241914	16266314	-	kdm5c	scaffold_4	83807827	83818652	+	maff	scaffold_9	74632380	74654555	+	cdr2
scaffold_1	82887328	82898523	-	khnyn	scaffold_3	8769198	8787538	-	mak16	scaffold_224	52420	115306	+	cfp
scaffold_2	17932032	17984229	+	kiaa0100	scaffold_7	109949666	109986313	+	map2k6	scaffold_8	72373491	72385402	+	cgrrf1
scaffold_5	9615905	9651377	+	kiaa0226	scaffold_1	8702993	8751762	-	map3k1	scaffold_10	7758192	7766099	+	chmp4b
scaffold_1	195144671	195171825	-	kiaa0232	scaffold_7	39557855	39595372	+	2009-03-07	scaffold_2	62761761	62763064	-	chst7
scaffold_4	37972643	38037637	+	kiaa0355	scaffold_7487	690	3089	+	mcat	scaffold_4	52422139	52428939	+	chtf8
scaffold_1	117123722	117173113	-	kiaa0368	scaffold_9	3578637	3587455	+	mcm6.2	scaffold_6	115546178	115553079	+	cldn12
scaffold_8	85943359	85986961	-	kiaa0391	scaffold_5	61942931	61992029	+	med23	scaffold_1	183412976	183458382	+	clock
scaffold_2	42054644	42101964	-	kiaa0664	scaffold_8	65832069	65860258	+	meis3	scaffold_4	42939233	42965690	+	cmtm4
scaffold_10	5756162	5821620	+	kiaa0889	scaffold_9	74598819	74616174	-	mettl9	scaffold_2	23764321	23957242	+	cnksr2
scaffold_7	41231596	41289533	-	kiaa0913	scaffold_9	240406	243732	+	mki67ip	scaffold_3	12396843	12421023	-	cnnm2
scaffold_103	229184	238245	+	kiaa1161	scaffold_7	123646737	123664499	+	mrto4	scaffold_9	4532363	4543151	-	cnppd1
scaffold_3	12448473	12471991	+	kiaa1310	scaffold_7	39300981	39306679	-	msmb.3	scaffold_5	45760328	45769334	-	coq3
scaffold_1	98030355	98105936	+	kiaa1432	scaffold_7	1674523	1694006	+	mxi1	scaffold_3	71493952	71549353	-	cpeb4
scaffold_5	50951138	50961387	+	kiaa1919	scaffold_2	36347585	36386592	+	mybbp1a	scaffold_599	21652	43385	+	cpsf1
scaffold_5	26639408	26735237	+	kidins220	scaffold_3	81286563	81289726	+	myf5	scaffold_4	127010979	127022713	+	crbn
scaffold_19	934730	983338	+	kif14	scaffold_4	80132743	80164062	-	myh9	scaffold_4	122834544	122849375	-	creld1
scaffold_7	105209702	105236920	-	kif18b	scaffold_2	132973739	133023504	-	naalad2	scaffold_7	47002959	47033532	+	csgalnact2
scaffold_7	61140429	61346682	+	kif1b	scaffold_2	82085746	82104233	+	naca.2	scaffold_7	53928992	53947491	-	csk
scaffold_3	76621996	76641973	+	kif20a	scaffold_6	29492949	29570859	+	ncoa2	scaffold_1	123560095	123584965	+	csnk1g2
scaffold_1	313756	328677	-	kif24	scaffold_6	5466090	5501787	+	ndrg1	scaffold_6	92370979	92393190	-	ctnnb1
scaffold_3	66075439	66107371	-	kif3a	scaffold_3	54163114	54182399	-	ndufa9	scaffold_1	78781008	78844519	-	cttnbp2nl
scaffold_8	25681237	25701563	+	kif4a	scaffold_1	115877458	115883767	+	ndufb6	scaffold_69	341671	369657	+	cyp2j2
scaffold_8	51653468	51683226	-	kifc1	scaffold_19	809111	867364	+	nek6	scaffold_1	155734836	155749699	-	cyp2u1
scaffold_4	136819100	136829139	+	klf15	scaffold_2	94807513	94815716	+	nhlrc3	scaffold_4	12435369	12446126	-	dagla
scaffold_3	115275525	115316417	-	klhdc10	scaffold_3	76590307	76592965	-	nhp2	scaffold_1	90331354	90384219	-	dapk1
scaffold_3	42157757	42165210	-	klhdc5	scaffold_4	139396336	139414076	+	ninj1	scaffold_8	85695720	85723109	+	dcaf5
scaffold_1	66568323	66581702	-	klhl12	scaffold_7	82313470	82388075	-	noc2l	scaffold_3	59613027	59620321	-	dck.2
scaffold_2	22339326	22349621	-	klhl15	scaffold_5	25676221	25722115	+	nol10	scaffold_1	167722873	167775542	+	dclk1
scaffold_7	82401588	82444788	+	klhl17	scaffold_6	129034882	129050157	-	nom1	scaffold_1	203332795	203376500	+	dctn1
scaffold_6	133905696	133918186	-	klhl18	scaffold_3	73951174	73958921	-	nop16	scaffold_9	85376833	85381143	-	dctpp1
scaffold_4	69589607	69614077	-	klhl20	scaffold_4	76650988	76733565	+	notch2	scaffold_5	23780159	23796686	-	ddx1
scaffold_9	34457017	34483176	+	klhl24	scaffold_10	30046836	30085712	+	npepps	scaffold_7	123957329	123968199	+	ddx19b
scaffold_8	69650563	69658769	-	klhl28	scaffold_10	33587524	33601196	-	nt5c3l	scaffold_10	19500872	19513080	-	ddx42
scaffold_1	119608411	119637368	-	klhl5	scaffold_9	69959834	69962150	-	nudt1	scaffold_1	107497859	107576268	-	dennd4c
scaffold_66	242870	289649	-	klhl8	scaffold_1	178120092	178327977	+	odz2	scaffold_1	54467692	54492520	+	dgcr2
scaffold_7	21532124	21562543	-	kndc1	scaffold_7	37616576	37652432	-	osbp	scaffold_10	15473284	15484319	+	dgke
scaffold_5	49244796	49332699	+	lace1	scaffold_10	37462188	37489661	+	osbpl2	scaffold_2	74332427	74396863	+	dgkh
scaffold_6	91247223	91275225	+	lancl2	scaffold_2	80926010	80947343	-	pa2g4	scaffold_4	10164301	10202617	+	dgkz
scaffold_3	54613026	54655420	+	larp1	scaffold_2	14288547	14313716	+	pabpc4	scaffold_4	51679280	51701576	-	dhx38
scaffold_3	64322131	64351796	+	lars	scaffold_2	138028801	138042752	+	pak1	scaffold_5	87818550	87849913	+	dhx57
scaffold_6	80394344	80470737	+	lars2	scaffold_9	86747141	86769659	-	paqr4	scaffold_9	48457469	48510364	-	dip2a
scaffold_5	117642457	117653435	-	lbr	scaffold_5	118210799	118237315	-	parp1	scaffold_2	86824988	86866335	-	dip2b
scaffold_2	12793290	12810538	-	ldlrap1	scaffold_4	70882319	70904757	-	pbx1	scaffold_3	109616723	109653909	+	dmtf1
scaffold_3	86326478	86348246	-	lemd3	scaffold_4	28287174	28333824	-	pc.1	scaffold_1	39890809	39972065	-	dmxl1
scaffold_9	69461644	69475316	-	lfng	scaffold_1	183799927	183824110	-	pdgfra	scaffold_3	33583303	33657219	+	dmxl2
scaffold_1	16286783	16303137	+	lhfpl2	scaffold_5	25642736	25652332	+	pdia6	scaffold_9	49604524	49638131	-	dnajc10
scaffold_1	26459015	26486178	+	lifr	scaffold_9	18662024	18682324	+	pdk1	scaffold_3	9955136	9995420	-	dock5
scaffold_6	79442456	79468795	-	limd1	scaffold_3	7852687	7862030	-	pdlim2	scaffold_5	40268825	40330086	-	dopey1
scaffold_2	52273888	52340334	-	limk1	scaffold_9	65506167	65548220	-	pdxdc1	scaffold_2	126655773	126717441	-	dopey2
scaffold_5	47524919	47614522	-	lin28b	scaffold_5	94365443	94377782	-	peli2	scaffold_4	100056397	100066739	-	dph2
scaffold_4	19627715	19642236	+	lin7b	scaffold_9	86795714	86803300	-	pelo	scaffold_3	32953245	32974747	+	dpp8
scaffold_7	102336431	102362472	-	lipe	scaffold_2	86976190	87026301	-	pfkm	scaffold_6	19200001	19226675	-	dpy19l4
scaffold_1742	2472	9355	+	lix1l	scaffold_7	7832317	7843709	-	phb2	scaffold_1	69048046	69090844	-	dstyk
scaffold_9	83650644	83683767	+	llgl1	scaffold_8	51391117	51415589	-	phf1	scaffold_8	75755028	75818660	+	dync1h1
scaffold_2	78130342	78163938	-	lmbr1l	scaffold_1	55942979	55947131	+	pik3ip1	scaffold_3	87092639	87101633	+	dyrk2
scaffold_1	27210838	27236397	+	lmbrd2	scaffold_4	121640667	121651048	-	pim1	scaffold_6	24619773	24631690	-	e2f5
scaffold_1	135734485	135753017	+	lmnb2	scaffold_1	95724952	95805549	-	pip5k1b	scaffold_8	24105575	24121180	+	eda
scaffold_9	73839293	73879796	-	lmtk2	scaffold_1	55825802	55840328	+	pisd	scaffold_8578	1592	1883	+	efna4
scaffold_9	94795905	94806072	-	loc100129278	scaffold_345	104535	144071	+	plec	scaffold_9	31781126	31804990	+	ehhadh
scaffold_2	60188150	60238704	+	lonrf2	scaffold_1	7674453	7682007	-	plk2	scaffold_8	69167300	69192896	+	ehmt2
scaffold_5	111802447	111850534	-	lpgat1	scaffold_10	26033169	26045424	+	pltp	scaffold_2	4827804	4856783	-	eif2c1
scaffold_101	28296	85449	+	lphn2	scaffold_4	78712489	78728910	+	pmm2	scaffold_2	4768628	4797399	-	eif2c3
scaffold_1	167998643	168147818	-	lrba	scaffold_5	96420291	96429016	+	pno1	scaffold_2	4894557	4942077	+	eif2c4
scaffold_4	132404519	132432716	+	lrig1	scaffold_3	93986254	94013141	-	pnpla8	scaffold_2	36313177	36336950	-	eif4h
scaffold_2	82737949	82867696	+	lrp1	scaffold_1	11072681	11085919	+	poli	scaffold_8	74791122	74853729	+	eml2
scaffold_6	17807403	17832322	+	lrp12	scaffold_3	12114226	12151531	+	polm	scaffold_5	110880149	110929107	-	eml4
scaffold_4	60411483	60531235	-	lrp5	scaffold_7	60011088	60079782	-	polr3a	scaffold_1	123322020	123328752	+	enc1.2
scaffold_4	107068326	107106085	-	lrp8	scaffold_3	42411314	42500101	-	polr3b	scaffold_3b	156	29840	-	ephb4
scaffold_8	49766890	49792901	-	lrrc68	scaffold_4	97550812	97590083	+	ppap2b	scaffold_9	1460077	1479454	+	ercc3
scaffold_8	8015178	8020011	-	lrrc8a	scaffold_7	54820440	54824100	-	ppib	scaffold_7121	683	1692	+	ern1
scaffold_4	68105024	68113915	+	lrrc8b	scaffold_1	171566014	171578731	-	ppid	scaffold_1	44448767	44462528	-	erp29
scaffold_4	68145169	68150374	+	lrrc8c	scaffold_7	104876648	104884919	+	ppp1r15b	scaffold_7	87629376	87670657	+	ets1
scaffold_3	31562811	31609873	-	lrrk1	scaffold_3	9709017	9726465	-	ppp2r2a	scaffold_8	106229228	106258961	-	etv3
scaffold_3	3469526	3497461	+	lrtm2	scaffold_8	48939586	48955565	-	ppp5c	scaffold_23	838716	872288	+	evi5l
scaffold_2	129829954	129872442	-	ltn1	scaffold_7	26615544	26639312	+	pprc1	scaffold_1	183224790	183258347	-	exoc1
scaffold_1	113491094	113497214	-	lysmd3	scaffold_4	15608503	15609517	-	prdm11	scaffold_1	44805204	44809067	-	fam109a
scaffold_3	31991822	32001128	+	lysmd4	scaffold_3	75038216	75046326	+	prelid1	scaffold_1	119664827	119678614	-	fam114a1
scaffold_1	43110234	43140037	-	lztr1	scaffold_4	133598839	133674280	+	prickle2	scaffold_9	31295313	31342903	-	fam126b
scaffold_7	24325389	24357963	+	lzts2	scaffold_4	58921540	58938824	-	prpf39.2	scaffold_5	35969437	36035947	+	fam135a
scaffold_9	71209340	71233271	-	mafk	scaffold_2	25217828	25236261	+	prpf8	scaffold_8	31206769	31219675	+	fam199x
scaffold_7	5505210	5517082	-	magt1	scaffold_4	6887203	6914730	+	prr5l	scaffold_2260	318	2252	-	fam203a
scaffold_3	41371607	41415377	+	maml1	scaffold_1	35609280	35623662	-	prrc1	scaffold_2	12681501	12697860	-	fam54b
scaffold_8	52429920	52453397	-	map3k10	scaffold_10	30146185	30155955	+	psmb3	scaffold_4	27042073	27118817	-	fam65a
scaffold_5	76669417	76717593	+	map3k4	scaffold_8	60678924	60692046	+	psmc1	scaffold_8	7326838	7359043	-	fam73b
scaffold_5	77493799	77655058	+	map3k5	scaffold_3	106248326	106263874	-	psmc2	scaffold_5	82426709	82436866	+	fam89a
scaffold_8	88339901	88371613	+	map3k9	scaffold_4	7824823	7831550	-	psmc3	scaffold_5	92084796	92117516	-	fancl
scaffold_5	85968583	86107641	+	map4k3	scaffold_8	73374476	73386339	+	psmc6	scaffold_8	69674960	69676179	+	fancm
scaffold_1	67440947	67481648	-	mapkapk2	scaffold_5	8358387	8413780	+	psmd1	scaffold_9	45294615	45317059	-	farp2
scaffold_1	44526382	44548294	-	mapkapk5	scaffold_5	10444965	10458021	+	psmd2	scaffold_9	36545364	36559599	+	fbxo36
scaffold_8	83971066	84055940	-	mapkbp1	scaffold_4	64448227	64479589	+	ptbp2	scaffold_3	17627098	17633821	-	fem1b
scaffold_5	116066051	116125805	+	mark1	scaffold_4	75011236	75018900	-	ptgs2	scaffold_4	139488006	139507271	-	fgd3
scaffold_5	5058219	5059835	+	mb21d2	scaffold_2236	5942	8109	-	pvrl4	scaffold_3	74878454	74891220	+	fgfr4
scaffold_1	29273795	29279097	-	mblac2	scaffold_3	63086058	63109949	-	pwp1	scaffold_1	169234799	169259379	+	fhdc1
scaffold_6	55764692	55821924	+	mboat1	scaffold_5	87525557	87554116	+	pygm	scaffold_2	32993491	33019877	+	flot2
scaffold_2	99128401	99170855	+	mcf2l	scaffold_4	121532977	121593220	-	qars	scaffold_5	112307076	112326425	+	flvcr1
scaffold_5	107705763	107716494	+	mcfd2	scaffold_4	17150231	17202943	-	qser1	scaffold_2	77046098	77092699	-	fmnl3
scaffold_4	87666160	87700647	+	mcoln3	scaffold_3	35517012	35532501	-	rab27a	scaffold_3	67917268	67976984	+	fnip1
scaffold_3	29153559	29213661	+	mctp2	scaffold_1	55521064	55534433	-	rab36	scaffold_4	879552	884950	+	fpgt
scaffold_5	42735252	42860475	+	mdn1	scaffold_8	17189596	17193331	+	rab9b	scaffold_6	21810536	21811307	+	frat1
scaffold_1	4880555	4907751	+	me2	scaffold_6	105806836	105881139	+	rapgef5	scaffold_1	70729198	70748598	-	frs3
scaffold_7	102168624	102210458	+	megf8	scaffold_2	91510538	91534335	+	rarg	scaffold_2	104409157	104536345	-	fry
scaffold_3	24908325	24909430	-	mesdc1	scaffold_3	61469217	61493273	-	rars	scaffold_1	184736402	184892795	+	fryl
scaffold_4	70226211	70236282	-	mettl13	scaffold_1	62940617	62944599	-	rasl10a	scaffold_4	112155353	112159185	+	ftsjd1
scaffold_10	3574725	3578690	-	mettl23	scaffold_1	160593128	160621971	-	rassf6	scaffold_4	112635565	112659998	-	fuk
scaffold_7	80019267	80069172	+	mfn2	scaffold_10	30183347	30199196	-	rbm34	scaffold_3	24134659	24176247	+	furin
scaffold_5	19565722	19593707	-	mfsd1	scaffold_6	137109574	137158772	+	rbm5	scaffold_6	114214790	114216467	-	fzd1
scaffold_1	157825494	157848555	-	mfsd8	scaffold_8	47843579	47849708	-	rbmx	scaffold_2	133825934	133837651	+	fzd4
scaffold_4	73643555	73645076	-	mgat3	scaffold_4	17525821	17539859	-	rcn1	scaffold_9	24891271	24893164	+	fzd5
scaffold_2	60848404	60893205	+	mgat4b	scaffold_1	36167903	36172505	-	rfesd	scaffold_8	91991996	92002774	+	g2e3
scaffold_9	5928273	5982836	-	mgat5	scaffold_1	30500195	30540672	+	rgmb	scaffold_4	43364350	43383109	-	galns
scaffold_6	41245252	41305427	-	mib1	scaffold_1	62879611	62888541	-	rhbdd3	scaffold_6	131666138	131679347	-	galnt11
scaffold_7	83911026	83982109	+	mib2	scaffold_2	78054801	78061204	-	rhebl1	scaffold_4	29568001	29612749	-	gan
scaffold_3	4073783	4149374	-	mical3	scaffold_4	36592904	36636117	-	rhpn2	scaffold_8	15160190	15192937	-	gapvd1
scaffold_108	225260	283060	-	mink1	scaffold_5	89929078	90017061	+	rin2	scaffold_2	127268327	127291399	-	gart
scaffold_7	11074798	11100809	-	minpp1	scaffold_6	40824482	40835024	-	riok3	scaffold_3	77302272	77316317	+	gas2l3
scaffold_6	112449715	112463390	+	mios	scaffold_2	77636500	77645590	-	rnd1	scaffold_1	189452259	189483366	-	gba3
scaffold_1	123620412	123639041	-	mknk2	scaffold_7	65055671	65095181	+	robo3	scaffold_2	114074228	114126512	+	gbe1
scaffold_6	82596966	82629763	-	mlh1	scaffold_1	116688175	116756744	+	rod1	scaffold_1	56448183	56493364	+	gcn1l1
scaffold_6	24003074	24072598	+	mmp16	scaffold_2	14024619	14032987	-	rpl11	scaffold_3	66301706	66311345	+	gdf9
scaffold_1	123717754	123719850	-	mobkl2a	scaffold_1	6240084	6246711	-	rpl17	scaffold_3	52336982	52365276	-	gemin5
scaffold_4	103545608	103582126	-	mobkl2c	scaffold_10	30539477	30546023	+	rpl19	scaffold_9	96848152	96869777	-	gen1
scaffold_9	44583201	44591984	+	mogat1	scaffold_2	14468775	14474117	+	rpl23a	scaffold_10	32165547	32181215	-	gjd3
scaffold_4	48384984	48391656	-	mphosph6	scaffold_3	71973186	71980133	-	rpl26	scaffold_1	111690704	111725048	-	gne
scaffold_8	98432333	98467371	-	mpp5	scaffold_4	73781964	73787936	+	rpl3	scaffold_5	73030517	73050283	+	gnpat
scaffold_2	146058236	146078228	+	mpzl1	scaffold_5910	739	3321	-	rpl32	scaffold_2	770587	786264	-	gpatch3
scaffold_7	70923710	70951425	+	mpzl2	scaffold_29	24030	27289	-	rpl38	scaffold_8	46540140	46602484	-	gpc4
scaffold_9	59156909	59173287	-	mrpl28	scaffold_3	32456996	32462676	+	rpl4	scaffold_1	189482829	189522037	+	gpr125
scaffold_6	137032183	137057993	-	mst1r	scaffold_4	67200522	67227664	-	rpl5	scaffold_2	66619935	66631456	+	gpr180
scaffold_8	95322743	95397290	-	mta1	scaffold_4	57477777	57495597	-	rplp2	scaffold_4	114455129	114479481	-	gpt
scaffold_8	79145355	79184977	+	mthfd1	scaffold_7	60075817	60085779	+	rps24	scaffold_4	124095962	124167216	-	grip2
scaffold_5	82005864	82135619	+	mthfd1l	scaffold_1	168147303	168162979	+	rps3a	scaffold_2	133398740	133432477	+	grm5
scaffold_8	32652289	32692491	-	mtm1	scaffold_1	107429908	107438305	+	rps6	scaffold_3	99680488	99682989	-	grm7
scaffold_8	32599356	32641839	-	mtmr1	scaffold_2	14789873	14819479	+	rps6kb1	scaffold_3	69110656	69130552	+	grpel2
scaffold_1	19257381	19298332	-	mtmr12	scaffold_4	103281337	103287214	-	rps8	scaffold_4	74189105	74212903	+	gtpbp1
scaffold_4	123158455	123225778	-	mtmr14	scaffold_7	103270558	103300728	+	rras	scaffold_2	33248150	33264463	+	gusb
scaffold_1	63252259	63274943	+	mtmr3	scaffold_556	455	3778	+	rrp8	scaffold_4	120385397	120386301	-	h2afj
scaffold_2	52851264	52906954	+	mtmr4	scaffold_3	35503269	35510835	-	rsl24d1	scaffold_7	70232882	70233650	+	h2afx
scaffold_2	107529029	107552622	+	mtmr6	scaffold_4	22487488	22509317	-	sall1	scaffold_5	47435822	47500391	-	hace1
scaffold_7	6248522	6271772	+	mtmr8	scaffold_2891	995	3345	+	sat2	scaffold_3	78610343	78633369	+	hcfc2
scaffold_5	85364984	85409504	+	mtr	scaffold_5	19327331	19347107	-	schip1	scaffold_3	100195575	100252185	-	hdac10
scaffold_2	69641673	69734949	+	mycbp2	scaffold_2	1696914	1709493	-	scmh1	scaffold_8	92265524	92292820	-	heatr5a
scaffold_5	23475795	23482724	-	mycn	scaffold_7	121659557	121688263	+	scn1b	scaffold_7	33193153	33258804	+	hectd2
scaffold_6	57683054	57703671	+	mylip	scaffold_10	28162900	28169449	+	sdc4	scaffold_7	51044800	51163843	-	herc1
scaffold_9	3127797	3158125	-	myo10.2	scaffold_4	48237815	48243004	-	sdr42e1	scaffold_2	62501234	62623870	-	herc2
scaffold_7	50412352	50488959	+	myo9a	scaffold_1	61698039	61711416	-	sds	scaffold_1	145803118	145830776	+	herc3
scaffold_3	76549395	76580924	+	n4bp3	scaffold_1	40642278	40703518	+	sema6a	scaffold_10	19209753	19211730	-	hexim1
scaffold_2	21678672	21712014	-	nagpa	scaffold_4	93520218	93534736	+	serbp1	scaffold_4	81649309	81649781	+	hist1h2ad
scaffold_2	64648311	64787288	+	nalcn	scaffold_5	55822637	55831923	+	sgk1	scaffold_38	363196	363734	-	hist1h2al
scaffold_2	103625646	103795191	-	nbea	scaffold_6	30697469	30745266	-	sgk3	scaffold_109	144804	145481	-	hist1h2bj
scaffold_6	133503584	133587416	-	nbeal2	scaffold_7	34403532	34417288	+	sirt1	scaffold_2	102045437	102045917	-	hist1h2bm
scaffold_7	58382778	58443734	-	ncapd3	scaffold_5	37297602	37324493	+	slc17a5	scaffold_38	453235	455248	-	hist1h4a
scaffold_6	127971032	128026361	+	ncapg2	scaffold_3	11596744	11623334	-	slc20a1	scaffold_8	50773322	50774106	+	hist1h4c
scaffold_2	5108621	5119226	-	ncdn	scaffold_1	73814359	73832914	-	slc25a22	scaffold_8	50631224	50631600	+	hist1h4d
scaffold_5	15251091	15274121	+	nceh1	scaffold_7	29864673	29876910	-	slc25a28	scaffold_75	290850	292621	-	hist2h2be
scaffold_2	77177426	77222852	-	nckap5l	scaffold_2	75537952	75567916	+	slc25a30	scaffold_5	2955458	2988998	-	hltf
scaffold_275	91080	106683	-	ncoa4	scaffold_5	20878242	20892968	+	slc33a1	scaffold_8	64964283	64983012	+	hnrnpul1
scaffold_4	72657498	72713829	-	nek7	scaffold_3	114771117	114784467	-	slc35b4	scaffold_6	123142323	123163346	-	hook2
scaffold_8	56156130	56179166	-	nek9	scaffold_979	7001	16693	-	slc38a5	scaffold_1	12676641	12701221	-	hps5
scaffold_1	63052544	63084095	+	nf2	scaffold_8	69202742	69241116	+	slc44a4	scaffold_513	32441	37258	+	hsf2bp
scaffold_10	29259162	29270234	-	nfe2l1	scaffold_1	68217351	68221689	+	slc45a3	scaffold_1	197592839	197677417	-	htt
scaffold_3	13354548	13361945	-	nif	scaffold_5b	4963875	4980629	-	slc5a6	scaffold_4	140182298	140275635	-	huwe1
scaffold_2	62630164	62640256	+	nipa1	scaffold_8	45219342	45240632	-	slc6a14.2	scaffold_7	93696873	93706626	-	icmt
scaffold_8	30911837	30918623	+	nkrf	scaffold_7	102432402	102461920	+	slc6a16	scaffold_2	109117611	109146471	-	ift88
scaffold_1	14330082	14378107	+	nln	scaffold_4	25662809	25711970	-	slc7a6	scaffold_3	30997199	31053941	-	igf1r
scaffold_7	94417997	94434725	-	nol9	scaffold_9	80868661	80876914	-	slc9a3r2	scaffold_5	80138867	80213822	+	igf2r
scaffold_8	24672100	24687910	-	nono	scaffold_1	189806033	189881212	-	slit2	scaffold_9	42757921	42806122	-	ikzf2
scaffold_6	40759589	40808635	+	npc1	scaffold_1	203304477	203313217	-	smyd5	scaffold_2	81054574	81073098	-	ikzf4
scaffold_7	114770963	114797450	-	nr1h2	scaffold_7	46093789	46110337	+	sncg	scaffold_2	58491483	58515429	-	il1r1
scaffold_4	124566586	124585388	+	nr2c2	scaffold_3	12551966	12578987	+	snrnp200	scaffold_1	164633084	164795473	-	inpp4b
scaffold_1	118553571	118574265	-	nr2f6	scaffold_5	28045539	28048665	-	sox11	scaffold_6	129788829	129802239	-	insig1
scaffold_3	65603451	65638129	+	nr3c1	scaffold_9	45735852	45754116	+	spag16	scaffold_1	118651746	118687325	-	insr
scaffold_3	115470549	115514566	-	nrf1	scaffold_3	55592542	55610191	-	sparc	scaffold_4	121026481	121046805	-	ip6k2
scaffold_6	33361368	33384546	+	nsmaf	scaffold_1	176195365	176202694	-	spata4	scaffold_1	66589671	66623359	+	ipo9
scaffold_1	187202531	187219033	-	nsun7	scaffold_1	203996755	204008198	-	spef1	scaffold_27	220877	246850	-	iqgap3
scaffold_1	68619792	68634118	+	nuak2	scaffold_8	89754240	89804779	-	spred1	scaffold_10	8158459	8191998	+	itch
scaffold_1	26954722	26985757	+	nup155	scaffold_1	159305995	159311094	+	spry1	scaffold_4	126783720	126848277	-	itpr1
scaffold_3	11287354	11316381	+	ogdh	scaffold_8	7798959	7837659	-	sptan1	scaffold_9	92733821	92785150	+	itsn2
scaffold_203	166402	180794	+	osbpl11	scaffold_4	62077648	62140373	-	sptbn2	scaffold_8	79907048	79957829	+	jag2
scaffold_6	104613889	104663572	+	osbpl3	scaffold_3	20895492	20927987	+	sqrdl	scaffold_3	970243	1003790	-	jhdm1d
scaffold_8	105594741	105647092	+	otud7b	scaffold_6	58461919	58469911	-	ssr1	scaffold_5	31477582	31479469	+	kbtbd11
scaffold_7	9047680	9075517	+	p4ha1	scaffold_10	6431077	6457614	+	st3gal2.2	scaffold_6	87233130	87254923	-	kbtbd2
scaffold_7	113922538	113932620	-	p4hb	scaffold_2	104180533	104201210	+	stard13	scaffold_2	73964463	73966668	-	kbtbd7
scaffold_7	71668040	71680062	-	pafah1b2	scaffold_4	110701953	110716528	+	stx6	scaffold_8	60590372	60627066	+	kcnk13
scaffold_7	32492961	32521020	-	pank1	scaffold_10	12052292	12080118	-	sulf2	scaffold_7	59541905	59767817	-	kcnma1
scaffold_3	61286504	61298480	+	pank3	scaffold_7	114435437	114445231	-	sult2a1	scaffold_1	140815404	140972398	+	kdm4b
scaffold_8	85067054	85124486	-	papln	scaffold_107	52353	92692	+	tars	scaffold_3	3145966	3177187	-	kdm5a
scaffold_1	132377009	132396544	-	paqr3	scaffold_6	8596340	8608539	-	tatdn1	scaffold_1	66501087	66532649	-	kdm5b
scaffold_1	120745773	120783955	-	parp14.3	scaffold_3	40571886	40610275	-	tbc1d16	scaffold_8	16241914	16266314	-	kdm5c
scaffold_9	33354112	33376388	+	pask	scaffold_2	45089440	45125791	+	tbl1x	scaffold_2	17932032	17984229	+	kiaa0100
scaffold_5	25502289	25508258	-	pat	scaffold_2	14003208	14023964	-	tceb3	scaffold_5	9615905	9651377	+	kiaa0226
scaffold_4	28385573	28499748	-	pc.2	scaffold_3	10893490	10930195	+	tcf7l1	scaffold_1	117123722	117173113	-	kiaa0368
scaffold_3	57980701	58020777	+	pcdh1	scaffold_3	78567003	78579564	+	tdg	scaffold_2	42054644	42101964	-	kiaa0664
scaffold_10	25995181	26025625	-	pcif1	scaffold_7	103976808	104039383	-	tead4	scaffold_10	5756162	5821620	+	kiaa0889
scaffold_1	93203613	93374399	-	pcsk5	scaffold_10	303525	321224	-	tekt3	scaffold_7	41231596	41289533	-	kiaa0913
scaffold_7	71558560	71592839	+	pcsk7	scaffold_1	43433590	43464038	+	tesc	scaffold_1	98030355	98105936	+	kiaa1432
scaffold_7	23188478	23219435	-	pdcd11	scaffold_9	79313839	79327496	-	tfap4	scaffold_4	78758614	78782138	+	kiaa1467
scaffold_5	72292154	72350285	+	pde10a	scaffold_3	10831445	10844077	-	tgoln2	scaffold_5	50951138	50961387	+	kiaa1919
scaffold_6	86741612	86821479	-	pde1c	scaffold_1	66665658	66672482	+	timm17a	scaffold_5	26639408	26735237	+	kidins220
scaffold_24	71980	114724	+	pde4a	scaffold_7	39967693	40002969	-	tm9sf3	scaffold_19	934730	983338	+	kif14
scaffold_1	7885805	7928076	-	pde4d	scaffold_9	68589513	68622016	-	tmc5	scaffold_7	61140429	61346682	+	kif1b
scaffold_5	8846860	8880209	-	pde6d	scaffold_7	38974669	39001337	+	tmem132a	scaffold_8	25681237	25701563	+	kif4a
scaffold_9	71894660	71933923	+	pdgfa	scaffold_7	86650447	86669193	-	tmem45b	scaffold_3	115275525	115316417	-	klhdc10
scaffold_6	22112470	22123443	-	pdp1	scaffold_8c	2018429	2019592	-	tnfaip8l2	scaffold_3	42157757	42165210	-	klhdc5
scaffold_7	85662775	85668831	-	pex10	scaffold_6	26107171	26144314	+	tpd52	scaffold_1	66568323	66581702	-	klhl12
scaffold_5	12975857	13024094	+	pex5l	scaffold_2612	337	6625	+	trpm4	scaffold_2	22339326	22349621	-	klhl15
scaffold_9	97414216	97423711	+	pfas	scaffold_7	107798287	107806783	+	tsen34	scaffold_7	82401588	82444788	+	klhl17
scaffold_4	85264137	85296034	-	pfkfb4	scaffold_1	57806927	57884331	+	ttc28	scaffold_6	133905696	133918186	-	klhl18
scaffold_5	22589966	22607320	-	pfn2	scaffold_7	97507209	97563965	+	ttc34	scaffold_4	69589607	69614077	-	klhl20
scaffold_2	142177660	142201996	+	pgm2l1	scaffold_2	78170353	78174709	-	tuba1b	scaffold_9	34457017	34483176	+	klhl24
scaffold_2	32894216	32931830	+	phf12	scaffold_8	43953774	43960199	+	tubb	scaffold_8	69650563	69658769	-	klhl28
scaffold_3	51849066	51958636	+	phf15	scaffold_6	62008316	62013126	-	tubb2b	scaffold_1	119608411	119637368	-	klhl5
scaffold_1	158018479	158062745	+	phf17	scaffold_9	43034997	43058870	-	txndc6	scaffold_66	242870	289649	-	klhl8
scaffold_4	140295233	140323223	-	phf8	scaffold_6	92827619	92850802	+	uba5	scaffold_7	21532124	21562543	-	kndc1
scaffold_5	39186809	39292467	+	phip	scaffold_210	7910	24217	-	ubxn1	scaffold_1	46375889	46453227	+	kntc1
scaffold_8	16876324	16916951	-	phka1	scaffold_10	6502314	6508826	+	unnamed_scaffold_10:6502314-6508826	scaffold_5	49244796	49332699	+	lace1
scaffold_4	113974226	114173666	-	phkb	scaffold_1	10023475	10041860	-	unnamed_scaffold_1:10023475-10041860	scaffold_3	64322131	64351796	+	lars
scaffold_6	64101753	64189577	+	phlpp1	scaffold_1	198836310	198846590	+	unnamed_scaffold_1:198836310-198846590	scaffold_6	80394344	80470737	+	lars2
scaffold_4	52171729	52181707	+	phlpp2	scaffold_1	81868968	81873482	-	unnamed_scaffold_1:81868968-81873482	scaffold_24	1043105	1057551	+	ldlr
scaffold_3	106801790	106868225	+	phtf2	scaffold_299	17520	128723	-	unnamed_scaffold_299:17520-128723	scaffold_2	12793290	12810538	-	ldlrap1
scaffold_7	27635314	27655255	+	pi4k2a	scaffold_2	60990784	60999272	+	unnamed_scaffold_2:60990784-60999272	scaffold_3	86326478	86348246	-	lemd3
scaffold_1	112826906	112850486	-	pigg	scaffold_4	120364873	120367734	+	unnamed_scaffold_4:120364873-120367734	scaffold_1	16286783	16303137	+	lhfpl2
scaffold_6	64461746	64632136	+	pign	scaffold_4	24106156	24123988	-	unnamed_scaffold_4:24106156-24123988	scaffold_1	26459015	26486178	+	lifr
scaffold_5	13312740	13341670	-	pik3ca	scaffold_4	44081260	44099511	-	unnamed_scaffold_4:44081260-44099511	scaffold_6	79442456	79468795	-	limd1
scaffold_9	35511146	35553367	-	pik3cb	scaffold_4	44346228	44357258	+	unnamed_scaffold_4:44346228-44357258	scaffold_2	52273888	52340334	-	limk1
scaffold_1	15328531	15370023	+	pik3r1	scaffold_4	661628	663429	+	unnamed_scaffold_4:661628-663429	scaffold_4	19627715	19642236	+	lin7b
scaffold_1	122586384	122614086	+	pik3r2	scaffold_4	8516271	8574853	+	unnamed_scaffold_4:8516271-8574853	scaffold_1742	2472	9355	+	lix1l
scaffold_4	101629866	101643012	-	pik3r3	scaffold_4	85404245	85406794	+	unnamed_scaffold_4:85404245-85406794	scaffold_9	83650644	83683767	+	llgl1
scaffold_1	135404969	135461547	+	pip5k1c	scaffold_4	86499554	86507419	-	unnamed_scaffold_4:86499554-86507419	scaffold_9	73839293	73879796	-	lmtk2
scaffold_2	25493461	25525772	+	pitpna	scaffold_6	123243001	123248458	-	unnamed_scaffold_6:123243001-123248458	scaffold_9	94795905	94806072	-	loc100129278
scaffold_1	46694261	46776829	-	pitpnm2	scaffold_7	5676087	5682761	+	unnamed_scaffold_7:5676087-5682761	scaffold_2	60188150	60238704	+	lonrf2
scaffold_9	80757193	80794178	+	pkd1	scaffold_8	13213355	13219558	-	unnamed_scaffold_8:13213355-13219558	scaffold_5	111802447	111850534	-	lpgat1
scaffold_2423	0	5891	-	pklr	scaffold_9	33269042	33281582	-	unnamed_scaffold_9:33269042-33281582	scaffold_101	28296	85449	+	lphn2
scaffold_9	12270182	12384036	+	pkp4	scaffold_9	45334272	45357287	+	unnamed_scaffold_9:45334272-45357287	scaffold_1	167998643	168147818	-	lrba
scaffold_4	26708523	26732727	-	pla2g15	scaffold_9	85498276	85508769	-	unnamed_scaffold_9:85498276-85508769	scaffold_4	132404519	132432716	+	lrig1
scaffold_8	92977774	92998757	+	pla2g4f	scaffold_282	40880	45747	+	uqcrc1	scaffold_2	82737949	82867696	+	lrp1
scaffold_6	34001963	34004796	+	plag1	scaffold_4	102761394	102772889	+	urod	scaffold_4	60411483	60531235	-	lrp5
scaffold_1	61682143	61702266	+	plbd2	scaffold_5	13043913	13087378	-	usp13	scaffold_4	107068326	107106085	-	lrp8
scaffold_6	140284404	140297700	-	plcd1	scaffold_1	101983124	101994284	+	utp15	scaffold_8	49766890	49792901	-	lrrc68
scaffold_10	8370072	8413566	-	plcg1	scaffold_7	106952478	106967511	+	utp6	scaffold_8	8015178	8020011	-	lrrc8a
scaffold_5	81918157	81977957	+	plekhg1	scaffold_8	44090246	44110927	+	vars	scaffold_4	68145169	68150374	+	lrrc8c
scaffold_8	93097132	93145449	+	plekhg3	scaffold_9	97075918	97084382	-	vsnl1	scaffold_3	31562811	31609873	-	lrrk1
scaffold_4	113395810	113479370	+	plekhg4	scaffold_429	14985	55576	-	vwa5a.2	scaffold_8b	1882988	1913728	+	lrsam1
scaffold_9	24762652	24857417	+	plekhm3	scaffold_8	75034294	75049283	-	wars	scaffold_3	31991822	32001128	+	lysmd4
scaffold_4	103164930	103180187	-	plk3	scaffold_9	29092402	29117743	+	wdr12	scaffold_5	76669417	76717593	+	map3k4
scaffold_5	1866779	1894155	-	plscr1	scaffold_8	7783940	7796461	+	wdr34	scaffold_5	77493799	77655058	+	map3k5
scaffold_6	117803993	117826517	+	plxdc1	scaffold_4	93718518	93744657	+	wdr78	scaffold_8	88339901	88371613	+	map3k9
scaffold_3	113794909	113897830	-	plxna4	scaffold_3	86363373	86389560	+	wif1	scaffold_1	44526382	44548294	-	mapkapk5
scaffold_8	8891316	8948322	+	plxnb3	scaffold_2	140068570	140116567	+	wnt11	scaffold_8	83971066	84055940	-	mapkbp1
scaffold_3	77919519	77923050	-	pmch	scaffold_2	45393959	45462767	+	wwc3	scaffold_5	116066051	116125805	+	mark1
scaffold_9	3637322	3684645	+	pnkd	scaffold_2	13454675	13470448	+	yars	scaffold_5	5058219	5059835	+	mb21d2
scaffold_2	3641224	3643937	+	pnrc2	scaffold_10	28461268	28473543	-	ywhab	scaffold_1	29273795	29279097	-	mblac2
scaffold_1	63645416	63687818	+	pole	scaffold_2	21614966	21636524	-	ywhae	scaffold_5	107705763	107716494	+	mcfd2
scaffold_2	149464097	149487947	+	polq	scaffold_5	26294658	26307302	+	ywhaq	scaffold_5	53821410	53841115	-	mcm9
scaffold_5	88551300	88572265	-	polr1b	scaffold_6	19085399	19108512	+	ywhaz	scaffold_4	87666160	87700647	+	mcoln3
scaffold_9	74657344	74686841	-	polr3e	scaffold_7	74277915	74289136	-	zbtb16	scaffold_3	29153559	29213661	+	mctp2
scaffold_1	120874296	120904698	+	polrmt	scaffold_7	5731055	5743179	+	zbtb33	scaffold_5	42735252	42860475	+	mdn1
scaffold_4	102133404	102160667	-	pomgnt1	scaffold_2	80902716	80909263	-	zc3h10	scaffold_1	4880555	4907751	+	me2
scaffold_563	7839	16666	-	ppara	scaffold_4	116778662	116792991	+	zmynd10	scaffold_7	102168624	102210458	+	megf8
scaffold_3	23469032	23556296	-	ppip5k1	scaffold_10	27208179	27220923	+	zmynd12	scaffold_3	24908325	24909430	-	mesdc1
scaffold_1	53905771	53923696	-	ppm1f	scaffold_8	78172759	78179809	+	znf238.2	scaffold_4	70226211	70236282	-	mettl13
scaffold_3	80732356	80837199	+	ppm1h	scaffold_6	141338518	141340153	-	znf519	scaffold_7	80019267	80069172	+	mfn2
scaffold_1	145557578	145571911	+	ppm1k	scaffold_2	7989689	8012591	+	znf593	scaffold_5	19565722	19593707	-	mfsd1
scaffold_8	43733992	43752211	+	ppp1r10	scaffold_3	16096646	16101775	+	znf703	scaffold_4	73643555	73645076	-	mgat3
scaffold_4	78695150	78710447	+	pppde2	scaffold_2	91599743	91614786	-	znf740	scaffold_9	5928273	5982836	-	mgat5
scaffold_2	139237854	139264673	-	prdm15	scaffold_4	102776566	102826310	-	zswim5	scaffold_6	41245252	41305427	-	mib1
scaffold_5	47785111	47866966	-	prep	scaffold_1	12942910	12982794	+	zswim6	scaffold_7	83911026	83982109	+	mib2
scaffold_3	93271410	93284553	+	prickle1	scaffold_8	8846991	8881821	+	abcd1	scaffold_3	4073783	4149374	-	mical3
scaffold_9	71786107	71865890	+	prkar1b	scaffold_4	65795088	65825912	-	abcd3	scaffold_108	225260	283060	-	mink1
scaffold_2749	2099	4272	-	prkca	scaffold_1	145440721	145489070	-	abcg2	scaffold_7	11074798	11100809	-	minpp1
scaffold_5	108198772	108211235	-	prkce	scaffold_2	52809480	52817984	+	abhd11	scaffold_6	112449715	112463390	+	mios
scaffold_5	108123514	108161324	-	prkch	scaffold_5	87556127	87615240	-	abhd12	scaffold_1	123620412	123639041	-	mknk2
scaffold_5	16226239	16275868	-	prkci	scaffold_2	25144658	25159176	+	abhd15	scaffold_1	123717754	123719850	-	mobkl2a
scaffold_6	36549931	36639404	+	prkdc	scaffold_7	18096652	18113626	+	acadsb	scaffold_4	48384984	48391656	-	mphosph6
scaffold_7	99853193	99866173	-	prpf31	scaffold_6	51415612	51419732	+	acot13	scaffold_9	59156909	59173287	-	mrpl28
scaffold_2	47164034	47193030	-	prps2	scaffold_2	22135491	22158930	-	acot9	scaffold_8	79145355	79184977	+	mthfd1
scaffold_2	133944588	133975883	-	prss23	scaffold_4	123646660	123660040	-	acox2	scaffold_5	82005864	82135619	+	mthfd1l
scaffold_4	31914070	31928485	-	pskh1	scaffold_4	43534282	43555448	+	acsf3	scaffold_8	32652289	32692491	-	mtm1
scaffold_5	103555582	103614175	+	psme4	scaffold_5	26325003	26354673	+	adam17	scaffold_8	32599356	32641839	-	mtmr1
scaffold_2	33390226	33407228	-	psph	scaffold_3	23858360	23893845	+	adamtsl5	scaffold_1	19257381	19298332	-	mtmr12
scaffold_1	95407116	95438172	+	ptar1	scaffold_4	47969723	47994444	+	adat1	scaffold_4	123158455	123225778	-	mtmr14
scaffold_1	89817656	89881538	+	ptch1	scaffold_5	118501122	118531669	+	adck3	scaffold_1	63252259	63274943	+	mtmr3
scaffold_2854	1627	6576	+	ptgfrn	scaffold_5b	5807308	5822045	+	adcy3	scaffold_7	6248522	6271772	+	mtmr8
scaffold_5	113037113	113071963	-	ptpn14	scaffold_1	82928837	82963404	-	adcy4	scaffold_5	85364984	85409504	+	mtr
scaffold_8	59882119	59926262	-	ptpn21	scaffold_1	150986231	151002096	+	adh1c	scaffold_3	13959514	13970840	+	mxd1
scaffold_4	99465560	99546245	+	ptprf	scaffold_1	66476141	66489449	-	adipor1	scaffold_2	69641673	69734949	+	mycbp2
scaffold_4	110951475	110994350	-	qsox1	scaffold_6	46303134	46324035	-	afg3l2	scaffold_5	23475795	23482724	-	mycn
scaffold_124	73409	105068	+	rab11fip2	scaffold_1	176730101	176744023	-	aga	scaffold_6	57683054	57703671	+	mylip
scaffold_1	163631072	163634999	+	rab33b	scaffold_4	7527049	7547924	+	agbl2	scaffold_9	3127797	3158125	-	myo10.2
scaffold_9	77155398	77171498	+	rab40b	scaffold_1	16837300	16853805	+	aggf1	scaffold_2573	662	1547	+	myo7b
scaffold_7	50949749	50960031	+	rab8b	scaffold_8	10053720	10065011	+	agpat2	scaffold_7	50412352	50488959	+	myo9a
scaffold_30	510171	619711	-	rabgap1	scaffold_9	20001790	20131946	-	agps	scaffold_2	21678672	21712014	-	nagpa
scaffold_4	116740808	116771406	-	rad54l2	scaffold_2	3557818	3567781	-	akirin1	scaffold_2	103625646	103795191	-	nbea
scaffold_5	90204021	90386167	-	ralgapa2	scaffold_7	104372387	104398510	+	aldh16a1	scaffold_6	133503584	133587416	-	nbeal2
scaffold_4	109584468	109671790	+	ralgps2	scaffold_1	45067656	45086052	+	aldh2	scaffold_7	58382778	58443734	-	ncapd3
scaffold_5	21549864	21550616	-	rap2b	scaffold_9	60450268	60473873	+	alg1	scaffold_2	5108621	5119226	-	ncdn
scaffold_9	36661615	36718823	+	rasa2	scaffold_3	103198533	103205964	+	alg10	scaffold_5	15251091	15274121	+	nceh1
scaffold_2	59913761	60029718	+	rasa3	scaffold_1	61316455	61322541	+	alkbh2	scaffold_275	91080	106683	-	ncoa4
scaffold_10	6232179	6242410	+	rbm12	scaffold_2	21759695	21772985	+	alkbh4	scaffold_2	68807628	68838768	-	ndfip2
scaffold_1	69353402	69356458	-	rbm15	scaffold_5	89297486	89351947	+	anapc1	scaffold_10	29259162	29270234	-	nfe2l1
scaffold_8	17907548	17934120	+	rbpj	scaffold_1	45648384	45668838	-	anapc5	scaffold_2	62630164	62640256	+	nipa1
scaffold_6	28624035	28641285	-	rdh10	scaffold_1	101972422	101981509	-	ankra2	scaffold_8	30911837	30918623	+	nkrf
scaffold_7	35807224	35893814	-	reep3	scaffold_1	60492029	60513285	-	ankrd13a	scaffold_7	94417997	94434725	-	nol9
scaffold_3	106066717	106196488	+	reln	scaffold_1	36667065	36699513	-	ankrd32	scaffold_3	115470549	115514566	-	nrf1
scaffold_4	85156956	85173820	-	rft1	scaffold_6	21618381	21627600	+	ankrd46	scaffold_3	78108868	78131964	+	nt5dc3
scaffold_1	97148547	97207816	-	rfx3	scaffold_4	10849070	10907312	+	ano1	scaffold_1	68619792	68634118	+	nuak2
scaffold_2	102326467	102334416	+	rfxap	scaffold_1	129415044	129428641	-	ap1m1	scaffold_1	26954722	26985757	+	nup155
scaffold_1	197475024	197556833	-	rgs12	scaffold_2	16793827	16847565	+	ap2b1	scaffold_203	166402	180794	+	osbpl11
scaffold_9	59627449	59681555	-	rhbdf1	scaffold_1	135321763	135343835	+	apba3	scaffold_6	104613889	104663572	+	osbpl3
scaffold_3	25680757	25716662	-	rhcg	scaffold_2	16231704	16264870	+	appbp2	scaffold_8	105594741	105647092	+	otud7b
scaffold_7	9718491	9777980	-	rhobtb1	scaffold_3	79054129	79104641	-	appl2	scaffold_7	9047680	9075517	+	p4ha1
scaffold_8	64278499	64282348	+	rhou	scaffold_1	169127288	169205686	+	arfip1	scaffold_7	71668040	71680062	-	pafah1b2
scaffold_94	52562	56370	+	rimklb	scaffold_10	9076465	9085048	+	arhgap40	scaffold_7	32492961	32521020	-	pank1
scaffold_2	139214725	139228703	-	ripk4	scaffold_2	47764174	47803660	+	arhgap6	scaffold_3	61286504	61298480	+	pank3
scaffold_6	56654691	56681088	-	rnf144b	scaffold_7	96699283	96750814	-	arhgef16	scaffold_8	85067054	85124486	-	papln
scaffold_5	57531153	57542975	-	rnf146	scaffold_7	50242979	50281760	-	arih1	scaffold_3	57980701	58020777	+	pcdh1
scaffold_1	164335030	164375113	-	rnf150	scaffold_8	20223377	20244713	-	arl13a	scaffold_1	93203613	93374399	-	pcsk5
scaffold_9	36959824	36973068	+	rnf168	scaffold_4	57938636	57945108	+	arl2	scaffold_7	71558560	71592839	+	pcsk7
scaffold_2	80725513	80744612	+	rnf41	scaffold_4	22122458	22137518	-	arl2bp	scaffold_5	72292154	72350285	+	pde10a
scaffold_2	52999757	53049199	+	rnf43	scaffold_10	30447692	30457738	-	arl5c	scaffold_7	85662775	85668831	-	pex10
scaffold_2	62849449	62864876	+	rp2	scaffold_2	110267546	110292413	-	arl6	scaffold_5	12975857	13024094	+	pex5l
scaffold_9	32088551	32101098	+	rpe	scaffold_6	31258191	31278578	+	armc1	scaffold_9	97414216	97423711	+	pfas
scaffold_2	23463502	23484742	-	rps6ka3	scaffold_1	128315376	128324645	-	armc6	scaffold_4	85264137	85296034	-	pfkfb4
scaffold_2	23488129	23530708	-	rps6ka5	scaffold_5	8422731	8501254	+	armc9	scaffold_3	51849066	51958636	+	phf15
scaffold_8	40792746	40836092	+	rps6ka6	scaffold_5	52765709	52780628	-	arsa.1	scaffold_1	158018479	158062745	+	phf17
scaffold_10	16057471	16136005	-	rptor	scaffold_3	112965387	112975183	+	asb13	scaffold_4	140295233	140323223	-	phf8
scaffold_9	65465543	65483570	+	rrn3	scaffold_5	103678962	103741174	+	asb3	scaffold_5	39186809	39292467	+	phip
scaffold_7	27322218	27364058	-	rrp12	scaffold_8	6727555	6735145	+	asb6	scaffold_8	16876324	16916951	-	phka1
scaffold_513	16299	27696	-	rrp1b	scaffold_3	31732523	31746115	-	asb7	scaffold_4	113974226	114173666	-	phkb
scaffold_1	76749275	76776263	+	rsbn1	scaffold_9	78521549	78529469	+	asb8	scaffold_6	64101753	64189577	+	phlpp1
scaffold_3046	182	6366	+	rtel1	scaffold_2	43955298	43979005	-	asmtl	scaffold_4	52171729	52181707	+	phlpp2
scaffold_10	26459628	26471118	+	rundc1	scaffold_1	59258193	59298604	-	asphd2	scaffold_3	106801790	106868225	+	phtf2
scaffold_9	37446798	37507995	-	ryk	scaffold_5	48234842	48313813	-	atg5	scaffold_6	64461746	64632136	+	pign
scaffold_7	58774602	58792098	+	samd8	scaffold_285	104322	120486	+	atg9b	scaffold_5	13312740	13341670	-	pik3ca
scaffold_10	6543857	6570114	-	samhd1	scaffold_5	11523548	11584119	+	atp13a4	scaffold_1	122586384	122614086	+	pik3r2
scaffold_3	116658252	116732362	-	sbf1	scaffold_8	65293118	65302791	-	atp5sl	scaffold_1	135404969	135461547	+	pip5k1c
scaffold_4	3664120	3709209	-	sbf2	scaffold_9	84361505	84370011	-	atpaf2	scaffold_2	25493461	25525772	+	pitpna
scaffold_6	139084783	139128105	+	scap	scaffold_10	18162504	18179627	+	atxn7l3	scaffold_1	46694261	46776829	-	pitpnm2
scaffold_7	43296411	43312718	-	scd	scaffold_10	35501665	35508925	+	aurka	scaffold_9	80757193	80794178	+	pkd1
scaffold_8	92008154	92061937	+	scfd1	scaffold_7	27663951	27671701	-	avpi1	scaffold_2423	0	5891	-	pklr
scaffold_632	33611	51649	-	scrib	scaffold_6	97200952	97233405	+	azi2	scaffold_9	12270182	12384036	+	pkp4
scaffold_4	75956726	75978215	-	scyl3	scaffold_4	61435652	61441680	+	b3gnt1	scaffold_4	26708523	26732727	-	pla2g15
scaffold_29	661824	743937	+	sdk2	scaffold_1	46141166	46147620	+	b3gnt4	scaffold_1	61682143	61702266	+	plbd2
scaffold_9	85614554	85673455	-	sec14l1	scaffold_4	101240479	101310235	-	b4galt2	scaffold_6	140284404	140297700	-	plcd1
scaffold_3	107587393	107633207	-	sema3c	scaffold_8	94206303	94254177	+	bahd1	scaffold_10	8370072	8413566	-	plcg1
scaffold_3	24476385	24501010	-	sema4b	scaffold_9	73676045	73747215	+	baiap2l1	scaffold_5	81918157	81977957	+	plekhg1
scaffold_3	12340307	12350353	+	sema4c	scaffold_9	65948174	66051477	-	baiap3	scaffold_8	93097132	93145449	+	plekhg3
scaffold_7	24067866	24189459	+	sema4g	scaffold_4	86614391	86626363	-	bap1	scaffold_4	113395810	113479370	+	plekhg4
scaffold_1	136711430	136754320	-	sema6b	scaffold_4	28747233	28772811	+	bbs2	scaffold_9	24762652	24857417	+	plekhm3
scaffold_6	139675977	139685111	-	sepn1	scaffold_6	87361926	87440598	+	bbs9	scaffold_5	1866779	1894155	-	plscr1
scaffold_9	33285507	33304030	-	septin_2	scaffold_4	66889076	66922524	+	bcar3	scaffold_6	117803993	117826517	+	plxdc1
scaffold_8	78666026	78672049	+	sertad3	scaffold_7	107369304	107388267	-	bcat2	scaffold_3	113794909	113897830	-	plxna4
scaffold_5	49599315	49611560	-	sesn1	scaffold_5	38739954	38821769	-	bckdhb	scaffold_8	8891316	8948322	+	plxnb3
scaffold_9	22170981	22267459	-	sestd1	scaffold_5	86302776	86339075	+	bcl2l11	scaffold_9	3637322	3684645	+	pnkd
scaffold_4	112576596	112614702	-	sf3b3	scaffold_1	86001220	86018864	-	bcl2l2	scaffold_9	32714989	32727891	-	pofut2
scaffold_1	147975189	148007281	-	sgms2	scaffold_2	30122494	30131548	-	bcl7b	scaffold_1	63645416	63687818	+	pole
scaffold_8	78827841	78834028	-	sgpp1	scaffold_7	70474028	70486163	-	bcl9l	scaffold_3	25424839	25438037	-	polg
scaffold_1	60323574	60393130	-	sgsm1	scaffold_9	3912236	3917176	+	bcs1l	scaffold_2	149464097	149487947	+	polq
scaffold_4	83276788	83306653	+	sgsm3	scaffold_1	186577052	186633879	+	bend4	scaffold_9	74657344	74686841	-	polr3e
scaffold_3	69940690	70034160	+	sh3pxd2b	scaffold_1	16427732	16437276	-	bhmt	scaffold_4	102133404	102160667	-	pomgnt1
scaffold_5	30454387	30506251	+	sh3yl1	scaffold_2	80359871	80374642	+	bloc1s1	scaffold_563	7839	16666	-	ppara
scaffold_4	114725732	114762693	+	shcbp1	scaffold_5	101514147	101526061	-	bmp2	scaffold_3	23469032	23556296	-	ppip5k1
scaffold_8	78479925	78499602	-	shkbp1	scaffold_1	132302051	132367684	+	bmp2k	scaffold_1	53905771	53923696	-	ppm1f
scaffold_4	128916996	128977879	+	shq1	scaffold_3	71894113	71902488	-	bnip1	scaffold_3	80732356	80837199	+	ppm1h
scaffold_4	12263947	12275979	-	sigirr	scaffold_3	53177523	53194346	-	bpgm	scaffold_1	145557578	145571911	+	ppm1k
scaffold_7	75553264	75655875	-	sik2	scaffold_9	69255815	69276350	-	brat1	scaffold_9	71786107	71865890	+	prkar1b
scaffold_8	81332735	81346398	+	six4	scaffold_8	20597948	20605606	+	brcc3	scaffold_2749	2099	4272	-	prkca
scaffold_7	84946979	84978464	+	ski	scaffold_3	76601008	76621893	-	brd8	scaffold_5	108123514	108161324	-	prkch
scaffold_5	16194412	16212744	-	skil	scaffold_8	79419762	79497337	+	brf1	scaffold_5	16226239	16275868	-	prkci
scaffold_1	27194221	27206421	-	skp2	scaffold_8	87149694	87161624	-	brms1l	scaffold_6	36549931	36639404	+	prkdc
scaffold_184	62898	158289	+	slc12a4	scaffold_4	59191502	59201622	-	bscl2	scaffold_7	99853193	99866173	-	prpf31
scaffold_7	113651219	113666138	+	slc16a3	scaffold_2	10835869	10851842	-	bsdc1	scaffold_4	31914070	31928485	-	pskh1
scaffold_8	48842890	48852937	+	slc1a5	scaffold_1	120988530	121002336	-	bsg	scaffold_5	103555582	103614175	+	psme4
scaffold_1	132177935	132205883	-	slc20a2	scaffold_4	3413479	3449422	-	btbd10	scaffold_2	33390226	33407228	-	psph
scaffold_7	33966499	34097710	+	slc22a15.2	scaffold_5	99483514	99496078	-	btbd3	scaffold_1	89817656	89881538	+	ptch1
scaffold_6	62062790	62160721	-	slc22a23	scaffold_5	104574336	104597130	-	bub1	scaffold_2854	1627	6576	+	ptgfrn
scaffold_7	34774367	34794132	-	slc25a16	scaffold_8	93250707	93258597	+	bub1b	scaffold_8	59882119	59926262	-	ptpn21
scaffold_10	6261797	6264649	+	slc25a19	scaffold_6	108213936	108231764	-	bzw2	scaffold_1	112979725	113023001	-	ptpn9
scaffold_8	9180147	9199442	+	slc25a25	scaffold_7	24229767	24240152	+	c10orf2	scaffold_4	99465560	99546245	+	ptprf
scaffold_33	22866	57889	-	slc25a36	scaffold_4	57596549	57605357	-	c11orf2	scaffold_124	73409	105068	+	rab11fip2
scaffold_3	10397538	10410913	-	slc25a37	scaffold_3	42286768	42292113	-	c12orf32	scaffold_1	163631072	163634999	+	rab33b
scaffold_8	31026141	31046592	-	slc25a43	scaffold_35	96174	102722	+	c14orf119	scaffold_7	50949749	50960031	+	rab8b
scaffold_76	9970	18427	-	slc25a44	scaffold_8	72966743	72976911	-	c14orf166	scaffold_30	510171	619711	-	rabgap1
scaffold_3	106221128	106248275	+	slc26a5	scaffold_3	32926616	32940375	+	c15orf44	scaffold_4	116740808	116771406	-	rad54l2
scaffold_4	139677792	139699267	-	slc27a4	scaffold_9	65942049	65947255	+	c16orf42	scaffold_5	90204021	90386167	-	ralgapa2
scaffold_3	103797433	103857095	-	slc2a13	scaffold_9	77396036	77419342	-	c16orf59	scaffold_4	109584468	109671790	+	ralgps2
scaffold_3	20842088	20860578	-	slc30a4	scaffold_4	29113719	29135654	+	c16orf70	scaffold_5	21549864	21550616	-	rap2b
scaffold_4	93670520	93692755	+	slc35d1	scaffold_2	42648069	42674947	+	c17orf85	scaffold_2	59913761	60029718	+	rasa3
scaffold_1	89507500	89526277	+	slc35d2	scaffold_6	46941010	46972548	-	c18orf19	scaffold_10	6232179	6242410	+	rbm12
scaffold_2	118232106	118260423	+	slc35f2	scaffold_2	33300324	33333614	-	c18orf8	scaffold_6	22163122	22169041	-	rbm12b
scaffold_3	1044678	1056824	-	slc37a3	scaffold_1	125747973	125767108	-	c19orf22	scaffold_8	17907548	17934120	+	rbpj
scaffold_3	92259722	92296842	+	slc38a1	scaffold_1	135640257	135672425	-	c19orf28	scaffold_3	106066717	106196488	+	reln
scaffold_4	112069909	112085413	-	slc38a7	scaffold_8	78421066	78432466	+	c19orf47	scaffold_4	85156956	85173820	-	rft1
scaffold_9	28812376	28834070	+	slc39a10	scaffold_1	126143696	126165898	-	c19orf6	scaffold_1	97148547	97207816	-	rfx3
scaffold_1	136591424	136598229	+	slc39a3	scaffold_6	112344882	112360938	+	c1galt1	scaffold_2	102326467	102334416	+	rfxap
scaffold_1	68092152	68127862	+	slc41a1	scaffold_4	75921838	75953108	+	c1orf112	scaffold_3	25680757	25716662	-	rhcg
scaffold_1	106321472	106404660	-	slc44a1	scaffold_1	76252912	76278184	-	c1orf116	scaffold_94	52562	56370	+	rimklb
scaffold_10	18104169	18132127	+	slc4a1	scaffold_2	806714	808503	-	c1orf172	scaffold_2	139214725	139228703	-	ripk4
scaffold_6	97518973	97603522	+	slc4a7	scaffold_1	79737031	79752021	+	c1orf183	scaffold_6	56654691	56681088	-	rnf144b
scaffold_2	86255176	86314420	+	slc4a8	scaffold_5	82512624	82550606	+	c1orf198	scaffold_5	57531153	57542975	-	rnf146
scaffold_2	127799697	127801845	-	slc5a3	scaffold_7	88106466	88113690	+	c1orf50	scaffold_1	164335030	164375113	-	rnf150
scaffold_2	105680424	105704261	+	slc7a1	scaffold_10	10609430	10621602	-	c20orf111	scaffold_9	36959824	36973068	+	rnf168
scaffold_6	29697307	29744549	+	slco5a1	scaffold_7	60926869	60939560	+	c20orf29	scaffold_2	80725513	80744612	+	rnf41
scaffold_1	5367584	5392248	+	smad7	scaffold_5	89038337	89044604	-	c20orf72	scaffold_2	52999757	53049199	+	rnf43
scaffold_9	68432999	68526371	+	smg1	scaffold_7	70077558	70098060	-	c2cd2l	scaffold_2	62849449	62864876	+	rp2
scaffold_2	18474858	18531499	+	smg6	scaffold_2	95688644	95701152	+	c3orf17	scaffold_2	23463502	23484742	-	rps6ka3
scaffold_2	89894042	89903588	+	smug1	scaffold_4	124346002	124364991	+	c3orf19	scaffold_2	23488129	23530708	-	rps6ka5
scaffold_9	40448733	40498921	-	smurf1	scaffold_4	120391126	120402012	-	c3orf37	scaffold_8	40792746	40836092	+	rps6ka6
scaffold_2	2153800	2160871	+	snrnp40	scaffold_1	76417856	76463548	+	c4bpa	scaffold_7	27322218	27364058	-	rrp12
scaffold_6	88613289	88627066	+	sntb2	scaffold_1	157839728	157859113	+	c4orf29	scaffold_3046	182	6366	+	rtel1
scaffold_6	107740482	107808596	+	snx13	scaffold_6	65383634	65412173	-	c5orf22	scaffold_3	116658252	116732362	-	sbf1
scaffold_6	25665783	25687771	+	snx16	scaffold_3	71913490	71941130	-	c5orf41	scaffold_4	3664120	3709209	-	sbf2
scaffold_1	179448505	179524307	+	snx25	scaffold_5	56663359	56698301	-	c6orf192	scaffold_8	92008154	92061937	+	scfd1
scaffold_5	75328054	75396486	-	snx9	scaffold_3	54185296	54192300	-	c6orf211	scaffold_632	33611	51649	-	scrib
scaffold_2	91140626	91155750	-	sp1	scaffold_5	73564509	73587707	+	c6orf70	scaffold_9	85614554	85673455	-	sec14l1
scaffold_10	2385035	2424650	-	spag9	scaffold_6	86028982	86032223	-	c7orf25	scaffold_3	24476385	24501010	-	sema4b
scaffold_4	44179662	44181940	-	spata2l	scaffold_9	74114603	74146226	+	c7orf28b	scaffold_3	12340307	12350353	+	sema4c
scaffold_2	78506968	78545765	+	spats2	scaffold_6	94265863	94273787	+	c7orf41	scaffold_7	24067866	24189459	+	sema4g
scaffold_2	30740771	30834323	-	specc1	scaffold_1	90103245	90232009	-	c9orf3	scaffold_1	136711430	136754320	-	sema6b
scaffold_7	99902508	99910938	+	sphk2	scaffold_6	69326259	69329624	-	c9orf30	scaffold_9	33285507	33304030	-	septin_1
scaffold_8	94669598	94695343	+	spint1	scaffold_9	31268754	31294111	+	c9orf64	scaffold_2	126736427	126743771	+	setd4
scaffold_3	39711108	39743170	-	spopl	scaffold_1	104088502	104112529	+	c9orf72	scaffold_1	147975189	148007281	-	sgms2
scaffold_2	91696408	91707864	+	spryd3	scaffold_1	104350468	104367169	+	c9orf82	scaffold_7	38654633	38687619	+	sgpl1
scaffold_5	108341748	108447972	+	srbd1	scaffold_1	54954782	55038488	+	cabin1	scaffold_8	78827841	78834028	-	sgpp1
scaffold_1	67709550	67770936	-	srgap2	scaffold_4	94565876	94612364	-	cachd1	scaffold_1	60323574	60393130	-	sgsm1
scaffold_192	47551	75046	-	srsf12	scaffold_3	110458666	110476856	-	camk1d	scaffold_4	83276788	83306653	+	sgsm3
scaffold_10	37330471	37339542	+	ss18l1	scaffold_3	52041465	52048315	+	camlg	scaffold_3	69940690	70034160	+	sh3pxd2b
scaffold_6	117032557	117064865	+	stam	scaffold_5	9917082	9926117	-	capn10	scaffold_4	114725732	114762693	+	shcbp1
scaffold_3	12600257	12609816	+	stard7	scaffold_6	94140505	94176353	+	capn7	scaffold_8	78479925	78499602	-	shkbp1
scaffold_8	23538605	23590620	+	stard8	scaffold_3	96789123	96804969	+	capza2	scaffold_4	128916996	128977879	+	shq1
scaffold_1163	971	13385	-	stat3.2	scaffold_1	101380164	101383319	+	cartpt	scaffold_8	81332735	81346398	+	six4
scaffold_10	34613987	34648417	+	stat5b	scaffold_3	17051683	17070154	+	casc4	scaffold_7	84946979	84978464	+	ski
scaffold_1	144997323	145009006	-	stbd1	scaffold_8	18322638	18336425	+	casp6	scaffold_5	16194412	16212744	-	skil
scaffold_3	85247	96919	+	stk38l	scaffold_3	40505065	40512069	-	cbx4	scaffold_184	62898	158289	+	slc12a4
scaffold_9	31078084	31090854	+	stradb	scaffold_4	73943972	73962087	+	cbx6	scaffold_7	113651219	113666138	+	slc16a3
scaffold_5	81152366	81241867	+	stxbp5	scaffold_48	812	20970	+	cc2d1a	scaffold_8	48842890	48852937	+	slc1a5
scaffold_1	41587268	41607418	-	suds3	scaffold_4	106536314	106566324	-	cc2d1b	scaffold_6	62062790	62160721	-	slc22a23
scaffold_7	23903965	23924187	-	sufu	scaffold_4	111420777	111443524	-	ccdc102a	scaffold_3	67530204	67549349	-	slc22a5
scaffold_4	87502554	87549626	+	syde2	scaffold_48	275717	279064	-	ccdc130	scaffold_1	61663678	61675741	-	slc24a6
scaffold_3	5754954	5798528	+	tacc1	scaffold_4	74496205	74507891	-	ccdc134	scaffold_7	34774367	34794132	-	slc25a16
scaffold_4	123683865	123693773	+	tada3	scaffold_1	63505295	63522609	+	ccdc157	scaffold_8	9180147	9199442	+	slc25a25
scaffold_5	116843279	116857059	-	taf1a	scaffold_4	101171576	101213440	-	ccdc24	scaffold_33	22866	57889	-	slc25a36
scaffold_5	26128213	26180948	-	taf1b	scaffold_4	122396574	122407997	-	ccdc71	scaffold_3	10397538	10410913	-	slc25a37
scaffold_9	12465761	12547056	+	tanc1	scaffold_4	21272331	21282055	+	ccdc76	scaffold_76	9970	18427	-	slc25a44
scaffold_10	19930629	19997352	+	tanc2	scaffold_8	21051048	21062639	+	ccnb3	scaffold_4	139677792	139699267	-	slc27a4
scaffold_1	119949204	120030806	-	tbc1d1	scaffold_9	77259653	77270458	-	ccnf	scaffold_3	20842088	20860578	-	slc30a4
scaffold_2	70367135	70445794	+	tbc1d4	scaffold_8	84851792	84888034	+	cdan1	scaffold_4	93670520	93692755	+	slc35d1
scaffold_2	58199893	58249542	-	tbc1d8	scaffold_3	76758662	76782538	-	cdc25c	scaffold_1	89507500	89526277	+	slc35d2
scaffold_7	78137884	78182548	+	tbcel	scaffold_4	78321153	78366991	-	cdc73	scaffold_7	84058609	84082832	-	slc35e2b
scaffold_5	13848682	13894922	+	tbl1xr1	scaffold_4	52566580	52598665	-	cdh3	scaffold_2	118232106	118260423	+	slc35f2
scaffold_1	88386383	88389129	+	tdgf1	scaffold_4	29895357	29927039	-	cdyl2	scaffold_3	1044678	1056824	-	slc37a3
scaffold_96	203845	207107	-	tdrd1	scaffold_1	15651192	15667415	+	cenph	scaffold_4	112069909	112085413	-	slc38a7
scaffold_9	73767389	73811337	+	tecpr1	scaffold_1	14232609	14252404	-	cenpk	scaffold_9	28812376	28834070	+	slc39a10
scaffold_8	75960052	76007305	+	tecpr2	scaffold_9	37652126	37663684	+	cep63	scaffold_1	68092152	68127862	+	slc41a1
scaffold_1	64326291	64390986	+	tep1	scaffold_6	46496163	46512097	-	cep76	scaffold_10	18104169	18132127	+	slc4a1
scaffold_3	96444837	96469686	+	tes	scaffold_2	93022901	93055071	-	cers5	scaffold_2	86255176	86314420	+	slc4a8
scaffold_4	102888721	102949818	-	tesk2	scaffold_5	41579751	41619719	-	cga	scaffold_2	127799697	127801845	-	slc5a3
scaffold_401	41928	56804	+	tfrc	scaffold_1	52315466	52354124	+	chfr	scaffold_2	105680424	105704261	+	slc7a1
scaffold_6	5654406	5723644	-	tg	scaffold_8	26309859	26317301	+	chic2	scaffold_1	5367584	5392248	+	smad7
scaffold_2	59565185	59584053	-	tgfbrap1	scaffold_3	7551823	7560469	+	chmp7	scaffold_9	68432999	68526371	+	smg1
scaffold_10	9692419	9700604	-	tgif2	scaffold_3	77753841	77780656	+	chpt1	scaffold_2	18474858	18531499	+	smg6
scaffold_9	57027151	57027286	+	thsd4	scaffold_9	54093932	54111074	-	chrna5	scaffold_2	89894042	89903588	+	smug1
scaffold_4	86689842	86726051	-	timp3	scaffold_9	83364747	83392694	+	chtf18	scaffold_9	40448733	40498921	-	smurf1
scaffold_4	42894322	42914369	-	tk2	scaffold_4	52414160	52423650	-	cirh1a	scaffold_6	88613289	88627066	+	sntb2
scaffold_1	91558381	91611144	+	tle1	scaffold_4	10540381	10577625	-	ckap5	scaffold_7	54749038	54780093	+	snx1
scaffold_7	50755471	50831266	+	tln2	scaffold_8	49855958	49886014	-	clasrp	scaffold_6	107740482	107808596	+	snx13
scaffold_4	124824411	124833786	+	tmcc1	scaffold_4	71912358	71943093	-	clcc1	scaffold_9	65207340	65341789	-	snx29
scaffold_2	63742943	63767379	-	tmco3	scaffold_4	14843746	14851904	-	clcf1	scaffold_5	75328054	75396486	-	snx9
scaffold_7	123910647	123937556	-	tmco4	scaffold_8	21690689	21731326	+	clcn5	scaffold_6	48759805	48772398	+	socs6
scaffold_4	50700258	50706540	-	tmed6	scaffold_7	55131715	55155836	+	clk3	scaffold_1	70187022	70226704	+	sort1
scaffold_4	85051471	85068145	-	tmem110	scaffold_7	111837967	111856793	+	cog1	scaffold_2	91140626	91155750	-	sp1
scaffold_1	128275381	128289612	+	tmem161a	scaffold_4	112614705	112637483	+	cog4	scaffold_10	2385035	2424650	-	spag9
scaffold_1	28477045	28497266	-	tmem161b	scaffold_1	41017579	41038576	-	commd10	scaffold_2	30740771	30834323	-	specc1
scaffold_1	183470642	183475319	-	tmem165	scaffold_1	53000447	53010682	-	comt.2	scaffold_8	94669598	94695343	+	spint1
scaffold_9	568742	590222	-	tmem177	scaffold_6	30544328	30559895	+	cops5	scaffold_2	91696408	91707864	+	spryd3
scaffold_10	12671428	12695368	+	tmem189	scaffold_5	8889442	8907565	+	cops7b	scaffold_1	67709550	67770936	-	srgap2
scaffold_6	23340747	23367874	+	tmem64	scaffold_2	80602693	80618731	-	coq10a	scaffold_3	12600257	12609816	+	stard7
scaffold_6	22132200	22154859	-	tmem67	scaffold_10	35555788	35562684	-	coq10b	scaffold_8	23538605	23590620	+	stard8
scaffold_8	92914454	92940946	+	tmem87a	scaffold_1	144233496	144248001	+	coq2	scaffold_1	144997323	145009006	-	stbd1
scaffold_2	31697788	31721299	-	tmigd1	scaffold_7	29913582	29923172	-	cox15	scaffold_5	81152366	81241867	+	stxbp5
scaffold_2	74509356	74520911	+	tnfsf11	scaffold_1	142663049	142672013	+	cox18	scaffold_1	41587268	41607418	-	suds3
scaffold_1	130334220	130434587	+	tnks	scaffold_8	61309841	61322396	+	cpsf2	scaffold_4	87502554	87549626	+	syde2
scaffold_7	33402677	33434923	+	tnks2	scaffold_7	89441456	89461006	-	cpsf3l	scaffold_4	98495023	98562398	+	szt2
scaffold_1	101616981	101664158	+	tnpo1	scaffold_4	107030816	107040610	+	cpt2	scaffold_3	5754954	5798528	+	tacc1
scaffold_4	83172487	83253518	+	tnrc6b	scaffold_2	21659544	21672286	-	crk	scaffold_5	116843279	116857059	-	taf1a
scaffold_2	143238761	143261241	+	tomm70a	scaffold_3	63422874	63458359	+	cry1	scaffold_9	12465761	12547056	+	tanc1
scaffold_1	53926892	53957265	-	top3b	scaffold_4	78730601	78753405	-	csdc2	scaffold_10	19930629	19997352	+	tanc2
scaffold_576	9981	28020	+	trappc10	scaffold_5	88942376	88962670	-	csrp2bp	scaffold_2	70367135	70445794	+	tbc1d4
scaffold_8	83685662	83697444	+	trappc6b	scaffold_4	92638401	92652086	-	cth	scaffold_7	78137884	78182548	+	tbcel
scaffold_1	41403579	41427837	+	trim36	scaffold_2	30007822	30025176	+	ctns	scaffold_5	13848682	13894922	+	tbl1xr1
scaffold_2	26652698	26699270	+	trim37	scaffold_2	25595053	25656517	+	ctps2	scaffold_1	88386383	88389129	+	tdgf1
scaffold_6	95379648	95438394	+	trim71	scaffold_1	154551130	154557633	-	ctu1	scaffold_96	203845	207107	-	tdrd1
scaffold_9	36471895	36546059	-	trip12	scaffold_7	42441593	42452598	-	cuedc2	scaffold_9	73767389	73811337	+	tecpr1
scaffold_4	78506570	78536840	+	trmt1l	scaffold_8	31916368	31943526	+	cxorf57	scaffold_8	75960052	76007305	+	tecpr2
scaffold_6	12510300	12545758	+	trps1	scaffold_298	11971	84712	-	cyb5r4	scaffold_1	64326291	64390986	+	tep1
scaffold_7	47488877	47515225	-	tspan14	scaffold_4	22147114	22185842	+	cyld	scaffold_3	96444837	96469686	+	tes
scaffold_3	115708058	115729269	-	tspan33	scaffold_7	107560195	107588827	+	cyth1	scaffold_4	102888721	102949818	-	tesk2
scaffold_3	62894912	62936790	+	tspan9	scaffold_9	45138661	45150321	+	d2hgdh	scaffold_401	41928	56804	+	tfrc
scaffold_2	18452362	18464316	+	tsr1	scaffold_4	12942291	12962454	-	dak	scaffold_6	5654406	5723644	-	tg
scaffold_1	117532857	117544680	+	tstd2	scaffold_1	7745624	7778303	+	dazl	scaffold_10	9692419	9700604	-	tgif2
scaffold_8	84783069	84838367	+	ttbk2	scaffold_4	21303123	21313787	-	dbt	scaffold_9	57027151	57027286	+	thsd4
scaffold_9	15804941	15846301	-	ttc21b	scaffold_1	145751118	145760853	+	dck.1	scaffold_4	86689842	86726051	-	timp3
scaffold_1	25305138	25362497	+	ttc33	scaffold_1	76604559	76615667	-	dclre1b	scaffold_4	42894322	42914369	-	tk2
scaffold_4	106120404	106163558	-	ttc39a	scaffold_3	48282980	48301836	+	dctn4	scaffold_7	50755471	50831266	+	tln2
scaffold_8	88386523	88408291	-	ttc9	scaffold_9	75348275	75365946	+	dcun1d3	scaffold_1	86436620	86445989	-	tm9sf1
scaffold_5	38863651	38890670	-	ttk	scaffold_4	12962626	12981070	+	ddb1	scaffold_2	63742943	63767379	-	tmco3
scaffold_5	88579239	88594013	+	ttl	scaffold_8	73507362	73539483	-	ddhd1	scaffold_7	123910647	123937556	-	tmco4
scaffold_53	178877	188452	-	tubb4	scaffold_7	8863876	8866524	+	ddit4	scaffold_4	50700258	50706540	-	tmed6
scaffold_65	375558	385705	-	tut1	scaffold_3	2864345	2900669	+	ddx11	scaffold_4	85051471	85068145	-	tmem110
scaffold_3	92851954	92871430	+	twf1	scaffold_1	79697105	79711573	-	ddx20	scaffold_7	78117097	78121341	+	tmem136
scaffold_4	86513272	86540366	-	twf2	scaffold_8	47263333	47293879	+	ddx26b	scaffold_1	183470642	183475319	-	tmem165
scaffold_2	10608431	10625830	-	txlna	scaffold_1	118223053	118237204	-	ddx49	scaffold_8	92914454	92940946	+	tmem87a
scaffold_8	84146812	84244353	-	tyro3	scaffold_1	54877953	54890615	+	ddx51	scaffold_7	33402677	33434923	+	tnks2
scaffold_7	89145604	89157808	-	ube2j2	scaffold_1	47052325	47062784	+	ddx55	scaffold_1	101616981	101664158	+	tnpo1
scaffold_6	128829611	128888323	-	ube3c	scaffold_3	11231759	11249028	-	ddx56	scaffold_4	83172487	83253518	+	tnrc6b
scaffold_9	17504685	17617087	+	ubr3	scaffold_8	74949354	74964594	-	degs2	scaffold_10	32221875	32248212	-	top2a
scaffold_8	61758646	61771033	+	ubr7	scaffold_3	77152646	77165525	-	depdc4	scaffold_576	9981	28020	+	trappc10
scaffold_9	36977518	36996795	+	ubxn7	scaffold_2	140459221	140468811	-	dgat2	scaffold_8	83685662	83697444	+	trappc6b
scaffold_1	116906090	116934160	-	ugcg	scaffold_1	54451337	54465605	+	dgcr14	scaffold_1	41403579	41427837	+	trim36
scaffold_1	72160699	72220948	+	uhrf1bp1	scaffold_1	52563158	52591357	-	dgcr8	scaffold_2	26652698	26699270	+	trim37
scaffold_1	56078162	56090310	-	unc119b	scaffold_2	94128111	94137323	-	dhrs12	scaffold_6	95379648	95438394	+	trim71
scaffold_3	24344737	24369657	+	unc45a	scaffold_3	110729692	110744145	-	dhtkd1	scaffold_9	36471895	36546059	-	trip12
scaffold_3	74565147	74626968	+	unc5a	scaffold_1	9422056	9449411	+	dhx29	scaffold_6	12510300	12545758	+	trps1
scaffold_7	44313100	44336430	+	unc5b	scaffold_8	53185993	53213925	+	dhx34	scaffold_7	47488877	47515225	-	tspan14
scaffold_10	4272247	4289342	-	unk	scaffold_4	117386344	117399689	+	diexf	scaffold_3	115708058	115729269	-	tspan33
scaffold_10	19584540	19608812	+	unnamed_scaffold_10:19584540-19608812	scaffold_1	13220964	13229954	-	dimt1	scaffold_3	62894912	62936790	+	tspan9
scaffold_10	6364652	6419026	+	unnamed_scaffold_10:6364652-6419026	scaffold_2	70899306	70922048	+	dis3	scaffold_8	88386523	88408291	-	ttc9
scaffold_1517	4943	11625	-	unnamed_scaffold_1517:4943-11625	scaffold_5	117021438	117062855	+	disp1	scaffold_5	88579239	88594013	+	ttl
scaffold_158	241702	247739	-	unnamed_scaffold_158:241702-247739	scaffold_2	137233931	137247018	-	dlg1	scaffold_2	98855333	98903694	-	tubgcp3
scaffold_1	195610131	195628729	-	unnamed_scaffold_1:195610131-195628729	scaffold_4	100813712	100844916	-	dmap1	scaffold_65	375558	385705	-	tut1
scaffold_1	73750936	73771234	-	unnamed_scaffold_1:73750936-73771234	scaffold_2	49340970	49449976	+	dmd.1	scaffold_3	92851954	92871430	+	twf1
scaffold_2	37375086	37380864	+	unnamed_scaffold_2:37375086-37380864	scaffold_9	79462310	79472985	+	dnaja3	scaffold_8	84146812	84244353	-	tyro3
scaffold_3	66112214	66125853	+	unnamed_scaffold_3:66112214-66125853	scaffold_8	107752654	107777141	-	dnaja4.2	scaffold_6	128829611	128888323	-	ube3c
scaffold_4	137756221	137785626	+	unnamed_scaffold_4:137756221-137785626	scaffold_6	128756214	128805281	-	dnajb6	scaffold_9	17504685	17617087	+	ubr3
scaffold_4	29739637	29753484	-	unnamed_scaffold_4:29739637-29753484	scaffold_7	94622113	94741681	-	dnajc11	scaffold_1	116906090	116934160	-	ugcg
scaffold_4	3722505	3815584	-	unnamed_scaffold_4:3722505-3815584	scaffold_7	34757689	34769963	-	dnajc12	scaffold_1	72160699	72220948	+	uhrf1bp1
scaffold_4	75554193	75577410	-	unnamed_scaffold_4:75554193-75577410	scaffold_758	44042	50496	-	dnajc27	scaffold_1	56078162	56090310	-	unc119b
scaffold_5	10401964	10407158	-	unnamed_scaffold_5:10401964-10407158	scaffold_9	5181914	5194704	+	dnpep	scaffold_3	24344737	24369657	+	unc45a
scaffold_7	107412241	107430205	-	unnamed_scaffold_7:107412241-107430205	scaffold_10	26500059	26512285	-	dnttip1	scaffold_3	74565147	74626968	+	unc5a
scaffold_7	117310408	117313431	+	unnamed_scaffold_7:117310408-117313431	scaffold_2	18827739	18893035	-	dph1	scaffold_7	44313100	44336430	+	unc5b
scaffold_7	23384577	23399976	-	unnamed_scaffold_7:23384577-23399976	scaffold_9	13765409	13817699	-	dpp4	scaffold_10	19584540	19608812	+	unnamed_scaffold_10:19584540-19608812
scaffold_7	63474436	63593230	-	unnamed_scaffold_7:63474436-63593230	scaffold_6	10373439	10386595	+	dscc1	scaffold_1517	4943	11625	-	unnamed_scaffold_1517:4943-11625
scaffold_7	98946942	98955007	+	unnamed_scaffold_7:98946942-98955007	scaffold_5	52667963	52689324	+	dse	scaffold_1	195610131	195628729	-	unnamed_scaffold_1:195610131-195628729
scaffold_8	42519469	42539631	-	unnamed_scaffold_8:42519469-42539631	scaffold_1	39979713	40037706	+	dtwd2	scaffold_3	66112214	66125853	+	unnamed_scaffold_3:66112214-66125853
scaffold_1	129384256	129410042	+	upf1	scaffold_3	104874186	104892544	-	dus4l	scaffold_4	29739637	29753484	-	unnamed_scaffold_4:29739637-29753484
scaffold_2	128585365	128626259	+	urb1	scaffold_7	31658252	31682993	+	dusp11.2	scaffold_4	3722505	3815584	-	unnamed_scaffold_4:3722505-3815584
scaffold_4	111190474	111206732	-	usp1	scaffold_7	114975087	114989729	-	dusp8	scaffold_5	10401964	10407158	-	unnamed_scaffold_5:10401964-10407158
scaffold_2	106729926	106761068	+	usp12	scaffold_5	25362101	25372866	-	e2f6	scaffold_5	20052391	20064740	-	unnamed_scaffold_5:20052391-20064740
scaffold_2	129892709	129907094	+	usp16	scaffold_7	34490144	34517661	-	ecd	scaffold_7	107412241	107430205	-	unnamed_scaffold_7:107412241-107430205
scaffold_7	74018577	74076351	-	usp28	scaffold_10	6020632	6028709	-	edem2	scaffold_7	117310408	117313431	+	unnamed_scaffold_7:117310408-117313431
scaffold_9	76956626	76991499	-	usp31	scaffold_4	119736017	119857200	+	eefsec	scaffold_7	63474436	63593230	-	unnamed_scaffold_7:63474436-63593230
scaffold_2	16318306	16430957	+	usp32	scaffold_10	18770870	18793084	-	eftud2	scaffold_7	98946942	98955007	+	unnamed_scaffold_7:98946942-98955007
scaffold_4	90290866	90329506	+	usp33	scaffold_5	60275633	60314412	+	egln1	scaffold_2	128585365	128626259	+	urb1
scaffold_6	137616621	137645562	-	usp4	scaffold_5	22834147	22867386	+	eif2a	scaffold_2	129892709	129907094	+	usp16
scaffold_9	48111577	48158028	+	usp40	scaffold_1	201847084	201865207	-	eif2ak3	scaffold_7	74018577	74076351	-	usp28
scaffold_4	2390315	2441361	+	usp47	scaffold_8	89099970	89141853	+	eif2ak4	scaffold_9	76956626	76991499	-	usp31
scaffold_1	70959015	70971421	+	usp49	scaffold_1	55873867	55891252	+	eif4enif1	scaffold_2	16318306	16430957	+	usp32
scaffold_7	96140862	96175372	+	vamp3	scaffold_10	24291515	24335596	+	elac2	scaffold_4	90290866	90329506	+	usp33
scaffold_6	30752604	30765204	+	vcpip1	scaffold_3	10989294	10998074	+	elmod3	scaffold_6	137616621	137645562	-	usp4
scaffold_6	21222380	21528584	+	vps13b	scaffold_6	77214703	77318124	-	elp2	scaffold_9	48111577	48158028	+	usp40
scaffold_8	92943963	92974095	+	vps39	scaffold_9	91448714	91463955	+	enpp4	scaffold_7	96140862	96175372	+	vamp3
scaffold_1	41750535	41788480	+	vsig10	scaffold_7	29882907	29902007	+	entpd7	scaffold_6	30752604	30765204	+	vcpip1
scaffold_2	94085541	94118178	+	wdfy2	scaffold_9	37842282	37947389	+	ephb1	scaffold_6	21222380	21528584	+	vps13b
scaffold_5	94056693	94187482	-	wdpcp	scaffold_4	106190549	106237522	-	eps15	scaffold_1	41750535	41788480	+	vsig10
scaffold_9	44892889	44943218	+	wdr33	scaffold_3	78544283	78562842	-	eral1	scaffold_2	94085541	94118178	+	wdfy2
scaffold_1	33160400	33180988	+	wdr36	scaffold_9	78470883	78491164	-	ern2	scaffold_5	94056693	94187482	-	wdpcp
scaffold_1	16693070	16710682	+	wdr41	scaffold_7	91574866	91589660	+	errfi1	scaffold_1	16693070	16710682	+	wdr41
scaffold_3	43274597	43286321	+	wdr55	scaffold_5b	7208973	7222021	+	esco2	scaffold_1	12060798	12167642	+	wdr7
scaffold_4	113026350	113076174	-	wdr59	scaffold_8	85676092	85693388	-	exd2	scaffold_2	19631394	19669972	-	wdr81
scaffold_1	12060798	12167642	+	wdr7	scaffold_1	155678115	155690550	-	exosc9	scaffold_9	84843321	84864439	+	wdr90
scaffold_2	19631394	19669972	-	wdr81	scaffold_6	74221737	74260532	-	fam105b	scaffold_1	41811041	41837297	+	wsb2
scaffold_9	84843321	84864439	+	wdr90	scaffold_3	109785442	109809211	+	fam107b	scaffold_4	50868202	50920454	+	wwp2
scaffold_2	979559	999052	-	wdtc1	scaffold_1	94603629	94627137	+	fam108b1	scaffold_5b	1634496	1646054	+	xkr5
scaffold_1	41811041	41837297	+	wsb2	scaffold_3	37888082	37914331	+	fam114a2	scaffold_4	136679303	136698596	+	xpc
scaffold_4	50868202	50920454	+	wwp2	scaffold_5	73355050	73436668	+	fam120b	scaffold_9	67825503	67919744	+	xylt1
scaffold_7	109571720	109580641	-	xarp	scaffold_9	33035408	33044933	+	fam124b	scaffold_6	120596769	120618026	+	yme1l1
scaffold_4	136679303	136698596	+	xpc	scaffold_8	13259304	13300810	-	fam129b	scaffold_1	53807816	53818122	-	ypel1
scaffold_4	110757864	110829936	-	xpr1	scaffold_7	17854308	17873182	+	fam175b	scaffold_2	14410018	14442800	+	ypel2
scaffold_9	1632104	1664677	+	xrcc5	scaffold_3	106490437	106517573	-	fam185a	scaffold_2	21066864	21092403	-	ywhag
scaffold_9	67825503	67919744	+	xylt1	scaffold_6	139609041	139669660	-	fam188b	scaffold_8	79214973	79222916	-	zbtb25
scaffold_4	107281640	107294207	-	yipf1	scaffold_1	69526221	69546463	-	fam40a	scaffold_87	69350	72453	+	zbtb26
scaffold_6	120596769	120618026	+	yme1l1	scaffold_5	4492365	4496547	-	fam43a	scaffold_4	59270031	59273560	-	zbtb3
scaffold_1	53807816	53818122	-	ypel1	scaffold_5	23155994	23208559	+	fam49a	scaffold_4	107968744	107981632	-	zbtb37
scaffold_2	14410018	14442800	+	ypel2	scaffold_6	37757700	37857069	+	fam59a	scaffold_431	40392	49912	+	zbtb43
scaffold_2	21066864	21092403	-	ywhag	scaffold_4	108981980	109003049	+	fam5b	scaffold_7	57446073	57489337	+	zbtb44
scaffold_8	79214973	79222916	-	zbtb25	scaffold_9	57785177	57816283	-	fam63b	scaffold_4	3255465	3278325	-	zdhhc13
scaffold_87	69350	72453	+	zbtb26	scaffold_4	67147449	67185530	+	fam69a	scaffold_3	90038483	90073781	+	zdhhc17
scaffold_4	59270031	59273560	-	zbtb3	scaffold_8	94533088	94588443	-	fam82a2	scaffold_1	100791372	100811516	-	zdhhc21
scaffold_4	107968744	107981632	-	zbtb37	scaffold_10	9001097	9009180	-	fam83d	scaffold_4	53056271	53079444	+	zdhhc7
scaffold_2	82295345	82297433	-	zbtb39	scaffold_9	81147730	81177268	+	fam83g	scaffold_8	30697158	30715845	+	zdhhc9
scaffold_431	40392	49912	+	zbtb43	scaffold_1	89936894	90008849	+	fancc	scaffold_1	85468450	85491347	+	zfhx2
scaffold_7	57446073	57489337	+	zbtb44	scaffold_4	86107821	86143294	+	fancd2	scaffold_5	109842192	109848882	+	zfp36l2
scaffold_7	97861444	97870865	-	zbtb45	scaffold_1	550516	575230	-	fancg	scaffold_1	100924816	100950164	-	zfyve16
scaffold_7	5942656	5950642	-	zc3h12b	scaffold_3	25395345	25426833	+	fanci	scaffold_9	53334189	53373157	-	zfyve26
scaffold_4	3255465	3278325	-	zdhhc13	scaffold_26	651788	674963	+	farsa	scaffold_7	28149978	28229312	+	zfyve27
scaffold_3	90038483	90073781	+	zdhhc17	scaffold_9	25495416	25515141	-	fastkd2	scaffold_4	106484729	106534496	+	zfyve9
scaffold_1	100791372	100811516	-	zdhhc21	scaffold_1	205805771	205808296	+	fastkd5	scaffold_8	100245473	100250740	+	znf167
scaffold_4	53056271	53079444	+	zdhhc7	scaffold_1	32467978	32475972	-	fbxl17	scaffold_4	82280440	82283430	+	znf182
scaffold_8	30697158	30715845	+	zdhhc9	scaffold_9	40221834	40255218	+	fbxl18	scaffold_1	73781020	73792482	-	znf192
scaffold_1	85468450	85491347	+	zfhx2	scaffold_2	69867899	69887558	+	fbxl3	scaffold_4	81753394	81759234	-	znf234
scaffold_5	109842192	109848882	+	zfp36l2	scaffold_7	90823784	90843395	-	fbxl4	scaffold_6	122093196	122097001	-	znf438
scaffold_2	22087624	22105085	-	zfx	scaffold_3	112820665	112864449	-	fbxo18	scaffold_6	135769502	135800037	-	znf569
scaffold_1	100924816	100950164	-	zfyve16	scaffold_5	85322414	85350283	+	fbxo30	scaffold_8b	1684452	1707592	+	znf618
scaffold_4	124614198	124631919	-	zfyve20	scaffold_4	46852793	46886253	+	fbxo31	scaffold_7	98100204	98107381	-	znf628
scaffold_9	53334189	53373157	-	zfyve26	scaffold_6	8918922	8937258	+	fbxo32	scaffold_2	112012293	112034575	-	znf654
scaffold_7	28149978	28229312	+	zfyve27	scaffold_8	83565044	83581022	-	fbxo34	scaffold_38	569777	570813	-	znf773
scaffold_177	5867	58158	+	zfyve28	scaffold_10	30326552	30352834	-	fbxo47	scaffold_10	27534418	27555184	+	znfx1
scaffold_4	106484729	106534496	+	zfyve9	scaffold_5	61219923	61225070	+	fbxo5	scaffold_6	94320866	94322064	+	znrf2
scaffold_3853	1010	4593	-	znf148	scaffold_6	123064097	123066170	-	fbxw9	scaffold_7	17883481	17918960	+	zranb1
scaffold_8	100245473	100250740	+	znf167	scaffold_84	124694	186205	+	fcho1	scaffold_4	106895795	106912067	+	zyg11b
scaffold_1	73781020	73792482	-	znf192	scaffold_1	101669377	101737779	+	fcho2	scaffold_1	47972231	48016178	+	aacs
scaffold_2	142675436	142683135	+	znf205	scaffold_8c	316370	399058	-	fcrl4	scaffold_2	116005193	116039980	-	abcc13
scaffold_5	70630555	70637816	-	znf238	scaffold_1	12561283	12574437	-	fech	scaffold_9	67187665	67205607	+	abcc6
scaffold_8	101188773	101201069	+	znf329	scaffold_1	41244926	41264173	+	fem1c	scaffold_8	6132260	6163338	-	abl1
scaffold_6	122093196	122097001	-	znf438	scaffold_6	83409866	83416826	+	fignl1	scaffold_2	83296261	83483573	+	acaca
scaffold_7	117442248	117452099	-	znf554	scaffold_10	10662470	10664707	-	fitm2	scaffold_9	44609030	44664715	+	acsl3
scaffold_6	135769502	135800037	-	znf569	scaffold_4	60934736	60941128	+	fosl1	scaffold_8	27642715	27697802	+	acsl4
scaffold_8b	1684452	1707592	+	znf618	scaffold_4	80286816	80294543	-	foxred2	scaffold_9	11950491	12006658	-	acvr1
scaffold_7	98100204	98107381	-	znf628	scaffold_4	60000775	60022890	+	frmd8	scaffold_1	14022769	14183691	-	adamts6
scaffold_2	112012293	112034575	-	znf654	scaffold_9	40265790	40292311	+	fscn1	scaffold_7	118478815	118518506	-	adk
scaffold_2	145328032	145340694	-	znf674	scaffold_1	106248520	106297562	-	fsd1l	scaffold_1	195172202	195185471	+	adpgk
scaffold_3	24696698	24765731	-	znf710	scaffold_7	105892522	105893822	-	fut1	scaffold_5	94575138	94610079	+	aftph
scaffold_8	90610332	90615689	+	znf770	scaffold_1	134197961	134209388	+	fut10	scaffold_4	71246285	71276107	+	agl
scaffold_38	569777	570813	-	znf773	scaffold_9	53631600	53705738	+	fut8	scaffold_1	69549538	69591857	-	ahcyl1
scaffold_10	2507971	2509927	-	znf850	scaffold_7	102752537	102783967	+	fuz	scaffold_7	45232732	45252793	+	aifm2
scaffold_10	27534418	27555184	+	znfx1	scaffold_1	142302619	142420963	+	fzr1	scaffold_5	48454075	48539507	+	aim1
scaffold_6	94320866	94322064	+	znrf2	scaffold_2	131344421	131359650	+	gabpa	scaffold_4	94363455	94390529	-	ak4
scaffold_7	17883481	17918960	+	zranb1	scaffold_3	21210743	21230137	+	gabpb1	scaffold_2	74421600	74454435	+	akap11
scaffold_4	106895795	106912067	+	zyg11b	scaffold_1	136664378	136665652	-	gadd45b	scaffold_8	18384364	18484134	+	alpk1
scaffold_7	19957927	20026764	+	aak1	scaffold_6	96471501	96588845	+	gadl1	scaffold_8	27534293	27561606	+	ammecr1
scaffold_1361	465	1529	+	acadvl	scaffold_10	4314544	4323503	+	galk1	scaffold_8	18825586	18923171	+	ank2
scaffold_10	19222040	19243569	-	acbd4	scaffold_9	10497762	10606623	+	galnt13	scaffold_3	59482940	59540829	+	ankhd1
scaffold_8	85771869	85836909	+	actn1	scaffold_8	85613881	85665947	-	galntl1	scaffold_6	108265928	108296282	+	ankmy2
scaffold_545	15365	16115	+	adam15	scaffold_210	75446	107313	+	ganab	scaffold_4	43655706	43707943	-	ankrd11
scaffold_8c	149848	173155	-	adar	scaffold_8	92876624	92914430	-	ganc	scaffold_1	142578735	142657499	+	ankrd17
scaffold_10	37491331	37504528	+	adrm1	scaffold_2	60079726	60123858	+	gas6	scaffold_4	36299872	36356323	-	ankrd27
scaffold_3	66348093	66378808	-	aff4	scaffold_9	69203941	69215081	+	gde1	scaffold_1	33656498	33687829	+	apc
scaffold_4	113706306	113726675	-	aktip	scaffold_1	118267089	118271763	+	gdf1	scaffold_6	30394455	30475242	+	arfgef1
scaffold_4	10386705	10445983	-	ambra1	scaffold_5	19641001	19666164	-	gfm1	scaffold_4	66472947	66540619	+	arhgap29
scaffold_9	44834566	44846502	-	ammecr1l	scaffold_1	17790208	17811462	+	gfm2	scaffold_5	75061489	75122698	+	arid1b
scaffold_1	179535464	179538206	+	ankrd37	scaffold_3	7541446	7551690	-	gins4	scaffold_5	46411937	46521395	-	ascc3
scaffold_5	10188694	10204966	+	ap2m1	scaffold_9	36925769	36954493	-	gk5	scaffold_1077	668	9588	+	ash1l
scaffold_7	87100725	87250661	+	arhgap32	scaffold_1	203002757	203005842	+	glod5	scaffold_4	73023250	73067647	+	aspm
scaffold_7	123173877	123213942	-	arhgap33	scaffold_9	39008297	39162949	+	gls	scaffold_6	37330923	37406124	-	asxl3
scaffold_2008	2495	9060	-	arhgef2	scaffold_1	49078206	49156308	+	glt1d1	scaffold_9	93030907	93108657	+	atad2b
scaffold_2	695119	725586	+	arid1a	scaffold_7	89461032	89467360	+	gltpd1	scaffold_4	29840733	29852479	-	atmin
scaffold_1	126015088	126051503	+	arid3a	scaffold_2	1410287	1426018	+	gmeb1	scaffold_1	71347151	71434563	+	atp2b2
scaffold_7	13064739	13114631	+	arid5b	scaffold_5	20861177	20877815	-	gmps	scaffold_3	83870362	83959258	-	atp2b4
scaffold_2	111298609	111326299	-	arl13b	scaffold_1	53206853	53223806	+	gnb1l	scaffold_3	20689489	20796046	-	atp8b4
scaffold_8c	4237397	4263871	+	arnt	scaffold_8	8652372	8680053	-	gnl3l	scaffold_6	52765531	52906846	-	atp9b
scaffold_3	114297	133046	+	arntl2	scaffold_9	65933009	65942528	-	gnptg	scaffold_7	5403524	5498150	-	atrx
scaffold_1	37698620	37710383	+	arrdc3	scaffold_2	27713281	27723442	-	gpc6	scaffold_10	12528049	12557226	-	b4galt6
scaffold_8	63125274	63183513	-	atg2b	scaffold_5	102293285	102333209	+	gpcpd1	scaffold_7	113005080	113092724	-	bahcc1
scaffold_8	90555493	90598420	+	atpbd4	scaffold_8	72732529	72747953	-	gpr137c	scaffold_2	52162509	52195486	-	baz1b
scaffold_3	105435101	105505128	+	atxn7l1	scaffold_3	4261928	4262915	-	gpr19	scaffold_3	89844742	89854812	-	bbs10
scaffold_7	111952248	111957164	+	birc5.2	scaffold_4	107773331	107774813	-	gpr52	scaffold_2	54207893	54245244	-	bcor
scaffold_6	118637364	118649141	+	bmi1	scaffold_1	195048737	195054325	+	grpel1	scaffold_1	55476950	55509104	-	bcr
scaffold_1402	9645	12480	+	btbd9	scaffold_1	148692330	148740185	-	gstcd	scaffold_1	101288382	101308961	+	bdp1
scaffold_2	139759563	139778633	-	c11orf30	scaffold_4	68055194	68064611	-	gtf2b	scaffold_9	57233430	57285229	-	bmp7.2
scaffold_134	31175	120784	-	c11orf49	scaffold_2	36097685	36175055	-	gtf2ird1	scaffold_7	46009508	46025396	+	bmpr1a
scaffold_3266	109	10394	-	c12orf11	scaffold_6	116292266	116305474	-	gtpbp10	scaffold_2	104371321	104397766	-	brca2
scaffold_9	61737981	61754358	+	c16orf72	scaffold_10	37344952	37349053	+	gtpbp5	scaffold_2	15090157	15127829	+	brip1
scaffold_1881	7610	9488	+	c17orf75	scaffold_4	128872716	128909548	-	gxylt2	scaffold_8	41361703	41421716	+	brwd3
scaffold_1	7009850	7047962	+	c18orf25	scaffold_9	18056706	18094483	-	hat1	scaffold_4	67470920	67508196	-	btbd8
scaffold_3	13337933	13353384	+	c2orf42	scaffold_8	84549460	84558823	-	haus2	scaffold_7	64702259	64719564	-	c11orf61
scaffold_4	137806701	137850289	+	c3orf63	scaffold_1	85730898	85742916	-	haus4	scaffold_8	83180158	83219846	-	c14orf101
scaffold_6	117301290	117327427	+	cacnb2	scaffold_8	40707373	40759636	+	hdx	scaffold_8	81680379	81738544	-	c14orf135
scaffold_7	72794294	72856992	+	cadm1	scaffold_1	66819667	66852874	+	heatr6	scaffold_2	17576529	17603793	+	c17orf63
scaffold_10	4555318	4581731	+	caskin2	scaffold_4	102725974	102761315	-	hectd3	scaffold_4	69982825	70037134	-	c1orf9
scaffold_322	46647	57723	-	ccdc14	scaffold_4	71674224	71689636	-	henmt1	scaffold_1	178921414	178950833	+	c4orf41
scaffold_5	66839163	66867064	-	ccdc28a	scaffold_7	113689108	113703586	+	hgs	scaffold_1	31237767	31249254	+	c5orf30
scaffold_5	102804640	102905144	+	ccdc88a	scaffold_4	117662145	117701143	+	hhat	scaffold_5	53608005	53729548	-	c6orf204
scaffold_2	102185067	102191765	+	ccna1	scaffold_38	617777	623475	-	hkr1	scaffold_3	107931453	108098608	-	cacna2d1
scaffold_6	19274080	19278898	+	ccne2	scaffold_1	24271213	24284112	+	hmgcs1	scaffold_5	108892931	108957542	-	camkmt
scaffold_4	58767123	58781000	-	cdc42ep2	scaffold_2	13408514	13419836	-	hpca	scaffold_360	728	51647	-	camsap1
scaffold_8	9695609	9701646	-	cdk9	scaffold_5	2989054	3013626	+	hps3	scaffold_4	71944461	72006493	+	camsap1l1
scaffold_7	20422104	20445439	-	cds2	scaffold_1	195865818	195878780	-	hs3st1	scaffold_9	31141584	31178052	-	casp10
scaffold_4	43336199	43346976	+	cdt1	scaffold_4	75449907	75460778	-	hsd17b7	scaffold_1	179160274	179187167	-	casp3
scaffold_8192	232	1400	+	chl1	scaffold_2	105161056	105179897	+	hsph1	scaffold_2	77285225	77305631	-	ccnt1
scaffold_7	102032129	102052859	+	cic	scaffold_4	116922161	116925192	+	hyal1	scaffold_5	50506276	50537698	+	cdc40
scaffold_5	66055869	66060675	-	cited2	scaffold_4	116876898	116888768	+	hyal2	scaffold_8	20154798	20198113	+	cdk5rap2
scaffold_8	7942872	7952655	+	ciz1	scaffold_7	51362534	51385485	+	idh3a	scaffold_3	3965509	3979449	+	cecr2
scaffold_2	52743307	52746007	-	cldn4	scaffold_449	54873	72973	-	iffo2	scaffold_1	144103000	144162473	-	cenpc1
scaffold_4	50689572	50694713	-	cog8	scaffold_1	135020167	135095826	-	ifngr1	scaffold_1	149700573	149743437	+	cenpe
scaffold_7	31757009	31816836	-	cpeb3	scaffold_2	127962438	127980275	+	ifngr2.2	scaffold_7	91862171	91924779	-	cep104
scaffold_9	78170817	78198451	-	cramp1l	scaffold_9	78203638	78260234	+	ift140	scaffold_8	57473829	57536957	-	cep128
scaffold_8	7288504	7303019	+	crat.1	scaffold_4	84898401	84914517	+	ift27	scaffold_5	70949042	70999951	+	cep170
scaffold_6	115862955	115880064	-	crot	scaffold_9	2341548	2354005	+	igfbp5	scaffold_6	46590786	46665040	+	cep192
scaffold_6	127086446	127171259	+	crtc1	scaffold_4	14198609	14224335	-	ighmbp2	scaffold_1	92461485	92488526	-	cep78
scaffold_2	80577317	80598392	+	cs	scaffold_3	42482170	42496293	+	ikbip	scaffold_8c	4154229	4180113	+	cers2
scaffold_4	103669261	103682694	+	cyp4b1.2	scaffold_3	97837986	97857792	+	ing3	scaffold_9	16807713	16827926	+	cers6
scaffold_26	607016	607301	-	dand5	scaffold_9	45162813	45179447	-	ing5	scaffold_10	6644402	6702532	-	chd6
scaffold_6	18221304	18245422	-	dcaf13	scaffold_1	133517209	133539781	-	ints10	scaffold_6	32546480	32631927	-	chd7
scaffold_4	87373597	87402018	+	ddah1	scaffold_2	15050893	15082976	+	ints2	scaffold_7	66109066	66128997	+	chek1
scaffold_4	74087917	74101176	-	ddx17	scaffold_2	134286438	134305480	-	ints4	scaffold_1	56555962	56626949	+	cit
scaffold_8	4994375	5008997	+	ddx31	scaffold_4	99845891	99885900	+	ipo13	scaffold_8	51826717	51862804	-	cldnd1
scaffold_4	58605311	58626737	-	deaf1	scaffold_4	85457567	85488732	+	ippk	scaffold_1	46214356	46293627	-	clip1
scaffold_19	152942	415382	-	dennd1a	scaffold_8	13096408	13156917	+	irak1	scaffold_5	76012527	76060094	-	cnksr3
scaffold_2	487201	503850	+	dhdds	scaffold_7	51488417	51519697	+	ireb2	scaffold_1	137580918	137622636	+	cnot6l
scaffold_8	83592074	83626625	+	dlgap5	scaffold_5	39981877	39993986	-	irf6.2	scaffold_253	52979	112654	+	cntrl
scaffold_529	568	20166	-	dnajc5g	scaffold_1	86337529	86358852	+	irf9	scaffold_1	17554388	17620192	+	col4a3bp
scaffold_1198	1999	8535	+	dpagt1	scaffold_1	35046645	35058484	-	isoc1	scaffold_1	9694455	9722528	+	cspg4
scaffold_6	67960892	68092103	-	drosha	scaffold_4	114173357	114280826	+	itfg1	scaffold_6	132955924	132976235	-	csrnp1
scaffold_166	20200	70413	+	dtnb	scaffold_506	26013	40947	+	itfg2	scaffold_3	54822531	54848252	+	ctnna1
scaffold_4	128079737	128096426	+	dusp7	scaffold_5	26387042	26394489	+	itgb1bp1	scaffold_3	97080548	97148961	-	cttnbp2
scaffold_6	6195293	6284367	-	efr3a	scaffold_9	69243829	69258330	+	jmjd5	scaffold_9	31353264	31378619	+	cyp20a1
scaffold_1097	5043	7013	+	epha2	scaffold_4	74172342	74183032	-	josd1	scaffold_62	15887	85031	-	dab2ip
scaffold_1	129114597	129206825	+	eps15l1	scaffold_4	61122273	61137477	+	kat5	scaffold_8c	1720022	1731291	+	dcaf8
scaffold_8	49385097	49398266	+	ercc2	scaffold_83	345174	354537	-	kat8	scaffold_8	43855609	43881944	-	ddr1
scaffold_4	112711974	112715504	-	exosc6	scaffold_7	87288540	87296903	-	kcnj5	scaffold_7	63899282	63945766	+	ddx25
scaffold_4	105862222	105983210	-	faf1	scaffold_4	137374594	137385497	+	kctd6	scaffold_2	54929600	54948733	+	ddx3x
scaffold_10	3969268	3974163	-	fam100b	scaffold_67	2908	101985	-	kdm2a	scaffold_3	26439291	26458395	+	det1
scaffold_3	8187360	8205486	-	fam160b2	scaffold_6	63835623	63867809	+	kdsr	scaffold_2	14481666	14511605	+	dhx40
scaffold_1	95544311	95580129	-	fam189a2	scaffold_24	144461	148085	-	keap1	scaffold_2	78773611	78961585	+	diaph3
scaffold_455	20899	35771	-	fam46c	scaffold_8	85502176	85513376	-	kiaa0247	scaffold_8	62561076	62604291	-	dicer1
scaffold_8	50338972	50351419	+	fbxl12	scaffold_9	65696421	65726186	-	kiaa0430	scaffold_7	59884823	59987950	-	dlg5
scaffold_5	117284268	117296204	+	fbxo28	scaffold_4	46930105	46955347	+	kiaa0513	scaffold_7	39357592	39388279	-	dna2
scaffold_4	8431102	8443002	+	fbxo3	scaffold_2	148903908	148909720	+	kiaa1407	scaffold_6	93160913	93254583	-	dnajc13
scaffold_1	24794107	24802220	-	fbxo4	scaffold_6	64364236	64450697	-	kiaa1468	scaffold_4	95386465	95483889	+	dock7
scaffold_2435	119	4165	+	fdps	scaffold_8	56525980	56538546	+	kiaa1737	scaffold_4	36150001	36180126	+	dpy19l3
scaffold_1	199084863	199154034	-	fgfr3	scaffold_1	106714435	106821727	-	kiaa1797	scaffold_4	67013289	67018130	-	dr1
scaffold_885	10180	16697	+	folr1	scaffold_6	133956802	133970631	-	kif9	scaffold_6	36952526	37049370	-	dtna
scaffold_119	23898	37038	-	foxh1	scaffold_4	111603521	111624665	-	kifc3	scaffold_2	125823354	125869490	-	dyrk1a
scaffold_3	36688121	36691522	+	foxi2	scaffold_1	68230873	68239125	+	klf15.2	scaffold_5	15214673	15241391	-	ect2
scaffold_5	106713352	106749571	-	foxn2	scaffold_1	105769724	105781494	+	klf4	scaffold_4	78554794	78585346	+	edem3
scaffold_8	24993457	25006218	-	foxo4	scaffold_6	124998900	125006908	+	klf6	scaffold_2	69410833	69461743	+	ednrb
scaffold_3	110075396	110132407	+	frmd4a	scaffold_8	70191982	70209121	-	klhdc1	scaffold_229	110569	165589	-	ehmt1
scaffold_4	130674490	130779279	+	frmd4b	scaffold_1	55082412	55097374	-	klhl22	scaffold_1	122029562	122047459	-	elavl1
scaffold_623	25482	27782	+	galt	scaffold_3	27734094	27763495	+	klhl25	scaffold_6	81890319	81972040	-	elmo2
scaffold_604	15324	20378	-	gatad2b	scaffold_5	44860090	44986438	+	klhl32	scaffold_4	80644701	80679607	-	ep300
scaffold_407	69026	85078	+	gigyf1	scaffold_2	10631981	10649003	-	kpna6	scaffold_6	122476189	122521814	-	epc1
scaffold_2	31758088	31784046	+	git1	scaffold_8	65664114	65676475	+	kptn	scaffold_1	6877725	6912897	-	epg5
scaffold_8	65589354	65638326	-	gltscr1	scaffold_9	2864011	2868425	+	krt8.2	scaffold_1	14509747	14555891	+	erbb2ip
scaffold_9	85837751	85871274	+	glyr1	scaffold_8	69897179	69919694	+	l2hgdh	scaffold_7	36515811	36553980	+	ercc6
scaffold_1	186104000	186118597	-	gnpda2	scaffold_7	50907265	50925808	+	lactb	scaffold_8	50039634	50053223	-	exo1
scaffold_8	1545228	1613835	+	gpsm1	scaffold_5	62820802	63040672	-	lama2	scaffold_8	82879928	82901320	+	exoc5
scaffold_457	38313	54876	-	gtf3c2	scaffold_5	6194930	6228836	+	leprel1	scaffold_4	65771946	65780785	+	f3
scaffold_5	102366300	102375853	-	gzf1	scaffold_7	7479112	7496276	+	leprel2	scaffold_4	73057435	73084988	-	fam102b
scaffold_8b	1524075	1524813	-	hdhd3	scaffold_2	85665120	85676731	+	letmd1	scaffold_7	23994306	24015395	+	fam178a
scaffold_619	6329	31934	+	helz	scaffold_5	88002646	88019457	+	lgals8	scaffold_8	69554414	69587783	-	fam179b
scaffold_4	116420156	116430298	+	hemk1	scaffold_1	4942704	4950944	+	lipg	scaffold_4	43210058	43307675	-	fam38a
scaffold_6	26267999	26271847	+	hey1	scaffold_6	129059136	129143958	+	lmbr1	scaffold_7	113525356	113557570	-	fasn
scaffold_3	86072345	86124992	-	hmga2	scaffold_3	21904416	21921931	-	lmnb3	scaffold_5	106809477	106851477	+	fbxo11
scaffold_1	17636238	17654812	-	hmgcr	scaffold_1	30053934	30099990	+	lnpep	scaffold_1	32509067	32593077	+	fer
scaffold_4	110684116	110692720	-	ier5	scaffold_561	29077	32272	+	loc645177	scaffold_2	93160465	93247113	+	fndc3a
scaffold_5	111876570	111905097	-	ints7	scaffold_3	4348563	4365499	-	loh12cr1	scaffold_1	171598407	171646772	+	fnip2
scaffold_5	99039622	99064735	-	ism1	scaffold_1	125035863	125056322	+	lonp1	scaffold_1	112887029	112932376	+	gak
scaffold_2	75981457	76013232	-	kiaa0226l	scaffold_4	113516577	113580572	+	lonp2	scaffold_2	33440215	33457173	-	gbas
scaffold_702	7607	26130	+	kiaa0528	scaffold_1	115357241	115443074	-	lpar1	scaffold_2	56453933	56504283	-	gk
scaffold_8	2101723	2117812	-	kiaa0649	scaffold_8	42699137	42721127	-	lpar4	scaffold_4	112802283	112862315	-	glg1
scaffold_8c	1958587	1969957	+	kiaa0907	scaffold_561	55679	63151	+	lrmp	scaffold_4	67431748	67461067	+	glmn
scaffold_6	119420827	119539578	+	kiaa1217	scaffold_8	70244664	70249975	-	lrr1	scaffold_3	107444203	107481504	+	gnai1
scaffold_1	2212179	2236593	+	kiaa1328	scaffold_3	32159063	32192997	-	lrrc28	scaffold_6	136464941	136512458	-	gnai2
scaffold_7	94544327	94565231	-	klhl21	scaffold_4	107317737	107326606	+	lrrc42	scaffold_1	92515132	92569958	+	gnaq
scaffold_2	38382906	38471789	-	ksr1	scaffold_7	91822625	91838442	-	lrrc47	scaffold_7	84240089	84281638	-	gnb1
scaffold_4	19714914	19740215	+	lgr4	scaffold_4	75397875	75421534	-	lrrc52	scaffold_7	52505952	52533580	+	golgb1
scaffold_2	57163923	57191688	-	lims1	scaffold_9	47967153	48046777	+	lrrfip1	scaffold_5	115132579	115219909	+	gpatch2
scaffold_3	81313900	81347704	-	lin7a	scaffold_3	44302555	44304751	-	lsm11	scaffold_6	41376582	41409547	-	greb1l
scaffold_5	118192405	118208869	-	lin9	scaffold_6	59946318	59983299	-	mak	scaffold_3	86705432	86822540	-	grip1
scaffold_10	4501428	4527058	-	llgl2	scaffold_1	18399864	18442848	+	malt1	scaffold_3	75413442	75447783	-	grk6
scaffold_4	47482984	47533554	+	loc100134291	scaffold_4	116678290	116682192	+	manf	scaffold_3	93386427	93406112	+	gxylt1
scaffold_8	54921899	54976838	-	lrfn1	scaffold_2	22377412	22459780	+	map3k15	scaffold_1	54167577	54169528	+	hic2
scaffold_23	931227	955287	-	lrrc8e	scaffold_7	19430417	19454453	+	mapk10	scaffold_8	80944082	80974124	-	hif1a
scaffold_4	8044196	8099383	-	madd	scaffold_7	31840565	31885916	+	march_4	scaffold_6	60581178	60615864	+	hivep1
scaffold_455	42752	64747	-	man1a2	scaffold_6	70999205	71068942	-	march_5	scaffold_8854	491	2189	-	hmbox1
scaffold_485	90392	99350	+	man1b1	scaffold_8	76705364	76752366	+	mark3	scaffold_3	48684754	48733532	+	hmgxb3
scaffold_3	24271921	24318221	+	man2a2	scaffold_8	17393265	17399601	-	mars2	scaffold_5	63994519	64014914	-	hsf2.2
scaffold_6	121592233	121615497	-	map3k8	scaffold_1	101016278	101030274	+	marveld2	scaffold_4	124958812	125012129	-	ift122
scaffold_2	10801324	10803422	-	marcksl1	scaffold_3	68171898	68184599	+	mat2b	scaffold_3	100527915	100585188	+	il17rel
scaffold_54	206836	270955	+	mark2	scaffold_8	87046397	87060596	+	mbip	scaffold_2	144198666	144214239	+	ildr1
scaffold_8	49435207	49468623	-	mark4	scaffold_4	24912763	24995755	+	mbtps1	scaffold_7	88684215	88705004	-	ilvbl
scaffold_2	84644320	84665260	+	mars	scaffold_2	24041226	24084819	+	mbtps2	scaffold_4	95577024	95691821	-	inadl
scaffold_364	37298	42582	+	maz	scaffold_1	116155331	116156525	+	mcart1	scaffold_2	6774863	6813725	-	inpp5b
scaffold_2	134081498	134166601	+	me3	scaffold_4	119487461	119500632	+	mcm2	scaffold_3	23084915	23163704	-	iqgap1
scaffold_2	60431717	60459349	-	med24	scaffold_6	36538537	36551532	-	mcm4	scaffold_8	16280180	16293912	-	iqsec2
scaffold_9	36297222	36307341	-	mff	scaffold_40	103598	118178	-	mcm7	scaffold_9	59188428	59237082	-	itfg3
scaffold_1	126498782	126509849	+	midn	scaffold_5	102121084	102148053	-	mcm8	scaffold_1	97814094	97902694	+	jak2
scaffold_3	36443637	36468114	-	mki67	scaffold_3	105363480	105376617	+	mcrs1	scaffold_1	96235062	96290493	+	kank1
scaffold_9	64071325	64122519	-	mkl2	scaffold_3	87624436	87637075	-	mdm2	scaffold_8	80690664	80721898	+	kcnh5
scaffold_10	29574834	29597477	-	mllt6	scaffold_45	117139	178494	-	mdm4	scaffold_3	76863333	76900119	+	kdm3b
scaffold_1	166125662	166139070	+	mmaa	scaffold_1	124830496	124837704	+	med11	scaffold_1	98308486	98424024	+	kdm4c
scaffold_6	137091215	137102295	-	mon1a	scaffold_8	4354236	4361778	-	med22	scaffold_1	36726949	36793991	+	kiaa0825
scaffold_8	2087226	2090062	-	mrps2	scaffold_8	55321242	55325267	+	med29	scaffold_1	169432418	169507502	+	kiaa0922
scaffold_3	14110428	14121949	-	mthfd2	scaffold_2	76452316	76465282	-	med4	scaffold_6	89571221	89610073	-	kiaa0947
scaffold_10	5674033	5716433	+	mtss1.2	scaffold_3	44492655	44497092	+	med7	scaffold_3	79019696	79051924	+	kiaa1033
scaffold_3	75049183	75054236	-	mxd3	scaffold_3	24914621	24918872	+	mesdc2	scaffold_1	158344059	158451675	+	kiaa1109
scaffold_177	116296	158037	+	mxd4	scaffold_8	6730953	6736655	-	mettl11a	scaffold_7	43455157	43562144	-	kiaa1274
scaffold_10	2114937	2136818	+	myocd	scaffold_1	64405764	64423708	+	mettl17	scaffold_4	46157803	46172589	+	kiaa1609
scaffold_9	79498303	79502631	-	naa60	scaffold_1	195462549	195485800	+	mettl19	scaffold_2	149368799	149383818	+	kiaa2018
scaffold_609	3197	9600	+	naglu	scaffold_3	41323838	41326950	+	mfap3	scaffold_6	57416185	57480345	-	kif13a
scaffold_7	4689790	4691174	+	nanos1	scaffold_8	50145930	50154564	+	mgat1	scaffold_5	97174690	97246598	+	kif16b
scaffold_10	2967948	2981568	+	narf	scaffold_4	103508708	103534177	-	mknk1	scaffold_4	19276674	19342634	+	kif18a
scaffold_10	25739275	25763018	+	ncoa5	scaffold_9	80333133	80344594	+	mlst8	scaffold_4	75981290	76051843	-	kifap3
scaffold_3	48524491	48582063	+	ndst1	scaffold_4	48739335	48788020	+	mlycd	scaffold_8	76919915	76967565	+	klc1
scaffold_7	50078588	50131672	-	neo1	scaffold_4	111926892	111964838	-	mmp15	scaffold_8	45561918	45608914	-	klhl13
scaffold_297	122091	136248	-	neurl4	scaffold_7	27421108	27466475	-	mms19	scaffold_10	30096918	30115742	+	kpnb1
scaffold_1	70234238	70248532	+	nfya	scaffold_1	104129292	104188692	+	mobkl2b	scaffold_437	17737	46395	+	lats1
scaffold_282	7528	26468	+	nisch	scaffold_3	17250362	17261855	+	morf4l1	scaffold_2	108719919	108756599	+	lats2
scaffold_7	112783493	112815851	+	nploc4	scaffold_8	47206377	47231141	-	mospd1	scaffold_1	192810823	192861413	-	lcorl
scaffold_7	15387548	15398056	+	nsmce4a	scaffold_4	18168082	18209418	+	mpped1	scaffold_7	88013746	88089608	-	lepre1
scaffold_2	52195843	52211751	+	nsun5	scaffold_7	70960426	70975196	+	mpzl3	scaffold_5	25054046	25099530	-	lpin1
scaffold_5	117333145	117364527	-	nvl	scaffold_2	123690388	123783131	+	mre11a	scaffold_8	43529609	43581546	-	lrch2
scaffold_119	198172	226509	+	oplah	scaffold_8	106829724	106836616	+	mrpl24	scaffold_3	4599818	4662124	-	lrp6
scaffold_315	31736	76610	+	pbrm1	scaffold_3	63351825	63392609	-	mrpl38	scaffold_6	51594165	51700905	-	lrrc16a
scaffold_4	6466046	6517501	+	pdhx	scaffold_9	36169724	36178305	+	mrpl44	scaffold_3	103901769	104002642	+	lrrk2
scaffold_1969	417	4236	+	pdxk	scaffold_10	30011285	30022808	-	mrpl45	scaffold_5	69268723	69399291	-	lyst
scaffold_7	3210334	3231192	-	pdzd8	scaffold_5	107091045	107166773	-	msh2	scaffold_4	132831435	132922757	+	magi1
scaffold_4	9880595	9890266	-	pex16	scaffold_141	149702	219468	-	msh3	scaffold_1	76845467	76917134	-	magi3
scaffold_3	4250995	4256148	-	pex26	scaffold_9	30118284	30139537	-	msl2	scaffold_5	54099329	54242133	-	man1a1
scaffold_3	17650625	17667244	-	pias1	scaffold_6	113988140	113990695	+	mterf	scaffold_1	32801941	32863321	+	man2a1
scaffold_1	6833901	6851135	+	pias2	scaffold_6	20377144	20387749	-	mterfd1	scaffold_1	194233014	194262915	+	man2b2
scaffold_9	36318156	36361797	-	pid1	scaffold_3	33275068	33283411	-	mtfmt	scaffold_4	101490133	101559018	+	mast2
scaffold_4	98208484	98218833	-	pif1	scaffold_2	123190589	123205348	-	mtmr2	scaffold_1	122516170	122559666	+	mast3
scaffold_4	562007	601123	+	pik3c2a	scaffold_5b	1271701	1282921	+	mtmr9	scaffold_1	14898950	14990814	+	mast4
scaffold_2284	114	5405	+	pip5k1a	scaffold_2	73967618	73979437	-	mtrf1	scaffold_10	14347013	14487084	-	mdga2
scaffold_3	8001247	8050605	-	piwil2	scaffold_7	38548356	38593626	-	mttp.2	scaffold_1	35639968	35700013	-	megf10
scaffold_414	1410	30009	+	piwil3	scaffold_4	38794584	38811614	+	mvd	scaffold_2	85455194	85460546	+	mettl21b
scaffold_471	32623	33043	+	pknox1	scaffold_1	61060828	61074119	-	mvk	scaffold_89	14955	17200	+	mex3a
scaffold_10	11429317	11448081	-	plekhm1	scaffold_6	7852418	7864826	-	myc	scaffold_3	22511878	22515218	+	mex3b
scaffold_1	169958557	169977508	-	plrg1	scaffold_10	18989038	19032596	-	myo1d	scaffold_8	93543718	93565550	-	mfsd6
scaffold_7	114999272	115012398	-	pnkp	scaffold_1	43081062	43091575	+	mzt2b	scaffold_2	58726519	58735551	-	mfsd9
scaffold_8c	4524808	4544370	-	pogz	scaffold_8	11118541	11126855	+	naa10	scaffold_7	70715355	70807602	-	mll
scaffold_5	122009670	122018690	-	polh	scaffold_8	93341388	93432115	-	nab1	scaffold_2	77964351	78024383	-	mll2
scaffold_5	122116085	122131069	-	polr1c	scaffold_7	84158151	84189809	-	nadk	scaffold_7	123267196	123304289	-	mll4
scaffold_18	619078	627569	-	ppan	scaffold_1	27167719	27192366	+	nadkd1	scaffold_3	14133527	14142535	+	mobkl1b
scaffold_119	89051	90657	+	ppp1r16a	scaffold_9	63571358	63591573	+	naga	scaffold_5	102910797	102922660	+	mtif2
scaffold_507	37228	51751	+	ppp4r1l	scaffold_3	105267809	105299008	+	nampt	scaffold_7	62330476	62373654	-	mtor
scaffold_1	25205550	25227501	+	prkaa1	scaffold_1	111591078	111604669	-	nans	scaffold_4	102866403	102876342	-	mutyh
scaffold_9	79994752	80040893	+	prkcb	scaffold_6	45610035	45629179	+	napg	scaffold_1	69122383	69168463	-	myo19
scaffold_7	45025168	45036931	-	psap	scaffold_9	83031687	83058244	-	narfl	scaffold_2	82420969	82479760	-	myo1a
scaffold_1	125648373	125665952	+	ptbp1	scaffold_1	12579961	12600377	-	nars	scaffold_2	21521135	21580845	+	myo1c
scaffold_637	8690	26695	-	puf60	scaffold_4	8310367	8330228	+	nat10	scaffold_3	34304582	34402653	-	myo5a
scaffold_9	85153508	85157348	-	pus3	scaffold_7	98073515	98087973	-	nat14	scaffold_5	38135193	38227789	+	myo6
scaffold_5	68529630	68624443	+	qki	scaffold_3	116813577	116840894	+	ncaph2	scaffold_1	119173429	119203060	-	n4bp2
scaffold_9	5706272	5748372	-	rab3gap1	scaffold_9	30333839	30386568	+	nck1	scaffold_8	82812977	82826816	-	naa30
scaffold_6	11823321	11838458	+	rad21	scaffold_2	57898577	57910149	+	nck2	scaffold_3	90493287	90613553	+	nav3
scaffold_1	124758207	124790119	+	ranbp3	scaffold_8c	2601918	2616904	+	ncstn	scaffold_5	23815060	24234681	+	nbas
scaffold_2	42565447	42618905	+	rap1gap2	scaffold_2	17742211	17785221	-	nek8	scaffold_9	28925326	29020141	-	nbeal1
scaffold_8	5548861	5604505	+	rapgef1	scaffold_9	20203651	20217267	+	nfe2l2	scaffold_434	7209	51929	+	ncoa7
scaffold_272	43471	57624	+	rassf10	scaffold_7	42073385	42103801	+	nfkb2	scaffold_3	113120061	113143271	-	net1
scaffold_18	98486	112521	+	raver1	scaffold_8	44644721	44650147	+	nfkbil1	scaffold_3	70171521	70185632	-	neurl1b
scaffold_4	23911190	23968516	+	rbl2	scaffold_10	6205753	6229531	+	nfs1	scaffold_2	38577234	38708821	+	nf1
scaffold_2475	1594	8017	-	recql	scaffold_1	85842267	85851013	-	ngdn	scaffold_1	185092000	185129776	+	nfxl1
scaffold_278	21119	27051	-	rexo4	scaffold_6	98026928	98046728	+	ngly1	scaffold_5	87623840	87660183	-	ninl
scaffold_48	44824	65720	-	rfx1	scaffold_9	4451492	4456734	-	nhej1	scaffold_1	27058019	27086320	-	nipbl
scaffold_9	33717548	33724452	-	rg9mtd2	scaffold_9	78517494	78526842	-	nhlrc4	scaffold_1	24126701	24192088	-	nnt
scaffold_3	63722144	63748356	-	ric8b	scaffold_4	50686575	50700071	+	nip7	scaffold_1	43328964	43394972	+	nos1
scaffold_7	164571	177759	-	rlim	scaffold_2	62647789	62659709	+	nipa2	scaffold_8	1745506	1801051	-	notch1
scaffold_5	58349596	58402817	-	rnf217	scaffold_2	4082239	4105309	+	nipal3	scaffold_3	5106950	5150489	+	notch3
scaffold_1	111512626	111546638	+	rnf38	scaffold_4	50854036	50865698	-	nob1	scaffold_1	167468410	167486794	-	nr3c2
scaffold_2	586266	665061	+	rps6ka1	scaffold_10	31826114	31834930	-	nr1d1	scaffold_4	106341083	106380926	-	nrd1
scaffold_7	105059685	105072821	-	ruvbl2	scaffold_3	85487792	85506944	-	nr2c1	scaffold_3	74974944	75015567	+	nsd1
scaffold_8	55273484	55296053	+	samd4b	scaffold_8	42629047	42642927	-	nsdhl	scaffold_625	4922	30837	-	numa1
scaffold_9	44852677	44876876	-	sap130	scaffold_10	21096163	21124795	+	nsf	scaffold_620	6222	33054	-	nup210
scaffold_3	54432811	54437869	+	sap30l	scaffold_3	85619545	85631911	-	ntn4	scaffold_2	140694979	140735722	+	nup98
scaffold_1	16315372	16335754	-	scamp1	scaffold_6	131979218	132008806	-	nub1	scaffold_60	236752	279291	+	ocrl
scaffold_2	150383514	150521509	-	scube1	scaffold_6	15601504	15671871	+	nudcd1	scaffold_1	165579772	165616324	+	otud4
scaffold_8	93017676	93072512	+	sec23a	scaffold_3	87446330	87472201	+	nup107	scaffold_4	32442474	32495990	-	papd5
scaffold_9	69290	95435	+	sema5b	scaffold_3	12544502	12548048	-	nup133	scaffold_588	24491	36528	-	parp9
scaffold_7	50383829	50389752	-	senp8	scaffold_3	77886172	77902380	-	nup37	scaffold_1	55914390	55936517	+	patz1
scaffold_5	94640617	94653567	-	sertad2	scaffold_2	38278494	38298284	+	nup88	scaffold_9	48539867	48584205	-	pcnt
scaffold_2	123051431	123105270	-	sesn3	scaffold_5	25747420	25754256	+	odc1	scaffold_3	31331648	31409379	+	pcsk6
scaffold_2050	71	7351	-	shc1	scaffold_1	177907387	177943221	+	odz3	scaffold_61	437097	461983	-	pdia4
scaffold_7	1997059	2013732	+	shoc2	scaffold_7	49600597	49656193	-	ogdhl	scaffold_9	66244250	66281464	-	pdpk1
scaffold_5	22934522	22939440	-	siah2	scaffold_4	28682564	28695684	+	ogfod1	scaffold_4	112763204	112790901	-	pdpr
scaffold_1	184920425	184949479	-	slain2	scaffold_4	96755271	96802928	+	oma1	scaffold_1	19086501	19129328	-	pdzd2
scaffold_4	117029910	117037843	+	slc30a1	scaffold_9	40872575	40922145	+	ormdl1	scaffold_1	76316523	76336111	+	pfkfb2
scaffold_4	9803843	9813001	+	slc35c1	scaffold_10	4825143	4834941	-	otop3	scaffold_4	59353480	59394261	-	phrf1
scaffold_8494	641	964	+	slc35f5	scaffold_6	23121770	23129936	-	otud6b	scaffold_3	105111656	105145244	-	pik3cg
scaffold_223	28487	31234	-	slc39a1	scaffold_94	258709	296335	-	ovos2	scaffold_9	24360992	24487893	-	pikfyve
scaffold_10	12603679	12659867	+	slc9a8	scaffold_6	101637369	101669515	-	oxnad1	scaffold_3	106652824	106654095	-	pion
scaffold_3	32346403	32378771	-	smad6	scaffold_6	98013643	98027115	-	oxsm	scaffold_2	84840170	84867670	+	pip4k2c
scaffold_1793	0	9416	+	smg5	scaffold_1	45570656	45586950	+	p2rx4	scaffold_6	84463398	84539327	-	pkd1l1
scaffold_5	113007735	113029436	+	smyd2	scaffold_8	42662883	42668990	-	p2ry10	scaffold_1	145408757	145431922	+	pkd2
scaffold_10	27524615	27530299	+	snrpb	scaffold_2	42008091	42034208	+	pafah1b1	scaffold_4	83772508	83796028	-	pla2g6
scaffold_775	14067	39343	+	snx17	scaffold_6	25918530	25943365	+	pag1	scaffold_7	85970067	86066075	+	plch2
scaffold_10	29359753	29370390	-	sp2	scaffold_1	183033725	183052541	-	paics.2	scaffold_6	101228904	101295606	-	plcl2
scaffold_10	3884801	3892305	-	sphk1	scaffold_5	100369535	100404603	+	pak7	scaffold_1	65564818	65639647	+	plekha6
scaffold_10	34928920	34940524	+	spire1	scaffold_3	17345562	17370968	-	paqr5	scaffold_4	118854767	118964839	-	plxna1
scaffold_234	147532	150908	+	spns1	scaffold_3	41660817	41678099	-	parp11	scaffold_4	51599051	51658378	+	pmfbp1
scaffold_1	56019622	56053324	+	sppl3	scaffold_1	64380237	64406675	-	parp2	scaffold_8b	1252455	1300536	-	pnpla6
scaffold_1	114513765	114531610	+	ssbp2	scaffold_2	127297034	127317702	-	patl2	scaffold_4	8983015	9043632	-	ppfia1
scaffold_9	29302039	29322801	+	sumo1	scaffold_2	64949752	65055844	-	pcca	scaffold_2	26702068	26747500	-	ppm1e
scaffold_8	61747906	61755905	+	taf6l	scaffold_10	29550501	29565639	+	pcgf2	scaffold_5	19037568	19071472	+	ppm1l
scaffold_2	90952278	90972107	-	tarbp2	scaffold_5	65237006	65294712	-	pcmt1	scaffold_9	30085574	30110941	+	ppp2r3a
scaffold_5b	1299062	1306389	+	tdh	scaffold_3	69139152	69148889	+	pcyox1l	scaffold_4	128850847	128866325	-	ppp4r2
scaffold_4	2600927	2609307	+	tead1	scaffold_5	7365576	7376486	+	pcyt1a	scaffold_4	88081976	88144568	-	prkacb
scaffold_10	35358203	35378122	-	tfap2c	scaffold_6	88675737	88681607	-	pdf	scaffold_7	84772737	84797430	+	prkcz
scaffold_7	98756604	98769373	-	thap7	scaffold_4	73838579	73853356	+	pdgfb	scaffold_6	62311665	62346108	+	prpf4b
scaffold_2	25183374	25202563	+	tlcd2	scaffold_2	22355050	22366581	+	pdha1	scaffold_6	139054789	139082963	+	ptpn23
scaffold_3	376752	389292	-	tm7sf3	scaffold_4	137366576	137374482	-	pdhb	scaffold_4	134643897	134811094	-	ptprg
scaffold_10	5037219	5054482	-	tmem104	scaffold_6	120439045	120453944	+	pdss1	scaffold_5	57220234	57310619	+	ptprk
scaffold_6	109663228	109670055	-	tmem106b	scaffold_5	48699377	48761192	-	pdss2	scaffold_1	141166255	141457625	-	ptprs
scaffold_9	84764277	84792163	-	tmem8a	scaffold_8	83297906	83331789	-	peli1	scaffold_3	35617533	35625529	-	pygo1
scaffold_6	123070442	123087767	-	tnpo2	scaffold_7	96199040	96219176	+	per3	scaffold_5	115954677	115992881	-	rab3gap2
scaffold_9	84321292	84351630	-	tom1l2	scaffold_5	93174937	93186125	+	pex13	scaffold_8	87168265	87280819	+	ralgapa1
scaffold_4	74160775	74170674	+	tomm22	scaffold_173	74717	107493	-	pfkfb1	scaffold_8	4718145	4758420	+	ralgds
scaffold_5	117211553	117240949	-	tp53bp2	scaffold_5	75649485	75675131	+	pgbd5	scaffold_2	57115635	57159005	-	ranbp2
scaffold_10	8272146	8286032	+	tp53inp2	scaffold_1	41344961	41360023	+	pggt1b	scaffold_1	171748404	171856284	+	rapgef2
scaffold_4	6922267	6940060	-	traf6	scaffold_1	54199646	54264322	-	pi4ka	scaffold_1	28281199	28327215	+	rasa1
scaffold_8	20302416	20311629	+	trmt12	scaffold_4	127988787	128004708	-	pick1	scaffold_4	109420905	109517621	+	rasal2
scaffold_2	139545418	139561991	-	tsku	scaffold_2	26303137	26312926	+	piga	scaffold_6	35359192	35438673	+	rb1cc1
scaffold_10	9957296	9969274	-	tti1	scaffold_5	75613782	75621862	+	pigh	scaffold_1	61881792	61904189	-	rbm19
scaffold_2	78247391	78254285	+	tuba8	scaffold_2	18115520	18130963	+	pigs	scaffold_7	81945893	81997676	+	rere
scaffold_5431	967	4249	+	tufm	scaffold_6	93837825	93860887	+	pik3r4	scaffold_1	141909890	141929034	+	rest
scaffold_1	84771236	84782319	+	ubqln1	scaffold_6	118787313	118813680	-	pip4k2b	scaffold_1	129910353	129937198	-	rexo1
scaffold_8	5620095	5632141	+	uck1	scaffold_8	7746397	7764009	-	pkn3	scaffold_1	36120481	36147694	-	rhobtb3
scaffold_181	114541	128109	+	unnamed_scaffold_181:114541-128109	scaffold_3	20860463	20866206	+	pldn	scaffold_2	12702084	12731155	-	rlf
scaffold_2	106834461	106835539	+	unnamed_scaffold_2:106834461-106835539	scaffold_9	21796546	21814346	+	plekha3	scaffold_5	70397787	70419084	-	rnaset2
scaffold_2	142532893	142538951	-	unnamed_scaffold_2:142532893-142538951	scaffold_1	131260958	131276214	+	plin3	scaffold_1	13665923	13713965	+	rnf180
scaffold_680	1826	21550	-	unnamed_scaffold_680:1826-21550	scaffold_1	157804112	157819898	+	plk4	scaffold_5	112393794	112488293	+	rps6kc1
scaffold_7	103473636	103475002	+	unnamed_scaffold_7:103473636-103475002	scaffold_192	74132	90844	+	pm20d2	scaffold_6	48600925	48684514	-	rttn
scaffold_7	6211921	6216191	-	unnamed_scaffold_7:6211921-6216191	scaffold_9	74492089	74505534	-	pms2	scaffold_6	79552686	79580162	-	sacm1l
scaffold_7	213232	225233	-	uprt	scaffold_4	58784151	58808614	-	pola2	scaffold_1	46927126	46963835	-	sbno1
scaffold_3	11894982	11902215	-	usp39	scaffold_7	114702627	114752563	-	pold1	scaffold_1	126212906	126270590	+	sbno2
scaffold_259	203033	220623	+	usp48	scaffold_4	79850564	79878764	-	poldip3	scaffold_7	103224370	103242197	-	scaf1
scaffold_2	142479093	142488918	+	wdr73	scaffold_7	25311024	25326947	-	poll	scaffold_1024	923	1749	+	sctr
scaffold_8b	1306665	1312088	-	wdr85	scaffold_8	56678676	56703916	-	pomt2	scaffold_1	87816025	87834891	-	secisbp2
scaffold_3	4941658	4975817	-	wdr91	scaffold_5	47726973	47757660	-	popdc3	scaffold_3	19692859	19738064	+	sema6d
scaffold_5	3159720	3180053	-	wwtr1	scaffold_4	75163963	75169294	-	ppapdc2	scaffold_4	69305916	69314353	+	septin_14
scaffold_5	122050480	122116312	+	xpo5	scaffold_1	182986882	183003616	+	ppat	scaffold_1	45896512	45929157	+	setd1b
scaffold_3	93365626	93374150	+	yaf2	scaffold_7	54468472	54481819	-	ppcdc	scaffold_8	5175128	5211212	+	setx
scaffold_2	120806015	120848978	-	yap1	scaffold_8	52856685	52873088	+	ppp1r14a	scaffold_1	44883335	44909034	+	sh2b3
scaffold_8	52770401	52779008	+	yif1b	scaffold_1	130262837	130271776	-	ppp1r3b	scaffold_1	168167792	168218375	-	sh3d19
scaffold_3	101057257	101060969	-	zbed4	scaffold_6	45384278	45423163	+	ppp4r1	scaffold_7	22837838	22964125	+	sh3pxd2a
scaffold_6	138830200	138849946	-	zbtb47	scaffold_8	15418827	15428984	-	ppp6c	scaffold_5	80784557	80800362	+	shprh
scaffold_1	46320538	46339296	-	zcchc8	scaffold_5	79700937	79730332	-	pppde1	scaffold_87	100730	170899	-	shroom4
scaffold_4	11334176	11395296	+	zdhhc5	scaffold_1	45207278	45242157	+	pptc7	scaffold_8	52478967	52587550	+	sipa1l3
scaffold_8	7723303	7742901	+	zer1	scaffold_1	14252035	14261460	+	ppwd1	scaffold_1	124712146	124734819	-	slc1a6
scaffold_529	31702	32389	+	zfp1	scaffold_4	85221603	85260379	+	prkcd	scaffold_1	186641553	186681648	-	slc30a9
scaffold_8	96719954	96724277	+	zfp36l1	scaffold_1	167132317	167162754	-	prmt10	scaffold_3	92214487	92228790	+	slc38a2
scaffold_205	3611	8913	+	zfp64	scaffold_1	85714086	85726424	-	prmt5	scaffold_8	81207655	81241461	-	slc38a6
scaffold_8	24695690	24740647	+	zmym3	scaffold_1	57189139	57236186	+	prodh	scaffold_7	111554482	111600441	-	slc39a11
scaffold_2	141098957	141105726	-	znf16	scaffold_2	26616544	26630474	-	prr11	scaffold_3	78916564	78966549	-	slc41a2
scaffold_3	7055032	7060614	+	znf180	scaffold_8	85140572	85165813	-	psen1	scaffold_4	49640417	49671153	-	slc7a5
scaffold_2	142656496	142663623	-	znf300	scaffold_1	101541214	101555629	+	ptcd2	scaffold_5	36048454	36149159	+	smap1
scaffold_2	140783311	140796413	-	znf347	scaffold_6	20387418	20409512	+	ptdss1	scaffold_6	42647250	42736941	+	smchd1
scaffold_9	22316752	22358849	-	znf385b	scaffold_2	10531263	10539864	-	ptp4a2	scaffold_4	73592742	73596890	-	smcr7l
scaffold_10	33778064	33819556	-	znf385c	scaffold_6	46524307	46557321	-	ptpn2	scaffold_5	91396304	91427690	-	smek2
scaffold_5b	6269039	6289858	+	znf395	scaffold_1	51320023	51325360	+	pus1	scaffold_1	63797563	63840915	-	smtn
scaffold_4	81638719	81645447	-	znf585a	scaffold_1	63639349	63653117	-	pxmp2	scaffold_7	56935465	56976746	+	snx19
scaffold_26	243910	252874	-	znf653	scaffold_3	100387197	100400086	+	qrich1.2	scaffold_9	78573273	78590713	-	solh
scaffold_622	53197	55722	+	znf668	scaffold_4	80298914	80312900	+	rab11fip4l	scaffold_7	81329179	81404040	-	sorl1
scaffold_1	166176291	166285061	-	znf827	scaffold_8	89166168	89193140	+	rab15	scaffold_2	108035436	108068317	+	spata13
scaffold_1	47972231	48016178	+	aacs	scaffold_3	88592678	88606311	+	rab21	scaffold_8	59849942	59881016	+	spata7
scaffold_2	118829941	118857436	-	aasdhppt	scaffold_5	33869756	33882502	-	rab23	scaffold_2	31641676	31694650	+	ssh2
scaffold_2	116005193	116039980	-	abcc13	scaffold_8	64352939	64380510	+	rab4b	scaffold_4	87788891	87806571	+	ssx2ip
scaffold_9	67187665	67205607	+	abcc6	scaffold_6	100116270	100140565	-	rab5a	scaffold_7	57553543	57596892	-	st14
scaffold_5	10223145	10244683	+	abcf3	scaffold_10	33972132	33977021	-	rab5c	scaffold_7	57786714	57817728	+	st3gal4
scaffold_8	6132260	6163338	-	abl1	scaffold_8	94484755	94493017	+	rad51	scaffold_9	30160156	30203558	-	stag1
scaffold_2	31063704	31192312	-	abr	scaffold_3	43192712	43205795	-	rad51ap1	scaffold_8	18059813	18104450	+	stim2
scaffold_2	83296261	83483573	+	acaca	scaffold_2	21174984	21192889	-	rad51d	scaffold_5	72834625	72904148	+	strn
scaffold_9	44609030	44664715	+	acsl3	scaffold_6	21951553	21995059	+	rad54b	scaffold_6	121956137	122036729	+	svil
scaffold_8	27642715	27697802	+	acsl4	scaffold_4	102366733	102386228	+	rad54l	scaffold_5	41398467	41418652	-	syncrip
scaffold_9	8684704	8730136	+	acvr2a	scaffold_1	151331900	151391812	-	rap1gds1	scaffold_1	66749785	66792441	-	synrg
scaffold_9	57837181	57915519	+	adam10	scaffold_8	46075905	46085610	-	rap2c	scaffold_2	137776694	137837854	-	sytl2
scaffold_1	14022769	14183691	-	adamts6	scaffold_5	41708493	41731687	-	rars2	scaffold_8	24496921	24538867	-	taf1
scaffold_10	13487097	13499328	-	adnp	scaffold_3	23795891	23822456	-	rasef	scaffold_1	41643073	41728006	+	taok3
scaffold_1	195172202	195185471	+	adpgk	scaffold_4	94527676	94560311	-	raver2	scaffold_5	70146933	70223464	-	tarbp1
scaffold_3	8918218	8919519	+	adrb1	scaffold_2	13557743	13575745	-	rbbp4	scaffold_3	102381059	102472291	-	tbc1d22a
scaffold_8	53736359	53773317	+	agbl5	scaffold_3	112725348	112746960	-	rbm17	scaffold_1	164238966	164282349	-	tbc1d9
scaffold_5	55178718	55270526	+	ahi1	scaffold_8	1020147	1031615	+	rbm18	scaffold_3	47910637	47949766	+	tbc1d9b
scaffold_7	45232732	45252793	+	aifm2	scaffold_1	85697883	85709144	-	rbm23	scaffold_4	79685461	79698517	-	tcf20
scaffold_5	48454075	48539507	+	aim1	scaffold_6	57157220	57168135	+	rbm24	scaffold_4	36408642	36486962	+	tdrd12
scaffold_7	68168918	68245230	-	aip	scaffold_10	34829878	34845325	+	rbm38	scaffold_4	95700136	95715652	+	tm2d1
scaffold_2	25561134	25575616	+	akap10	scaffold_2	93460560	93474979	-	rcbtb1	scaffold_9	68555565	68584122	-	tmc7
scaffold_8	78058443	78106267	-	akt1	scaffold_5	85056180	85064757	+	rdh13	scaffold_1	68659457	68704924	-	tmcc2
scaffold_7	75382835	75459041	+	alg9	scaffold_5	93084946	93122982	+	rel	scaffold_3	85282921	85335799	-	tmcc3
scaffold_2	118370689	118394590	+	alkbh8	scaffold_4	61653076	61681839	+	rela	scaffold_3	92840483	92846593	-	tmem117
scaffold_1	203124667	203151867	+	alms1	scaffold_7	85636475	85656205	+	rer1	scaffold_5	75542979	75575667	-	tmem181
scaffold_8	27534293	27561606	+	ammecr1	scaffold_3	25355817	25362403	-	rergl	scaffold_5	37909819	37930474	-	tmem30a
scaffold_8	18825586	18923171	+	ank2	scaffold_2	36269955	36277947	+	rfc2	scaffold_3	82027008	82148727	+	tmtc2
scaffold_3	59482940	59540829	+	ankhd1	scaffold_2	104015652	104023763	-	rfc3	scaffold_6	48338347	48379412	-	tmx3
scaffold_779	1621	14486	-	ankrd13c	scaffold_7	113476369	113488729	-	rfng	scaffold_2	108166955	108216436	-	tnfrsf19
scaffold_3	97192120	97254817	-	ankrd26	scaffold_4	108439575	108532225	-	rfwd2	scaffold_5	15883352	15965655	+	tnik
scaffold_8	19255200	19260266	+	ankrd56	scaffold_3	28734739	28765475	-	rgma	scaffold_6	84376867	84442554	-	tns3
scaffold_7	114600273	114627891	+	ap2a1	scaffold_4	36357098	36357928	+	rgs9bp	scaffold_1	115888458	115897929	+	topors
scaffold_3	33800734	33828570	-	ap4e1	scaffold_1	45845718	45869351	-	rhof	scaffold_2	95484798	95537481	+	tpp2
scaffold_1	33656498	33687829	+	apc	scaffold_8	24552060	24560937	-	rhog	scaffold_6	92007408	92131447	-	trak1
scaffold_4	6463079	6476698	-	apip	scaffold_10	7544	35355	+	rhot1	scaffold_9	31040997	31072471	-	trak2
scaffold_4	10492232	10513108	-	arhgap1	scaffold_308	317	28539	-	rhpn1	scaffold_6	69456302	69670997	-	trio
scaffold_7	27122969	27156861	-	arhgap19	scaffold_7	103132609	103167687	-	ric8a	scaffold_5	57801025	57856751	+	trmt11
scaffold_3	65740287	65899892	-	arhgap26	scaffold_2	25323661	25347360	+	rilp	scaffold_9	73329634	73432488	-	trrap
scaffold_4	66472947	66540619	+	arhgap29	scaffold_8	51462104	51476153	+	ring1	scaffold_8	66213761	66229469	+	tspan15
scaffold_2	146369329	146404257	+	arhgap31	scaffold_3	105521909	105538885	-	rint1	scaffold_3	17270329	17314959	+	uaca
scaffold_10	476628	506540	+	arhgap44	scaffold_1	30251392	30265903	-	riok2	scaffold_5	40178579	40263166	-	ube2cbp
scaffold_8	106352005	106388885	+	arhgef11	scaffold_4	106087207	106103368	+	rnf11	scaffold_8	84684314	84760958	+	ubr1
scaffold_7	77602788	77706416	+	arhgef12	scaffold_7	69747550	69752230	-	rnf26	scaffold_4	117303173	117365954	+	ubr2
scaffold_251	104132	135790	-	arhgef17	scaffold_1	86298155	86334466	+	rnf31	scaffold_7	123553694	123627290	-	ubr4
scaffold_1	123350041	123415132	-	arhgef18	scaffold_1	45671117	45691233	+	rnf34	scaffold_6	18613052	18681108	+	ubr5
scaffold_5	75061489	75122698	+	arid1b	scaffold_2	19483619	19520819	-	rpa1	scaffold_1	51256282	51313249	+	ulk1
scaffold_3	92381616	92433054	-	arid2	scaffold_2	27403924	27533694	-	rph3al	scaffold_2	94299397	94322477	-	unnamed_scaffold_2:94299397-94322477
scaffold_4	121306277	121339112	-	arih2	scaffold_6	61637734	61651544	+	rpp40	scaffold_3	97863343	97880805	+	unnamed_scaffold_3:97863343-97880805
scaffold_5	26399869	26502908	-	asap2	scaffold_8	94438924	94442017	+	rpusd2	scaffold_3	98903672	98924829	+	unnamed_scaffold_3:98903672-98924829
scaffold_5	46411937	46521395	-	ascc3	scaffold_4	122885996	122896203	-	rpusd3	scaffold_3	110748555	110791807	+	upf2
scaffold_1077	668	9588	+	ash1l	scaffold_9	85140807	85151601	-	rpusd4	scaffold_4	122148847	122201816	-	usp19
scaffold_3	5651677	5668491	-	ash2l	scaffold_9	596453	603581	-	rras2	scaffold_4	98094706	98201727	+	usp24
scaffold_4	73023250	73067647	+	aspm	scaffold_4	116007542	116020957	+	rrp9	scaffold_7	112399293	112448019	+	usp36
scaffold_6	37330923	37406124	-	asxl3	scaffold_4	22084454	22119475	+	rspry1	scaffold_2	54788697	54884952	+	usp9x
scaffold_6	8956626	8979459	+	atad2	scaffold_6	115671576	115776442	+	rundc3b	scaffold_2	105306824	105322168	-	uspl1
scaffold_9	62716251	62719850	-	atf7ip2	scaffold_2	129885127	129893048	-	rwdd2b	scaffold_3	77522521	77592120	+	utp20
scaffold_2	118071619	118138891	-	atm	scaffold_4	75601350	75627998	-	rxrg	scaffold_5	82665916	82750661	+	utrn
scaffold_4	29840733	29852479	-	atmin	scaffold_8	72470487	72503254	+	samd4a	scaffold_4	11120147	11236402	-	vcl
scaffold_5	11796116	11870302	-	atp11b	scaffold_1	175255200	175269114	+	sap30	scaffold_1	92707722	92805435	-	vps13a
scaffold_1	71347151	71434563	+	atp2b2	scaffold_4	21254993	21272786	-	sass6.2	scaffold_7	50518053	50636120	-	vps13c
scaffold_1	47138360	47169711	+	atp6v0a2	scaffold_8	15312780	15350328	-	scai	scaffold_7	90866220	91018945	-	vps13d
scaffold_3	20689489	20796046	-	atp8b4	scaffold_1	47813703	47870506	-	scarb1	scaffold_2	28285981	28337243	-	vps53
scaffold_1	204619964	204699684	+	atrn	scaffold_4	137305420	137310099	-	sco2	scaffold_7	106277258	106333306	+	wapal
scaffold_7	5403524	5498150	-	atrx	scaffold_9	19486555	19502752	+	scrn3	scaffold_1	138952368	139101193	-	wdfy3
scaffold_4	51869910	51873763	-	atxn1l	scaffold_2	17922208	17927204	+	sdf2	scaffold_8	45687909	45731086	+	wdr44
scaffold_9	84550570	84580275	+	axin1	scaffold_6	33931984	33951663	+	sdr16c5	scaffold_8	53656374	53680489	-	wdr62
scaffold_10	12528049	12557226	-	b4galt6	scaffold_10	3452552	3473762	-	sec14l5	scaffold_262	15179	24673	+	wnk2
scaffold_2	52162509	52195486	-	baz1b	scaffold_3	31424975	31429468	+	sels	scaffold_4	140086176	140126886	+	wnk3
scaffold_2	81980866	82014525	-	baz2a	scaffold_1	191739645	191759403	+	sepsecs	scaffold_1	178651154	178708135	+	wwc2
[truncated: 3,119 more rows]

## Sheet: Clusters_list
chrom	start	end	strand	gene	Cluster list related to Figure 2b
scaffold_9	2906941	2915521	-	aamp	1
scaffold_3	98308472	98349904	-	aass	1
scaffold_9	61411105	61471449	+	abat	1
scaffold_1	84235664	84248812	+	abhd4	1
scaffold_6	120453993	120505265	-	abi1	1
scaffold_6	140385031	140407235	-	acaa1	1
scaffold_1	5085359	5092761	-	acaa2	1
scaffold_1	45021720	45056943	+	acad10	1
scaffold_6	92781579	92828659	-	acad11	1
scaffold_4	90995841	91005300	-	acadm	1
scaffold_5	80086345	80100194	+	acat2	1
scaffold_6	120513567	120529403	+	acbd5	1
scaffold_4	110866448	110904230	+	acbd6	1
scaffold_10	33619903	33663637	-	acly	1
scaffold_4	74258047	74287348	+	aco2	1
scaffold_1	114537151	114557616	+	acot12	1
scaffold_10	26100598	26107926	+	acot8	1
scaffold_9	32941672	32980451	+	acpl2	1
scaffold_9	75400170	75421596	-	acsm3	1
scaffold_8	82575562	82587802	-	actr10	1
scaffold_7	23930223	23943673	+	actr1a	1
scaffold_5	94969573	94992863	+	actr2	1
scaffold_10	9052024	9059129	-	actr5	1
scaffold_6	126113628	126174550	+	adarb2	1
scaffold_7	11105306	11106588	-	adat3	1
scaffold_6	52077806	52104436	-	adnp2	1
scaffold_7	13366347	13371061	+	ado	1
scaffold_2	4715093	4731447	-	adprhl2	1
scaffold_4	83265386	83274095	+	adsl	1
scaffold_3	26247811	26253908	-	aen	1
scaffold_1	128617649	128637635	-	aes	1
scaffold_3	7500483	7513786	-	agpat6	1
scaffold_1	138133568	138182409	+	agpat9	1
scaffold_8	17399850	17415565	+	aifm1	1
scaffold_2	38727045	38754066	+	akap1	1
scaffold_5	62229769	62252041	-	akap7	1
scaffold_5	41783231	41796976	-	akirin2	1
scaffold_4	100209229	100233638	-	akr1a1	1
scaffold_3	1531323	1544993	+	akr1c4	1
scaffold_4	128023677	128040494	-	alas1	1
scaffold_3	37841215	37861484	-	aldh18a1	1
scaffold_2	16646772	16660247	+	aldh3a2	1
scaffold_1	61086521	61096534	-	aldh3b1	1
scaffold_1	35953641	35978560	+	aldh7a1	1
scaffold_3	101037761	101050974	+	alg12	1
scaffold_2	102381760	102401454	-	alg5	1
scaffold_48	234252	242944	+	alkbh7	1
scaffold_222	3701	19218	-	aloxe3	1
scaffold_9	77939901	77948938	-	amdhd2	1
scaffold_3	2716515	2718039	-	amn1	1
scaffold_1	165637917	165665535	+	anapc10	1
scaffold_7	8795466	8807028	+	anapc16	1
scaffold_9	34550568	34579067	+	ankmy1	1
scaffold_3	112862275	112884354	+	ankrd16	1
scaffold_3	66210054	66213094	+	ankrd43	1
scaffold_2	123665135	123690177	-	ankrd49	1
scaffold_9	78919354	78929159	+	anks3	1
scaffold_9	5319818	5329367	-	ankzf1	1
scaffold_3	53563398	53707087	+	ano2	1
scaffold_7	39428614	39451326	+	anubl1	1
scaffold_1	112950313	112968887	+	anxa3	1
scaffold_1	155700448	155727456	+	anxa5	1
scaffold_9	28750566	28795403	+	aox1	1
scaffold_8	18340861	18372193	+	ap1ar	1
scaffold_2	25990949	26026808	+	ap1s2	1
scaffold_9	44756268	44773009	-	ap1s3	1
scaffold_8	48807603	48814898	+	ap2s1	1
scaffold_1	16343205	16392478	+	ap3b1	1
scaffold_1	41104781	41138893	-	ap3s1	1
scaffold_6	137516146	137534626	-	apeh	1
scaffold_8	9786095	9793148	-	apex2	1
scaffold_5	96545721	96659603	+	aplf	1
scaffold_27	269581	275843	+	apoa1bp	1
scaffold_10	21079937	21086846	-	arf1	1
scaffold_6	138291252	138297438	+	arf5	1
scaffold_1	167161930	167271547	+	arhgap10	1
scaffold_8	66010676	66027888	+	arhgap11a.2	1
scaffold_805	6566	23051	+	arhgap18	1
scaffold_1	117875960	117884004	-	arl9	1
scaffold_4	109771392	109774409	+	arpc5	1
scaffold_3	34407324	34418628	-	arpp19	1
scaffold_3	30855534	30873543	+	arrdc4	1
scaffold_1	181167149	181176419	+	asah1	1
scaffold_7	6304238	6304669	+	asb12	1
scaffold_6	111782768	111793122	-	asb4	1
scaffold_7	8735339	8795498	-	ascc1	1
scaffold_1	63195295	63214503	-	ascc2	1
scaffold_6	112299455	112323226	-	asns	1
scaffold_6	32311570	32334029	+	asph	1
scaffold_10	15614366	15647584	-	aspscr1	1
scaffold_6	93775031	93786512	+	aste1	1
scaffold_8	11676039	11779226	-	astn2	1
scaffold_7	89963548	89998599	-	atad3a	1
scaffold_7	98153649	98160943	-	atf5	1
scaffold_7	101472160	101478230	-	atg12	1
scaffold_8	26605381	26624283	+	atg4a	1
scaffold_9	45188745	45205309	-	atg4b	1
scaffold_24	281190	290640	+	atg4d	1
scaffold_9	5350924	5361377	+	atg9a	1
scaffold_8	70080242	70126988	+	atl1	1
scaffold_5	11678878	11718151	+	atp13a-like	1
scaffold_2	82036593	82041822	-	atp5b	1
scaffold_2	90809098	90822381	+	atp5g1	1
scaffold_4	24156170	24211776	+	atp6v0d1	1
scaffold_6	18416500	18450256	-	atp6v1c1	1
scaffold_8	13464254	13467527	+	atp6v1g1	1
scaffold_6	34941315	34981513	+	atp6v1h	1
scaffold_4	85372896	85393878	-	atrip	1
scaffold_8	61284632	61300528	-	atxn3	1
scaffold_100	399798	409348	-	aurkb	1
scaffold_10	4492827	4498528	-	avd.2	1
scaffold_6	18535944	18552788	+	azin1	1
scaffold_5	69191050	69213964	-	b3galnt2	1
scaffold_5	3603007	3620687	+	b3gnt5	1
scaffold_8	65283533	65291278	-	b3gnt6	1
scaffold_10	1102348	1116463	+	b3gntl1	1
scaffold_3	76421606	76428611	+	b4galt7	1
scaffold_9	81382844	81410084	-	b9d1	1
scaffold_1	118620053	118635783	+	babam1	1
scaffold_3	5568373	5580709	-	bag4	1
scaffold_8	76869766	76879171	-	bag5	1
scaffold_1	158980653	158984965	+	bbs12	1
scaffold_9	17384435	17395704	+	bbs5	1
scaffold_3	104788538	104804206	-	bcap29	1
scaffold_8	8826581	8841387	-	bcap31	1
scaffold_8	65268506	65280547	+	bckdha	1
scaffold_4	87417080	87434444	+	bcl10	1
scaffold_3	4583049	4598141	+	bcl2l14	1
scaffold_1	45997423	46012195	+	bcl7a	1
scaffold_5	77850200	77906001	-	bclaf1	1
scaffold_1	117630353	117670628	-	bdag1	1
scaffold_4	104735171	104758353	+	bend5	1
scaffold_9	63597053	63617363	+	bfar	1
scaffold_8	10983272	11017275	+	bicd2	1
scaffold_2	87980439	87984390	+	birc5.1	1
scaffold_2726	2372	6548	-	birc7	1
scaffold_3	16979998	17001264	+	blm	1
scaffold_63	335579	380975	+	blmh	1
scaffold_7	31476324	31529193	+	blnk	1
scaffold_6	91388954	91397497	-	blvra	1
scaffold_2	56295041	56302411	-	blzf1	1
scaffold_7	46725522	46746266	+	bms1	1
scaffold_7	16992948	17004405	-	bnip3	1
scaffold_346	15131	30136	+	bod1	1
scaffold_3	14147392	14154191	-	bola3	1
scaffold_2	70925399	70939210	-	bora	1
scaffold_5	116952186	116972615	+	brox	1
scaffold_1	123589708	123603528	-	btbd2	1
scaffold_4	106464438	106478457	+	btf3l4	1
scaffold_1	71051834	71055694	+	btg2	1
scaffold_7	75755661	75760158	+	btg4	1
scaffold_7	29066823	29068230	+	c10orf28	1
scaffold_7	40518651	40528577	-	c10orf35	1
scaffold_7	47426453	47439954	+	c10orf58	1
scaffold_2	120881058	120911037	-	c11orf70	1
scaffold_2	124196957	124213364	+	c11orf75	1
scaffold_3	81741458	81837873	+	c12orf26	1
scaffold_3	43157089	43190768	-	c12orf4	1
scaffold_3	42981109	42989817	+	c12orf5	1
scaffold_8	60699691	60730279	-	c14orf102	1
scaffold_8	61728048	61733883	+	c14orf109	1
scaffold_8	63185381	63187656	+	c14orf129	1
scaffold_8	60957524	60988068	+	c14orf159	1
scaffold_5	85165532	85186595	+	c14orf169	1
scaffold_8	80199772	80212905	-	c14orf79	1
scaffold_7	53793707	53802306	+	c15orf17	1
scaffold_8	97768391	97785339	+	c15orf29	1
scaffold_3	24766207	24775475	+	c15orf38	1
scaffold_8	94420718	94424503	-	c15orf57	1
scaffold_4	26886582	26903312	-	c16orf48	1
scaffold_364	10436	16468	-	c16orf53	1
scaffold_4	111319434	111332977	+	c16orf57	1
scaffold_4	29874086	29883836	+	c16orf61	1
scaffold_4	44199863	44223834	-	c16orf7	1
scaffold_42	736374	740768	+	c17orf49	1
scaffold_7	113312609	113334052	+	c17orf56	1
scaffold_10	2960976	2969024	-	c17orf62	1
scaffold_6	75556913	75572013	+	c18orf21	1
scaffold_6	50873409	50883841	-	c18orf55	1
scaffold_1	136955592	136970645	-	c19orf29	1
scaffold_4	36585542	36592703	+	c19orf40	1
scaffold_1	119106483	119115585	+	c19orf42	1
scaffold_1	129098594	129108750	-	c19orf44	1
scaffold_6	126657979	126665247	+	c19orf50	1
scaffold_24	957793	960995	+	c19orf52	1
scaffold_48	581763	586065	-	c19orf56	1
scaffold_2	101814583	101822410	-	c19orf63	1
scaffold_5	60253422	60260584	-	c1orf124	1
scaffold_7	83286198	83317815	-	c1orf159	1
scaffold_4	107591003	107600295	+	c1orf177	1
scaffold_5	88909413	88939389	+	c20orf12	1
scaffold_10	9552186	9555616	+	c20orf4	1
scaffold_5	100066142	100158654	-	c20orf94	1
scaffold_2	59583938	59590898	+	c2orf49	1
scaffold_5	69813240	69827267	-	c2orf56	1
scaffold_5	4241652	4326217	+	c3orf21	1
scaffold_6	95317433	95338863	+	c3orf23	1
scaffold_2	111997343	112002968	-	c3orf38	1
scaffold_1	141713526	141754404	-	c4orf14	1
scaffold_1	160032135	160061490	+	c4orf33	1
scaffold_1	119317946	119327854	+	c4orf34	1
scaffold_1	14279015	14303876	+	c5orf44	1
scaffold_5	73650164	73654516	-	c6orf120	1
scaffold_5	52358638	52377758	+	c6orf165	1
scaffold_5	79263894	79310573	+	c6orf170	1
scaffold_3	109653935	109665306	-	c7orf23	1
scaffold_9	79505135	79511197	+	c7orf26	1
scaffold_6	105382996	105386669	-	c7orf30	1
scaffold_6	81188740	81193024	-	c7orf36	1
scaffold_6	105174818	105186353	-	c7orf46	1
scaffold_4	79917295	79919283	+	c7orf55	1
scaffold_6	113658880	113665591	+	c7orf64	1
scaffold_9	77952043	77959357	+	c8orf33	1
scaffold_6	19513781	19523658	-	c8orf37	1
scaffold_10	6016546	6020023	+	c8orf40	1
scaffold_5	11064764	11117290	-	c8orf42	1
scaffold_7	11113975	11121840	+	c8orf76	1
scaffold_1	114613515	114635082	-	c9orf125	1
scaffold_1	88556077	88566164	-	c9orf21	1
scaffold_2	93288048	93332430	-	cab39l	1
scaffold_10	5239267	5291738	-	cacna1g	1
scaffold_10	28752656	28774050	-	calcoco2	1
scaffold_1	153457197	153468868	-	camk2a	1
scaffold_3	89605241	89643346	-	caps2	1
scaffold_1	78489403	78520344	-	capza1	1
scaffold_2	98104776	98121883	+	carkd	1
scaffold_7	124039984	124042647	+	casp9	1
scaffold_4	8127167	8143874	-	cat.2	1
scaffold_471	284	6234	+	cbs	1
scaffold_4	74149501	74158855	+	cby1	1
scaffold_8	8028942	8043030	+	ccbl1	1
scaffold_4	68069478	68093278	-	ccbl2	1
scaffold_10	18792748	18797126	+	ccdc103	1
scaffold_5	91376673	91392184	+	ccdc104	1
scaffold_1	156540072	156551706	+	ccdc109b	1
scaffold_1	41327463	41342361	+	ccdc112	1
scaffold_6	105196243	105202513	-	ccdc126	1
scaffold_7	65330076	65348180	+	ccdc15	1
scaffold_4	67034377	67076365	-	ccdc18	1
scaffold_2	10590476	10603161	-	ccdc28b	1
scaffold_10	19518309	19529244	-	ccdc47	1
scaffold_7	113576033	113580520	-	ccdc57	1
scaffold_7	9320990	9350044	-	ccdc6	1
scaffold_1	46491649	46523595	+	ccdc62	1
scaffold_1	11381361	11405706	-	ccdc68	1
scaffold_3	52289887	52312730	+	ccdc69	1
scaffold_8	53114600	53125838	+	ccdc9	1
scaffold_6	56023310	56050597	+	ccdc90a	1
scaffold_2	136941886	136955731	-	ccdc90b	1
scaffold_5	74803661	74812879	+	ccdc94	1
scaffold_3	60784013	60805966	-	ccdc99	1
scaffold_8	43996493	44043578	-	cchcr1	1
scaffold_2	33045458	33048280	-	ccl4	1
scaffold_9	57770189	57776662	+	ccnb2	1
scaffold_7	115317018	115321254	+	ccndx	1
scaffold_3	49911592	49920740	-	ccng1	1
scaffold_1	28328270	28335435	-	ccnh	1
scaffold_3	35566647	35590441	-	ccpg1	1
scaffold_4	62029168	62051120	+	ccs	1
scaffold_5	93508506	93518379	-	cct4	1
scaffold_2	33411759	33426930	-	cct6a	1
scaffold_9	92102399	92148157	+	cd2ap	1
scaffold_9	85449001	85458376	+	cd2bp2	1
scaffold_4	8484497	8493684	+	cd59	1
scaffold_8	32548268	32594608	+	cd99l2	1
scaffold_3	110679573	110714722	-	cdc123	1
scaffold_3	76644202	76655273	-	cdc23	1
scaffold_1	121016435	121025432	-	cdc34	1
scaffold_1	97709306	97717011	+	cdc37l1	1
scaffold_4	67785249	67857395	-	cdc7	1
scaffold_7	7651543	7655306	+	cdca3	1
scaffold_2	8386006	8399974	+	cdca8	1
scaffold_4	29758310	29774454	-	cdk10	1
scaffold_2	81160041	81173024	-	cdk2	1
scaffold_7	68131842	68171645	+	cdk2ap2	1
scaffold_2	106945107	106991217	-	cdk8	1
scaffold_6	55648464	55669184	-	cdkal1	1
scaffold_1	41164346	41180539	+	cdo1	1
scaffold_6	93101561	93116466	+	cdv3	1
scaffold_6	61750606	61788186	+	cdyl	1
scaffold_4	107658610	107667173	-	cenpl	1
scaffold_4	80476420	80484706	+	cenpm	1
scaffold_7	35359013	35362723	+	cenpt	1
scaffold_1	183193416	183217727	-	cep135	1
scaffold_7	71460883	71506718	-	cep164	1
scaffold_5	49749279	49768229	+	cep57l1	1
scaffold_5	94892933	94896923	+	cep68	1
scaffold_2	317583	341886	+	cep85	1
scaffold_2	37297711	37312560	+	cep97	1
scaffold_1	73121525	73163329	+	cept1	1
scaffold_412	39615	45402	+	cercam	1
scaffold_9	31199283	31227287	-	cflar	1
scaffold_1	131330078	131365447	-	chaf1a	1
scaffold_2	33315726	33348444	+	chchd2	1
scaffold_4	56856327	56936203	+	chid1	1
scaffold_8	40152356	40230040	+	chm	1
scaffold_9	21495243	21561697	+	chn1	1
scaffold_8	95134717	95150209	+	chp	1
scaffold_2	58060446	58075056	-	chst10	1
scaffold_3	31463612	31500374	+	chsy1	1
scaffold_4	111348647	111356444	-	ciapin1	1
scaffold_8	75950074	75959996	-	cinp	1
scaffold_2	295519	301126	-	cisd3	1
scaffold_5	10587943	10653040	-	clcn2	1
scaffold_2	13233452	13281509	+	clic5	1
scaffold_3	44253092	44291965	+	clint1	1
scaffold_581	41235	55411	-	clk2	1
scaffold_2	69905463	69925452	-	cln5	1
scaffold_2	134242892	134255083	-	clns1a	1
scaffold_2	145266227	145304329	-	clpb	1
scaffold_3	33358773	33389425	-	clpx	1
scaffold_9	79026440	79050846	+	cluap1	1
scaffold_2	65231678	65317599	-	clybl	1
scaffold_4	103849794	103861635	+	cmpk1	1
scaffold_8	72348574	72356380	-	cnih	1
scaffold_4	66353554	66383682	+	cnn3	1
scaffold_6	51421647	51427804	-	cno	1
scaffold_6	95458934	95526766	-	cnot10	1
scaffold_3	87930569	87978787	+	cnot2	1
scaffold_7	99803985	99832349	-	cnot3	1
scaffold_3	54701922	54714220	+	cnot8	1
scaffold_10	33698605	33711177	+	cnp	1
scaffold_5	75581156	75606212	+	cog2	1
scaffold_5	93521677	93533069	+	commd1	1
scaffold_5	3237165	3252165	-	commd2	1
scaffold_2	70350082	70360163	+	commd6	1
scaffold_9	83893539	83905634	-	cops3	1
scaffold_8	55783603	55792881	+	coq6	1
scaffold_9	68213231	68221941	+	coq7	1
scaffold_6	1341054	1345818	+	cox11	1
scaffold_2	149023048	149032224	-	cox17	1
scaffold_4	47464781	47472715	-	cox4nb	1
scaffold_2	116147931	116155155	-	cpox	1
scaffold_9	64880533	64923481	+	cpped1	1
scaffold_5	26371651	26387290	-	cpsf3	1
scaffold_9	40655229	40665584	-	cpsf4	1
scaffold_29	791814	812972	+	cpsf4l	1
scaffold_3	87512753	87547498	-	cpsf6	1
scaffold_6	102407711	102488487	+	cpvl	1
scaffold_53	141398	147119	+	crb3	1
scaffold_2	58312042	58320037	-	creg2	1
scaffold_6	124065965	124077842	+	crem	1
scaffold_6	140040184	140065268	+	crhr2	1
scaffold_2	127398318	127415390	-	cryzl1	1
scaffold_10	17126163	17151887	+	csnk1d	1
scaffold_7	54837497	54875091	-	csnk1g1	1
scaffold_5	87277364	87285910	+	cst7	1
scaffold_4	16964978	17010909	-	cstf3	1
scaffold_207	24171	29491	+	ctf1	1
scaffold_10	9900963	9918713	+	ctnnbl1	1
scaffold_10	26055044	26067920	-	ctsa	1
scaffold_2	133471339	133481259	+	ctsc	1
scaffold_4	20235634	20248437	-	ctsd	1
scaffold_7	54159850	54166234	+	ctsl1	1
scaffold_4	43187185	43206336	+	ctu2	1
scaffold_6	124016073	124057033	-	cul2	1
scaffold_9	22698140	22748226	-	cwc22	1
scaffold_2	22694381	22739428	-	cxorf23	1
scaffold_3	8251912	8255847	+	cxorf26	1
scaffold_7	54054127	54069063	+	cyp1a1	1
scaffold_5b	3292785	3306151	-	cyp2c19	1
scaffold_5b	3075555	3087528	-	cyp2f1	1
scaffold_6	113836423	113846241	+	cyp51a1	1
scaffold_2	131567075	131609537	-	cyyr1	1
scaffold_1	135482396	135493085	-	dapk3	1
scaffold_10	18670235	18679894	+	dbf4b	1
scaffold_1	116162769	116170539	-	dcaf10	1
scaffold_1	86234343	86248453	+	dcaf11	1
scaffold_1	68725222	68802596	+	dcaf6	1
scaffold_10	18941720	18953806	-	dcakd	1
scaffold_7	57630968	57650631	+	dcps	1
scaffold_2	120252285	120274340	+	dcun1d5	1
scaffold_4	8113863	8122857	-	ddb2	1
scaffold_4	80834192	80843891	-	ddx47	1
scaffold_5	117304870	117323746	+	degs1	1
scaffold_1	73005537	73097432	+	dennd2d	1
scaffold_604	48338	56094	-	dennd4b	1
scaffold_4	93175810	93193600	+	depdc1	1
scaffold_4	17120825	17134670	-	depdc7	1
scaffold_7	91927208	91935864	+	dffb	1
scaffold_4	107601086	107617171	-	dhcr24	1
scaffold_1	69227854	69295358	+	dhrs11	1
scaffold_1	85512064	85519668	+	dhrs4	1
scaffold_8	43692123	43709816	+	dhx16	1
scaffold_5	21301287	21326383	+	dhx36	1
scaffold_1	46154752	46164961	-	diablo	1
scaffold_3	104471905	104491760	-	dld	1
scaffold_1	16087029	16109201	+	dmgdh	1
scaffold_7	8926613	8950887	-	dnajb12	1
scaffold_1	150690824	150705740	-	dnajb14	1
scaffold_9	5238844	5253765	-	dnajb2	1
scaffold_3	94063726	94066591	+	dnajb9	1
scaffold_6	118416750	118497457	-	dnajc1	1
scaffold_8	94625304	94638895	-	dnajc17	1
scaffold_1	20561396	20573468	+	dnajc21	1
scaffold_2	51874455	51878912	+	dnajc30	1
scaffold_10	33717684	33739183	-	dnajc7	1
scaffold_2	2259455	2279546	+	dnajc8	1
scaffold_4	74020730	74025917	+	dnal4	1
scaffold_18	561642	577882	+	dnmt1	1
scaffold_1	130212982	130218549	-	dohh	1
scaffold_2	127385523	127396096	-	donson	1
scaffold_8	9451533	9454187	+	dpm2	1
scaffold_1	55901699	55907755	-	drg1	1
scaffold_3	20611865	20635479	+	dtwd1	1
scaffold_7	113504095	113520636	-	dus1l	1
scaffold_3	70447806	70452172	-	dusp1	1
scaffold_3	14240791	14255672	-	dusp11	1
scaffold_9	49456212	49468873	-	dusp19	1
scaffold_6	62422498	62472979	+	dusp22	1
scaffold_8c	1576360	1585276	-	dusp23	1
scaffold_9	18203153	18265534	-	dync1i1	1
scaffold_5	65178808	65186162	+	dynlt1	1
scaffold_4	111124083	111147884	+	e2f4	1
scaffold_1729	1320	4124	+	eaf2	1
scaffold_9	77119623	77124944	+	ears2	1
scaffold_6296	39	3709	+	ece1	1
scaffold_4	106915719	106930809	-	echdc2	1
scaffold_4	26769098	26834390	-	edc4	1
scaffold_4	126723234	126736021	-	edem1	1
scaffold_6	81648509	81704497	+	eepd1	1
scaffold_3	105516457	105522811	+	efcab10	1
scaffold_4	57403586	57437552	-	efcab4a	1
scaffold_4	94980888	95029926	-	efcab7	1
scaffold_2	108581963	108648738	+	efha1	1
scaffold_9	33852188	33870576	+	efhd1	1
scaffold_2	22836132	22842225	-	eif1ax	1
scaffold_9	74173851	74190939	+	eif2ak1	1
scaffold_5	10089475	10110086	+	eif2b5	1
scaffold_5	88457799	88464723	+	eif4a3	1
scaffold_4	6178354	6190560	-	eif4g2	1
scaffold_1	68264254	68283925	+	elk4	1
scaffold_1	36036706	36072713	+	ell2	1
scaffold_1	164204106	164217442	+	elmod2	1
scaffold_26	344711	346288	-	elof1	1
scaffold_5	32556196	32577513	-	elovl5	1
scaffold_10	5181271	5186621	+	eme1	1
scaffold_7	7843734	7847828	+	emg1	1
scaffold_8	49093107	49121729	+	eml1	1
scaffold_5	117680909	117737109	-	enah	1
scaffold_7	222112	227014	+	endog	1
scaffold_10	17912932	17947228	-	engase	1
scaffold_2	74709936	74800799	-	enox1	1
scaffold_5	62291966	62389772	+	epb41l2	1
scaffold_3	5039634	5050862	+	ephx3	1
scaffold_3	3252281	3304395	+	eps8	1
scaffold_2	95590197	95607222	-	ercc5	1
scaffold_8	21366634	21374923	-	ercc6l	1
scaffold_10	6471120	6488651	-	ergic3	1
scaffold_1	130217318	130226576	+	eri1	1
scaffold_5	103637567	103651705	-	erlec1	1
scaffold_7	37050261	37148653	-	erlin1	1
scaffold_5	70227364	70279542	+	ero1lb	1
scaffold_6	80835250	80874421	-	erp44	1
scaffold_2	76161272	76193996	-	esd	1
scaffold_6	21850160	21889856	-	esrp1	1
scaffold_5	96024803	96035073	+	etaa1	1
scaffold_3	45311589	45340781	-	etf1	1
scaffold_7	116407642	116418891	+	ethe1	1
scaffold_1	193814173	193879531	-	evc2	1
scaffold_4	67221282	67318501	+	evi5	1
scaffold_8	95106446	95122483	-	exd1	1
scaffold_6	62530274	62633897	-	exoc2	1
scaffold_5	60358306	60367940	+	exoc8	1
scaffold_6	132561636	132562942	+	exog	1
scaffold_7	27401339	27406410	+	exosc1	1
scaffold_8	65258097	65271640	-	exosc5	1
scaffold_6	11488099	11510093	+	ext1	1
scaffold_6	80163313	80210180	-	ezh2	1
scaffold_4	10525557	10548929	+	f2	1
scaffold_4	78787544	78803083	+	f8a1	1
scaffold_8	17437303	17481521	-	faah2	1
scaffold_2	2126939	2134112	+	fabp3	1
scaffold_6	25812995	25816796	+	fabp4	1
scaffold_4	9063394	9067060	-	fadd	1
scaffold_3	12695966	12707802	-	fahd2a	1
scaffold_3	21648296	21655750	+	fam103a1	1
scaffold_1	129944546	129965162	-	fam108a1	1
scaffold_3	25064682	25082786	-	fam108c1	1
scaffold_7	66766661	66812316	+	fam118b	1
scaffold_2	93983115	94008883	+	fam124a	1
scaffold_8	53610058	53631264	+	fam125a	1
scaffold_7	34517142	34533802	+	fam149b1	1
scaffold_1	86270277	86276689	-	fam158a	1
scaffold_5	93496686	93505911	-	fam161a	1
scaffold_6	26471331	26500745	-	fam164a	1
scaffold_8	56148130	56153446	+	fam164c	1
scaffold_1	89497271	89517256	-	fam175a	1
scaffold_8	86000049	86009609	-	fam177a1	1
scaffold_5	116976370	116979853	+	fam177b	1
scaffold_9	62519628	62537345	+	fam18a	1
scaffold_9	72464849	72496878	-	fam20c	1
scaffold_4	79482308	79484480	-	fam35a	1
scaffold_3	98064038	98089550	-	fam3c	1
scaffold_2	28532755	28544378	-	fam57a	1
scaffold_8c	1588188	1599285	-	fam63a	1
scaffold_6	24259700	24268326	+	fam82b	1
scaffold_10	7533416	7555359	+	fam83c	1
scaffold_5	24330527	24349202	-	fam84a	1
scaffold_6	21902522	21918202	-	fam92a1	1
scaffold_1	73548348	73567271	+	fance	1
scaffold_6	61396969	61424606	-	fars2	1
scaffold_6	68230762	68258785	-	fastkd3	1
scaffold_1	110652924	110690119	+	fbxo10	1
scaffold_6	50884008	50920986	+	fbxo15	1
scaffold_1	43398749	43418403	+	fbxo21	1
scaffold_7	52262451	52277442	-	fbxo22	1
scaffold_5	30666684	30681057	+	fbxo25	1
scaffold_7	25340466	25353487	-	fbxw4	1
scaffold_3	24196878	24262983	+	fes	1
scaffold_5	85205123	85220974	-	fez2	1
scaffold_2	103027877	103068233	-	fgf9	1
scaffold_5	70524757	70577462	-	fgfr1op	1
scaffold_2	59598940	59614645	-	fhl2	1
scaffold_5	50235785	50310677	+	fig4	1
scaffold_1	184130296	184171745	-	fip1l1	1
scaffold_37	781769	783358	-	fis1	1
scaffold_2	52134743	52155364	-	fkbp6	1
scaffold_6	126628893	126651853	-	fkbp8	1
scaffold_8	48861073	48868308	-	fkrp	1
scaffold_1	106228359	106242330	-	fktn	1
scaffold_9	83882509	83890243	-	flcn	1
scaffold_8	56260996	56281326	+	flvcr2	1
scaffold_4	70389410	70407815	+	fmo1	1
scaffold_8	33676078	33696276	-	fmr1	1
scaffold_4	66916920	66985973	-	fnbp1l	1
scaffold_853	18783	19475	-	fnbp4	1
scaffold_1	133460451	133477245	+	fnta	1
scaffold_7	66832241	66847130	+	foxred1	1
scaffold_4	26456423	26541875	-	fto	1
scaffold_2	13969292	13979338	-	fuca1	1
scaffold_1	19043213	19047787	-	fut11	1
scaffold_5	12657967	12688467	-	fxr1	1
scaffold_5	9896202	9914729	-	fyttd1	1
scaffold_10	17168920	17241193	-	gaa	1
scaffold_6	77177210	77200030	+	gabbr2	1
scaffold_3	54273999	54310266	-	galnt10	1
scaffold_6	113572129	113579599	-	gatad1	1
scaffold_7	115732083	115769705	+	gbp5	1
scaffold_3	112889877	112910685	+	gdi1	1
scaffold_2	46556209	46573713	+	gemin8	1
scaffold_9	71625193	71636717	-	get4	1
scaffold_9	83530140	83537050	+	gfer	1
scaffold_4	26879096	26883293	+	gfod2	1
scaffold_7	49326293	49336954	+	ghitm	1
scaffold_4	111822616	111827754	-	gins3	1
scaffold_25	467701	477897	-	gipc1	1
scaffold_5	54607684	54611651	+	gja1	1
scaffold_2	85126302	85130443	-	gli1.2	1
scaffold_2	28503500	28522210	+	glod4	1
scaffold_4	86551361	86559747	+	glyctk	1
scaffold_8	72358475	72373603	-	gmfb	1
scaffold_1	117029726	117040963	-	gng10	1
scaffold_5	69241915	69246294	-	gng2	1
scaffold_8	43835982	43852527	+	gnl1	1
scaffold_3	66466326	66486321	-	gnpda1	1
scaffold_8	61543920	61560828	+	golga5	1
scaffold_3635	632	4602	+	golt1b	1
scaffold_7	29689038	29702944	-	got1	1
scaffold_4	36647378	36673042	+	gpatch1	1
scaffold_4	100094852	100135879	+	gpbp1l1	1
scaffold_9	53941793	53993935	+	gphn	1
scaffold_1	176003645	176035402	-	gpm6a	1
scaffold_2	46761165	46791770	+	gpm6b	1
scaffold_6	105393633	105403614	-	gpnmb	1
scaffold_5	70283748	70298237	-	gpr137b	1
scaffold_7	81638391	81659772	+	gpr157	1
scaffold_10	29987852	30014708	+	gpr179	1
scaffold_1	196620191	196633650	+	gpr78	1
scaffold_9	99085734	99108264	+	gpr89b	1
scaffold_7	45950309	45952067	+	gprin2	1
scaffold_119	170446	190337	+	gpt2	1
scaffold_1	36002223	36011430	-	gramd3	1
scaffold_8	41462	59427	+	gsn	1
scaffold_1	137040822	137066263	+	gtf2e2	1
scaffold_2	75433320	75528454	+	gtf2f2	1
scaffold_1	101125291	101139001	+	gtf2h2	1
scaffold_1	47070466	47085021	+	gtf2h3	1
scaffold_2	87111854	87129506	-	gtf2h4	1
scaffold_2	35865186	35897823	-	gtf2i	1
scaffold_9	60159209	60237204	-	gtf3c1	1
scaffold_3	41336908	41339692	-	gtf3c3	1
scaffold_1	127499285	127547848	+	gtpbp3	1
scaffold_1	155759216	155771943	+	hadh	1
scaffold_5b	4893419	4907806	-	hadha	1
scaffold_9	83013392	83022304	-	hagh	1
scaffold_9	83023258	83030279	+	haghl	1
scaffold_4	10448238	10450228	+	harbi1	1
scaffold_1	118959490	118978110	-	haus8	1
scaffold_3	105025520	105048365	-	hbp1	1
scaffold_5	55390470	55455051	+	hbs1l	1
scaffold_2	10784132	10798504	+	hdac1	1
scaffold_8	16706995	16722344	-	hdac8	1
scaffold_3	21240995	21250312	+	hdc	1
scaffold_1	131290238	131314263	-	hdgfrp2	1
scaffold_7	35329856	35350640	+	hells	1
scaffold_1	138038869	138110577	-	helq	1
scaffold_1	133483696	133515469	+	hgsnat	1
scaffold_8	67111904	67134561	+	hhipl1	1
scaffold_7	43119800	43138335	-	hif1an	1
scaffold_5	57792714	57801370	-	hint3	1
scaffold_1	53711714	53742717	+	hira	1
scaffold_7	70204370	70222872	+	hmbs.2	1
scaffold_7	52388045	52400021	-	hmgcl	1
scaffold_4	83582356	83592950	-	hmgxb4	1
scaffold_3	49843367	49860431	-	hmmr	1
scaffold_1	64298504	64313148	-	hnrnpc	1
scaffold_1	15961410	16006304	+	homer1	1
scaffold_3	21548614	21639838	-	homer2	1
scaffold_1	117725817	117777850	-	hook3	1
scaffold_8	47057492	47077422	+	hprt1	1
scaffold_2	66536262	66536871	-	hs6st2	1
scaffold_1	57525515	57533679	-	hscb	1
scaffold_8	9044244	9055829	-	hsd17b10	1
scaffold_1	39670795	39801161	-	hsd17b4	1
scaffold_2	82222155	82234117	-	hsd17b6	1
scaffold_8	51449275	51459920	+	hsd17b8	1
scaffold_246	2191	19244	-	hsf1	1
scaffold_8	22396933	22416892	-	hsf3	1
scaffold_3	78066821	78078478	-	hsp90b1	1
scaffold_5	115920817	115953106	+	iars2	1
scaffold_5	26745088	26748879	-	id2	1
scaffold_147	144638	157144	+	idh3b	1
scaffold_8	13959077	13971748	+	idh3g	1
scaffold_8	33136149	33145330	+	ids	1
scaffold_1	6702800	6748009	+	ier3ip1	1
scaffold_1	122643307	122662860	+	ifi30	1
scaffold_7	70139096	70160080	+	ift46	1
scaffold_1	104274036	104319028	-	ift74	1
scaffold_1	45441413	45491137	-	ift81	1
scaffold_1	131973458	132026272	-	ikbkap	1
scaffold_4	139748705	139761552	-	ikbkg	1
scaffold_2415	1377	7195	-	ilk	1
scaffold_6	46193043	46210950	+	impa2	1
scaffold_6	33696127	33707780	+	impad1	1
scaffold_3	116428764	116505731	+	impdh1	1
scaffold_4	11916267	11927763	+	incenp	1
scaffold_1	178835601	178839160	+	ing2	1
scaffold_1	179123528	179153856	-	irf2	1
scaffold_5	22392918	22430305	-	irs1	1
scaffold_1	90777409	90794904	-	isca1	1
scaffold_4223	376	2443	-	isy1	1
scaffold_9	39462876	39661073	+	itgav	1
scaffold_7	58352617	58395483	+	jam3	1
scaffold_6	135013716	135022610	-	jmjd4	1
scaffold_8	83959292	83965790	-	jmjd7	1
scaffold_9	84805685	84812603	+	jmjd8	1
scaffold_4	47948834	47963227	+	kars	1
scaffold_3342	649	5280	+	kcnk5	1
scaffold_10	37873029	37892645	+	kcnq2	1
scaffold_1	61139334	61151930	+	kctd10	1
scaffold_2	134309382	134316045	-	kctd14	1
scaffold_3	9943151	9951890	+	kctd9	1
scaffold_1	45697370	45773437	-	kdm2b	1
scaffold_3	54795545	54809308	-	kiaa0141	1
scaffold_6	36653189	36739216	-	kiaa0146	1
scaffold_4	51835083	51845379	-	kiaa0174	1
scaffold_10	4589521	4615386	-	kiaa0195	1
scaffold_4	103618308	103635387	-	kiaa0494	1
scaffold_9	60234931	60308484	+	kiaa0556	1
scaffold_2	74067963	74229192	-	kiaa0564	1
scaffold_8	82393611	82494210	-	kiaa0586	1
scaffold_5	44621609	44668575	+	kiaa0776	1
scaffold_3	176018	182317	-	kiaa0930	1
scaffold_6	92669118	92678653	-	kiaa1143	1
scaffold_3	73885046	73900700	-	kiaa1191	1
scaffold_7	35182769	35195814	+	kiaa1279	1
scaffold_3	34422664	34451869	-	kiaa1370	1
scaffold_2	103999935	104012457	+	kiaa1456	1
scaffold_9	20964754	20983425	+	kiaa1715	1
scaffold_7	31941358	31958733	+	kif11	1
scaffold_7	32535481	32595980	+	kif20b	1
scaffold_6	122417997	122463146	-	kif5b	1
scaffold_3	112190147	112205386	+	kin	1
scaffold_8	70177753	70190428	-	klhdc2	1
scaffold_6	127034197	127045993	+	klhl26	1
scaffold_5	106674795	106714044	-	klraq1	1
scaffold_6	113790405	113820177	+	krit1	1
scaffold_7	51731547	51756489	-	kti12	1
scaffold_2	63855728	63872292	-	lamp1	1
scaffold_7	5810887	5835275	-	lamp2	1
scaffold_27	332763	335755	+	lamtor2	1
scaffold_9	41909698	41943588	-	lancl1	1
scaffold_1	191553024	191565217	+	lap3	1
scaffold_9	56821591	56848979	-	larp6	1
scaffold_8	18591549	18618368	+	larp7	1
scaffold_5	119599043	119603609	-	lbh	1
scaffold_9	79789816	79817955	+	lcmt1	1
scaffold_3	63122164	63134716	-	ldha	1
scaffold_4	58389729	58398086	+	lgals12	1
scaffold_10	19618225	19626708	-	limd2	1
scaffold_1	137863003	137927441	+	lin54	1
scaffold_2	116069601	116087633	+	liph	1
scaffold_9	63406890	63425552	-	litaf	1
scaffold_1	30155689	30245950	-	lix1	1
scaffold_5	35289381	35378253	-	lmbrd1	1
scaffold_9	82538650	82653591	+	lmf1	1
scaffold_3	116797079	116810262	-	lmf2	1
scaffold_9	84822339	84829999	+	loc440330	1
scaffold_7	7046063	7051500	+	lpar5	1
scaffold_4	30867771	30937764	-	lpcat2	1
scaffold_4	92756492	92777400	+	lrrc40	1
scaffold_4	102390110	102406673	-	lrrc41	1
scaffold_10	15573346	15598683	-	lrrc45	1
scaffold_9	56860480	56913728	+	lrrc49	1
scaffold_4	5129132	5131052	-	lrrc4c	1
scaffold_6	82535914	82591618	+	lrrfip2	1
scaffold_5	4505239	4524119	+	lsg1	1
scaffold_10	18308556	18318992	+	lsm12	1
scaffold_4	38051456	38070471	-	lsm14a	1
scaffold_3	79146101	79174405	-	lta4h	1
scaffold_1	193271550	193286396	-	lyar	1
scaffold_6	34794162	34814496	+	lypla1	1
scaffold_3	33874952	33884979	-	lysmd2	1
scaffold_9	69981482	69987228	+	mad1l1	1
scaffold_7	79645160	79657061	-	mad2l2	1
scaffold_2	145692138	145709463	-	mael	1
scaffold_6	10836929	10860101	-	mal2	1
scaffold_48	559790	580539	-	man2b1	1
scaffold_7	54214609	54249385	-	man2c1	1
scaffold_10	8203034	8216961	+	map1lc3a	1
scaffold_10	2150286	2194624	-	map2k4	1
scaffold_5	43185829	43220668	-	map3k7	1
scaffold_2	4293193	4357908	-	map7d1	1
scaffold_10	23321465	23331499	-	mapre1	1
scaffold_9	12775484	12788959	+	2009-03-06	1
scaffold_232	171624	181690	-	mbd1	1
scaffold_1	129546149	129557317	-	mbd3	1
scaffold_40	520435	524339	-	mblac1	1
scaffold_5	26538405	26625636	+	mboat2	1
scaffold_10	17058647	17102172	+	mbtd1	1
scaffold_1	101339669	101376121	+	mccc2	1
scaffold_8c	3660766	3667267	-	mcl1	1
scaffold_6	37859815	37883076	+	mcm3	1
scaffold_4	114397002	114417584	+	mcoln2	1
scaffold_50	487283	529956	+	mcph1	1
scaffold_2	17162942	17175880	+	mdh2	1
scaffold_3	87280812	87311446	-	mdm1	1
scaffold_2	9765551	9780721	-	meaf6	1
scaffold_6	81148249	81187128	+	med1	1
scaffold_6	74775098	74789252	+	med10	1
scaffold_2	124134476	124147422	-	med17	1
scaffold_4	98457055	98463684	-	med8	1
scaffold_9	83961534	83968073	+	med9	1
scaffold_4	27746028	27754329	-	men1	1
scaffold_3	115094050	115109185	-	mest	1
scaffold_7	17843801	17847042	+	mettl10	1
scaffold_210	28310	32223	-	mettl12	1
scaffold_9	61318668	61384140	+	mettl22	1
scaffold_10	21295858	21319123	+	mettl2b	1
scaffold_1	83617840	83630176	-	mettl3	1
scaffold_1	174105482	174124964	-	mfap3l	1
scaffold_5	13214021	13230239	-	mfn1	1
scaffold_1	68297319	68321996	-	mfsd4	1
scaffold_1	112389194	112406352	+	mfsd7	1
scaffold_4	75378123	75386901	-	mgst3	1
scaffold_99	180366	196755	+	mhc2a	1
scaffold_2	128632848	128639999	+	mis18a	1
scaffold_3	113387213	113420757	+	mkln1	1
scaffold_2	52034190	52049198	+	mks1	1
scaffold_4	112909241	112925126	-	mlkl	1
scaffold_1	106935436	107006448	+	mllt3	1
scaffold_10	35539332	35548073	-	mlx	1
scaffold_1	145692304	145728759	+	mobkl1a	1
scaffold_7	27609170	27634930	-	morn4	1
scaffold_1	78448073	78482548	-	mov10	1
scaffold_3	100409238	100470115	-	mov10l1	1
scaffold_1	46850282	46890847	-	mphosph9	1
scaffold_7	53807603	53818007	-	mpi	1
scaffold_6	46167987	46180978	-	mppe1	1
scaffold_1	122668872	122679739	+	mpv17l2	1
scaffold_1	137541644	137574156	-	mrpl1	1
scaffold_4	61207768	61214017	+	mrpl11	1
scaffold_7	113710355	113721993	+	mrpl12	1
scaffold_4	14224033	14237160	+	mrpl21	1
scaffold_4	20445017	20460731	+	mrpl23	1
scaffold_10	5175196	5178730	-	mrpl27	1
scaffold_4	107393452	107400765	+	mrpl37	1
scaffold_2	131175717	131230053	-	mrpl39	1
scaffold_2	142430983	142444801	-	mrpl48	1
scaffold_6	25822351	25828250	-	mrpl53	1
scaffold_3	26487769	26502993	-	mrps11	1
scaffold_8	54696643	54700517	+	mrps12	1
scaffold_2	33459629	33463863	-	mrps17	1
scaffold_3	11590319	11596044	+	mrps24	1
scaffold_1	101499545	101541656	-	mrps27	1
scaffold_3	1663730	1666608	-	mrps33	1
scaffold_9	78162805	78167262	-	mrps34	1
scaffold_6	53580146	53590037	-	mrs2	1
scaffold_2	47484452	47500464	-	msl3	1
scaffold_9	33382936	33389123	+	mterfd2	1
scaffold_3	16784085	16790085	+	mthfs	1
scaffold_1	180112821	180119727	-	mtnr1a	1
scaffold_1	181270653	181384403	+	mtus1	1
scaffold_9	20693591	20740947	-	mtx2	1
scaffold_1	15836579	15853890	+	mtx3	1
scaffold_4	822888	827492	-	mul1	1
scaffold_5b	2878872	2933106	-	mut	1
scaffold_6	58919506	58946422	-	muted	1
scaffold_2	14159468	14168430	+	mycl1	1
scaffold_6	140522263	140527818	+	myd88	1
scaffold_6	63562738	63629961	-	mylk4	1
scaffold_9	17703745	17791270	+	myo3b	1
scaffold_7	30312584	30395685	+	myof	1
scaffold_4	96731912	96755109	-	mysm1	1
scaffold_4	113678815	113700100	+	n4bp1	1
scaffold_2	104354803	104371761	+	n4bp2l1	1
scaffold_3	85951680	85959607	+	n6amt1	1
scaffold_5	90028831	90036461	+	naa20	1
scaffold_1	90940491	90969576	-	naa35	1
scaffold_3	97179009	97189776	+	naa38	1
scaffold_4	9401044	9418612	+	nadsyn1	1
scaffold_1	201237887	201247690	+	nanos2	1
scaffold_3	89810746	89832523	-	nap1l1	1
scaffold_8	65651751	65661740	+	napa	1
scaffold_3	106346646	106359502	+	napepld	1
scaffold_2	134468186	134513824	-	nars2	1
scaffold_10	26199030	26232639	-	nbr1	1
scaffold_242	40435	57943	+	ndc80	1
scaffold_173	67912	75708	+	ndnl2	1
scaffold_3	85472592	85483137	-	ndufa12	1
scaffold_8	1128898	1133838	+	ndufa8	1
scaffold_8	95194689	95200447	-	ndufaf1	1
scaffold_4	121478467	121484745	+	ndufaf3	1
scaffold_9	25839560	25862415	-	ndufs1	1
scaffold_226	130594	144138	+	ndufs2	1
scaffold_1	126984861	126991649	+	ndufs7	1
scaffold_1	173951787	174009945	-	nek1	1
scaffold_4	116994693	117003244	+	nek2	1
scaffold_4	1485251	1561317	+	nell1	1
scaffold_8	70146814	70179901	+	nemf	1
scaffold_2	37396447	37404745	+	nfkbiz	1
scaffold_8	22417017	22438262	+	ngrn	1
scaffold_6	137534597	137542096	+	nicn1	1
scaffold_1	106556672	106572087	-	nipsnap3a	1
scaffold_2	143268984	143278974	-	nit2	1
scaffold_2	16533222	16552574	+	nle1	1
scaffold_7	60979649	61014920	+	nmnat1	1
scaffold_4	85626117	85644088	+	nol8	1
scaffold_2	101918911	101929462	-	nosip	1
scaffold_7	25734194	25738983	-	npm3	1
scaffold_4	116114436	116128538	-	nprl2	1
scaffold_1	127916292	127921553	-	nr2c2ap	1
scaffold_1	74136297	74144999	+	nras	1
scaffold_9	66389906	66396954	+	nsmce1	1
scaffold_2	31482642	31518556	-	nsrp1	1
scaffold_6	74590235	74611354	+	nsun2	1
scaffold_6	117333776	117362100	-	nsun6	1
scaffold_8	92305995	92315946	+	nubpl	1
scaffold_3	11460214	11470869	+	nudcd3	1
scaffold_1	31310791	31323068	-	nudt12	1
scaffold_4	28672361	28682887	-	nudt21	1
scaffold_3	84890628	84912185	+	nudt4	1
scaffold_1	159035869	159047070	-	nudt6	1
scaffold_4	70820184	70831540	+	nuf2	1
scaffold_2	75370243	75385013	-	nufip1	1
scaffold_4	7836221	7862118	+	nup160	1
scaffold_4	32160523	32189479	+	nup93	1
scaffold_8	95179722	95194039	+	nusap1	1
scaffold_7	22609940	22646188	+	obfc1	1
scaffold_2	80717461	80722488	-	obfc2b	1
scaffold_1	101094363	101116401	+	ocln	1
scaffold_1	121090253	121101367	+	odf3l1	1
scaffold_5	36398434	36436328	+	ogfrl1	1
scaffold_4	123850730	123866149	-	ogg1	1
scaffold_8	95175134	95179626	-	oip5	1
scaffold_6	115932053	115941838	-	olah	1
scaffold_3	110375242	110393254	-	optn	1
scaffold_5	41731707	41783215	+	orc3	1
scaffold_6	29412271	29430311	+	orc5	1
scaffold_4	114550408	114560807	-	orc6	1
scaffold_2	85352475	85392790	+	os9	1
scaffold_6	40412518	40484153	+	osbpl1a	1
scaffold_4	106268590	106338963	+	osbpl9	1
scaffold_2	10888437	10909938	+	oscp1	1
scaffold_1	64802233	64824447	+	osgep	1
scaffold_2	18814328	18816684	-	ovca2	1
scaffold_116	90762	130510	-	ovch1	1
scaffold_6	17027971	17085608	-	oxr1	1
scaffold_2	7749457	7769462	-	pafah2	1
scaffold_1	24201158	24226037	+	paip1	1
scaffold_7	86118210	86152897	-	pank4	1
scaffold_7	60842330	60874385	+	paox	1
scaffold_9	63690656	63773182	+	parn	1
scaffold_3	4456651	4497333	+	parp12	1
scaffold_3	33132992	33144078	+	parp16	1
scaffold_3	770260	777751	+	parvb	1
scaffold_3	91033539	91098507	-	pawr	1
scaffold_6	130225550	130249333	+	paxip1	1
scaffold_5b	7225149	7230419	-	pbk	1
scaffold_9	30139729	30152387	+	pccb	1
scaffold_2	63926936	63942293	+	pcid2	1
scaffold_1	181183970	181225999	-	pcm1	1
scaffold_6	35744539	35765380	+	pcmtd1	1
scaffold_7	20461100	20465427	+	pcna	1
scaffold_7	114032913	114047644	-	pcyt2	1
scaffold_6	79090832	79132483	-	pdcd6	1
scaffold_2	58113318	58123196	+	pdcl3	1
scaffold_5	75619960	75643229	-	pdgfrl.2	1
scaffold_8	20536133	20542172	-	pdzd11	1
scaffold_1	41743463	41758531	-	pebp1	1
scaffold_4	37051342	37172098	-	pepd	1
scaffold_1	63613725	63635318	-	pes1	1
scaffold_1	168453455	168519160	-	pet112	1
scaffold_7	61548803	61605149	+	pex14	1
scaffold_8c	1698270	1709171	+	pex19	1
scaffold_1403	2845	10331	+	pex2	1
scaffold_5	64582545	64606882	+	pex3	1
scaffold_7	27391391	27397783	+	pgam1	1
scaffold_1	52456605	52464793	-	pgam5	1
scaffold_9	38602920	38735378	+	pgap1	1
scaffold_7	61375680	61398201	+	pgd	1
scaffold_8	30794961	30809596	-	pgk1	1
scaffold_1	187481150	187495228	-	pgm2	1
scaffold_1	125489580	125503222	+	pgpep1	1
scaffold_8	31046213	31053917	+	pgrmc1	1
scaffold_7	112003101	112036340	+	pgs1	1
scaffold_6	56235373	56306552	-	phactr1	1
scaffold_2	1297169	1334382	+	phactr4	1
scaffold_1	35937255	35951821	-	phax	1
scaffold_10	22153328	22161227	+	phb	1
scaffold_6	5795428	5858169	-	phf20l1	1
scaffold_9	87794726	87813988	+	phgdh	1
scaffold_9	85286986	85299423	+	phkg2	1
scaffold_5	9677572	9682305	-	phr	1
scaffold_363	285	11549	+	pi4k2b	1
scaffold_1	135545032	135571442	+	pias4	1
scaffold_3	35551739	35566953	+	pigb	1
scaffold_4	90519395	90580156	+	pigk	1
scaffold_6	79131835	79155280	+	pigm	1
scaffold_2	26167627	26191535	+	pir	1
scaffold_1	57900484	57924910	+	pitpnb.2	1
scaffold_6	125307661	125345923	+	pitrm1	1
scaffold_1	32703942	32724283	-	pja2	1
scaffold_8	18302323	18315282	-	pla2g12a	1
scaffold_4	58410778	58426073	-	pla2g16	1
scaffold_1	104318494	104339490	+	plaa	1
scaffold_4	115847425	115862064	+	plekhf1	1
scaffold_5	90591983	90647289	+	plk1s1	1
scaffold_3	85226556	85259912	+	plxnc1	1
scaffold_10	34978851	34982070	-	pmepa1	1
scaffold_3	106286691	106297936	-	pmpcb	1
scaffold_9	40783022	40895215	-	pms1	1
scaffold_5b	6327802	6328972	-	pnoc	1
scaffold_3	723472	742108	+	pnpla3	1
scaffold_2	20116569	20131352	+	pnpla4	1
scaffold_10	29328576	29350013	-	pnpo	1
scaffold_5	91431104	91474281	-	pnpt1	1
scaffold_4	128050045	128076328	+	poc1a	1
scaffold_1	17428344	17448361	+	poc5	1
scaffold_10	23419801	23425496	-	pofut1	1
scaffold_2	51049578	51200863	-	pola1	1
scaffold_1	17483978	17540220	-	polk	1
scaffold_2	106455402	106463150	-	polr1d.1	1
scaffold_1	110700533	110718754	-	polr1e	1
scaffold_4	111374735	111387271	+	polr2c	1
scaffold_5	88898301	88909257	-	polr3f	1
scaffold_4	74286824	74296225	-	polr3h	1
scaffold_1	9302018	9358601	+	ppap2a	1
scaffold_3	6563245	6574063	-	ppapdc1b	1
scaffold_10	27203746	27208092	-	ppcs	1
scaffold_3	93298296	93353726	-	pphln1	1
scaffold_7	45410678	45426519	-	ppif	1
scaffold_5	60440753	60490268	-	ppil4	1
scaffold_1	31170941	31229536	+	ppip5k2	1
scaffold_8	81615990	81647262	-	ppm1a	1
scaffold_8	50139938	50145881	-	ppp1r11	1
scaffold_9	33339478	33351707	-	ppp1r7	1
scaffold_1	130768485	130788133	+	ppp2cb	1
scaffold_7	75486616	75510124	+	ppp2r1b	1
scaffold_3	69480295	69522027	+	ppp2r2b	1
scaffold_2	62998456	63038850	-	ppp2r3b	1
scaffold_8	85987108	86002287	+	ppp2r3c	1
scaffold_8	75691237	75743654	+	ppp2r5c	1
scaffold_8	80400622	80454243	+	ppp2r5e	1
scaffold_1	150395164	150460103	+	ppp3ca	1
scaffold_8	69269983	69290487	-	ppt2	1
scaffold_1	203006728	203011809	-	pradc1	1
scaffold_8	106786651	106798358	-	prcc	1
scaffold_2	136790501	136813023	-	prcp	1
scaffold_4	102662388	102680306	+	prdx1	1
scaffold_7	5048115	5052858	-	prdx3	1
scaffold_2	51667504	51678019	+	prdx4	1
scaffold_4	69641155	69650085	-	prdx6	1
scaffold_3	64478044	64523702	+	prelid2	1
scaffold_5	109125717	109145621	+	prepl	1
scaffold_5	33887932	33937429	+	prim2	1
scaffold_23	999752	1029594	-	prkaca	1
scaffold_4	121174878	121203372	-	prkar2a	1
scaffold_4	25505478	25601001	-	prmt7	1
scaffold_7	20595446	20604362	-	prnp	1
scaffold_2	17873591	17883321	+	proca1	1
scaffold_5	102908705	102910538	-	prorsd1p	1
scaffold_9	74205425	74215303	+	prpf18	1
scaffold_4	106591709	106598655	+	prpf38a	1
scaffold_9	85186590	85195506	+	prr14	1
scaffold_2	56529869	56567793	+	prrg1	1
scaffold_8	65304433	65318586	-	prss16	1
scaffold_1	92442987	92455151	-	psat1	1
scaffold_5	74010565	74024853	-	psen2	1
scaffold_1	70142029	70154229	+	psma5	1
scaffold_5	73520805	73526236	-	psmb1	1
scaffold_7	111965705	111973222	-	psmc3ip	1
scaffold_8	26600851	26605558	-	psmd10	1
scaffold_4	12909761	12920747	-	psmd13	1
scaffold_4	133721799	133726192	+	psmd6	1
scaffold_1	45947283	45954952	+	psmd9	1
scaffold_9	71147001	71150690	+	psmg3	1
scaffold_9	40664925	40681794	+	ptcd1	1
scaffold_6	116524403	116541172	+	pter	1
scaffold_8	6683472	6701360	+	ptges	1
scaffold_10	10847094	10868386	+	ptgis	1
scaffold_1	115710638	115729413	-	ptgr1.2	1
scaffold_9	32311616	32325756	-	pttg1ip.1	1
scaffold_6	114539958	114568393	-	pttg1ip.2	1
scaffold_7	89385265	89430426	+	pusl1	1
scaffold_3	42549237	42579012	+	pwwp2a	1
scaffold_8	49014917	49020542	-	qpctl	1
scaffold_1	155614372	155641371	-	qrfpr	1
scaffold_5	48561674	48583819	+	qrsl1	1
scaffold_8	1449747	1486633	-	qsox2	1
scaffold_24	773344	802456	-	qtrt1	1
scaffold_3	16355763	16379548	-	rab11fip1	1
scaffold_1	196241099	196301467	-	rab28	1
scaffold_6	32771778	32819426	-	rab2a	1
scaffold_1	56497963	56514233	+	rab35	1
scaffold_2	1434755	1442870	+	rab39	1
scaffold_1	122689968	122723901	-	rab3a	1
scaffold_3	87785013	87817076	+	rab3ip	1
scaffold_4	120322362	120354607	+	rab7a	1
scaffold_8	15450283	15459673	+	rabepk	1
scaffold_4	90976846	90989968	+	rabggtb	1
scaffold_3	117137294	117147899	-	rabl2b	1
scaffold_2	41185083	41194989	+	rabl5	1
scaffold_9	74301320	74314808	-	rac1	1
scaffold_7	112360290	112374558	+	rac3	1
scaffold_9	4914533	4949431	+	racgap1.2	1
scaffold_1	100978755	101001159	-	rad17	1
scaffold_4	125319623	125438908	+	rad18	1
scaffold_3	66814006	66854527	+	rad50	1
scaffold_3	41001373	41014036	+	rad52	1
scaffold_8	75916631	75936353	-	rage	1
scaffold_6	81115009	81145408	-	rala	1
scaffold_6	45430857	45449991	-	ralbp1	1
scaffold_1	52537255	52545474	-	ranbp1	1
scaffold_6	56078097	56126473	+	ranbp9	1
scaffold_4	83313909	83330767	-	rangap1	1
scaffold_1	79802101	79829423	-	rap1a	1
scaffold_2	66038822	66045765	-	rap2a	1
scaffold_7	20556536	20572755	+	rassf2	1
scaffold_6	40957285	41005040	-	rbbp8	1
scaffold_6	52115721	52131344	-	rbfa	1
scaffold_2	116043120	116049596	-	rbm11	1
scaffold_7	123314957	123325364	+	rbm42	1
scaffold_9	21574783	21591779	+	rbm45	1
scaffold_8	20590892	20598919	-	rbmx2	1
scaffold_2	76619664	76644839	-	rcbtb2	1
scaffold_2	1656409	1663934	-	rcc1	1
scaffold_54	277285	318964	-	rcor2	1
scaffold_4	117082854	117087920	+	rd3	1
scaffold_8	69103665	69115222	+	rdbp	1
scaffold_1	127119926	127129118	-	reep6	1
scaffold_1	187502085	187547303	+	rell1	1
scaffold_1	85689058	85695506	+	rem2	1
scaffold_2	60464845	60515505	+	rev1	1
scaffold_5	3711111	3732503	+	rfc4	1
scaffold_4	112867300	112882380	-	rfwd3	1
scaffold_2	38218268	38221477	+	rg9mtd1	1
scaffold_8	87819173	87902626	-	rgs6	1
scaffold_6	131904409	131914421	+	rheb	1
scaffold_1	78407462	78445308	+	rhoc	1
scaffold_9	84865606	84888506	+	rhot2	1
scaffold_6	58493973	58521284	+	riok1	1
scaffold_3	54193643	54240960	+	rmnd1	1
scaffold_1	201984128	201998586	-	rmnd5a	1
scaffold_4	61136164	61142028	-	rnaseh2c	1
scaffold_9	98163609	98180582	+	rnf112	1
scaffold_1	51472394	51482341	-	rnf113a	1
scaffold_1	120838306	120862002	+	rnf126	1
scaffold_1	55967252	55973579	-	rnf185	1
scaffold_2	13378831	13387132	+	rnf19b	1
scaffold_9	85098410	85109243	-	rnf25	1
scaffold_1	198114566	198131442	+	rnf4	1
scaffold_2	14824621	14843634	-	rnft1	1
scaffold_192	3937	44243	-	rngtt	1
scaffold_7	10815174	10862824	+	rnls	1
scaffold_6	46972536	46999387	+	rnmt	1
scaffold_1	68843583	68857272	+	rnpep	1
scaffold_2	2472269	2481135	+	rpa2	1
scaffold_6	112464262	112469628	-	rpa3	1
scaffold_4	67389250	67429047	-	rpap2	1
scaffold_3	91862819	91881580	+	rpap3	1
scaffold_161	8800	23167	-	rpia	1
scaffold_7	33009803	33037595	+	rpp30	1
scaffold_5	25994413	26003000	-	rrm2.1	1
scaffold_5	26006307	26012517	-	rrm2.2	1
scaffold_4	79830428	79837430	+	rrp7a	1
scaffold_6	30857483	30858950	-	rrs1	1
scaffold_3	106764472	106790918	+	rsbn1l	1
scaffold_9	65434370	65447613	+	rsl1d1	1
scaffold_4	21313354	21333344	+	rtcd1	1
scaffold_8	95202945	95215438	+	rtf1	1
scaffold_54	53361	78254	+	rtn3	1
scaffold_3	59642752	59671610	+	rufy1	1
scaffold_4	119707036	119730953	-	ruvbl1	1
scaffold_5	52780690	52795833	+	rwdd1	1
scaffold_1	178910595	178921601	-	rwdd4	1
scaffold_4	58906973	58909704	+	sac3d1	1
scaffold_8	52964414	52990104	+	sae1	1
scaffold_4	88050983	88070814	-	samd13	1
scaffold_2	81452882	81490897	-	sarnp	1
scaffold_2	22214030	22219511	+	sat1	1
scaffold_2	33531222	33537626	-	sbds	1
scaffold_7	81443948	81456464	+	sc5dl	1
scaffold_7	53817690	53843945	+	scamp2	1
scaffold_7	51991444	52131711	+	scaper	1
scaffold_1	184191197	184221884	+	scfd2	1
scaffold_2	86590372	86662554	-	scn8a	1
scaffold_2833	17	4743	+	scpep1	1
scaffold_10	29459236	29468976	+	scrn2	1
scaffold_4	60164217	60182171	+	scyl1	1
scaffold_6	33384576	33400379	-	sdcbp	1
scaffold_1	54072146	54077714	-	sdf2l1	1
scaffold_7	88907827	88931541	-	sdf4	1
scaffold_6	89060399	89111308	+	sdha	1
scaffold_5	16360899	16373912	-	sec62	1
scaffold_5	49051132	49081033	-	sec63	1
scaffold_6	46564308	46583303	+	seh1l	1
scaffold_3	100290054	100308254	-	selo	1
scaffold_2	87026490	87045400	+	senp1	1
scaffold_5	3860541	3872874	+	senp5	1
scaffold_8	19056925	19125307	-	2009-09-10	1
scaffold_9	82829375	82836607	+	sepx1	1
scaffold_5	75411097	75441492	+	serac1	1
scaffold_4	79838532	79862057	-	serhl2	1
scaffold_6	63695137	63710005	-	serpinb6	1
scaffold_2	19596369	19623299	-	serpinf2	1
scaffold_1	46968883	46982128	+	setd8	1
scaffold_2	6879425	6920417	-	sf3a3	1
scaffold_9	92821449	92827660	+	sf3b14	1
scaffold_3	8145256	8163034	-	sftpc	1
scaffold_7	23626976	23647829	-	sfxn2	1
scaffold_1	133482763	133488913	-	sgk196	1
scaffold_5	39100099	39114088	-	sh3bgrl2	1
scaffold_6	94182584	94223091	-	sh3bp5	1
scaffold_8	51146945	51154867	-	sh3bp5l	1
scaffold_9	54515302	54637131	+	shf	1
scaffold_3	66237280	66281858	-	shroom1	1
scaffold_513	42302	52810	+	sik1	1
scaffold_1	75428422	75446164	+	sirt2	1
scaffold_1	4868483	4876011	-	ska1	1
scaffold_10	29185857	29229303	+	skap1	1
scaffold_3	17692493	17717498	-	skor1	1
scaffold_458	6674	21755	-	slc12a9	1
scaffold_3	91613034	91663569	-	slc16a7	1
scaffold_5	94835484	94860832	+	slc1a4	1
scaffold_4	132490742	132501197	-	slc25a26	1
scaffold_2	7909009	7924627	-	slc30a2	1
scaffold_5	85068068	85087865	+	slc30a6	1
scaffold_3	43407620	43408586	-	slc35a4	1
scaffold_3	87643758	87654672	-	slc35e3	1
scaffold_7	65355460	65390683	+	slc37a2	1
scaffold_7	70640846	70675571	+	slc37a4	1
scaffold_24	361703	400949	-	slc44a2	1
scaffold_6	1576276	1620281	-	slc45a4	1
scaffold_2	87878689	87893013	+	slc48a1	1
scaffold_9	81122531	81199075	-	slc5a10	1
scaffold_10	5106092	5119556	-	slc9a3r1	1
scaffold_3	43511525	43522769	-	slu7	1
scaffold_1	157022693	157071670	-	smarcad1	1
scaffold_1	54751603	54769269	+	smarcb1	1
scaffold_1	117098171	117121112	+	smc2	1
scaffold_7	1781656	1805284	+	smc3	1
scaffold_1	95222401	95268953	-	smc5	1
scaffold_8	61082992	61113558	-	smek1	1
scaffold_8	84495540	84520386	-	snap23	1
scaffold_1	54264106	54273210	+	snap29	1
scaffold_8	80921635	80937175	-	snapc1	1
scaffold_1	102576313	102603372	+	snapc3	1
scaffold_3	32467548	32471889	+	snapc5	1
scaffold_3	13939242	13949721	+	snrnp27	1
scaffold_6	58616892	58626446	+	snrnp48	1
scaffold_5	97089086	97098477	-	snrpb2	1
scaffold_1	72107412	72127274	+	snrpc	1
scaffold_6	103966053	103987602	-	snx10	1
scaffold_5	41338135	41387874	-	snx14	1
scaffold_1	38780109	38805205	-	snx2	1
scaffold_8c	4621290	4630033	+	snx27	1
scaffold_6	21590176	21621903	+	snx31	1
scaffold_7	53161223	53181002	-	snx33	1
scaffold_5	89156825	89176129	+	snx5	1
scaffold_8	86109415	86129252	+	snx6	1
scaffold_8	72669890	72679397	+	socs4	1
scaffold_1	72735346	72798722	+	sox13	1
scaffold_5	79752019	79797068	+	spast	1
scaffold_10	5405085	5436672	-	spata20	1
scaffold_24	130901	139435	+	spc24	1
scaffold_4	43799724	43831640	+	spg7	1
scaffold_2	148924977	148940136	+	spice1	1
scaffold_1	89232967	89256354	-	spin1	1
scaffold_8	52826864	52843452	-	spint2	1
scaffold_2	81839523	81843708	+	spryd4	1
scaffold_2	93548627	93564742	-	spryd7	1
scaffold_7	86303407	86314995	-	spsb1	1
scaffold_1	86645160	86682579	+	sptlc1	1
scaffold_5	18851467	18859694	+	sptssb	1
scaffold_8	86012968	86026839	-	srp54	1
scaffold_1	117891080	117908523	-	srp72	1
scaffold_1	65065007	65139570	+	srpk1	1
scaffold_2	3652662	3660444	-	srsf10	1
scaffold_6	39469787	39488952	+	ss18	1
scaffold_9	23404133	23461136	+	ssfa2	1
scaffold_7	83742632	83775409	-	ssu72	1
scaffold_4	80608948	80625360	-	st13	1
scaffold_2	57691561	57723496	+	st6gal2	1
scaffold_3	96809141	96875853	+	st7	1
scaffold_40	131786	168799	-	stag3	1
scaffold_9	45257010	45271298	+	stk25	1
scaffold_1	82727570	82764401	+	stk38	1
scaffold_10	19567226	19577083	+	strada	1
scaffold_30	423743	503105	+	strbp	1
scaffold_6	95956078	96018831	-	stt3b	1
scaffold_1	193344202	193406486	-	stx18	1
scaffold_4	71818037	71848973	+	stxbp3	1
scaffold_8	90873594	90886890	-	stxbp6	1
scaffold_8	73390971	73412858	+	styx	1
scaffold_1	127806338	127835516	+	sugp1	1
scaffold_1	128326228	128339380	+	sugp2	1
scaffold_2	73821469	73863724	-	sugt1	1
scaffold_9	100006593	100015195	+	sult1c1	1
scaffold_1	83504009	83524863	-	supt16h	1
scaffold_7	34967513	34981905	-	supv3l1	1
scaffold_6	60055641	60085311	+	sycp2l	1
scaffold_10	15509089	15515274	-	syngr2	1
scaffold_3	105320358	105351280	+	sypl1	1
scaffold_5	94567652	94575745	-	sys1	1
scaffold_40	523089	532475	+	taf6	1
scaffold_1	70902222	70910037	+	taf8	1
scaffold_9	13437168	13484753	+	tank	1
scaffold_7	62182767	62193217	+	tardbp	1
scaffold_5	98888403	99007161	+	tasp1	1
scaffold_4	125081638	125091481	-	tatdn2	1
scaffold_5	112284402	112296751	+	tatdn3	1
scaffold_1	195070850	195125777	-	tbc1d14	1
scaffold_3	88612127	88666908	+	tbc1d15	1
scaffold_8	17990844	18029164	+	tbc1d19	1
scaffold_9	77865768	77892969	+	tbc1d24.1	1
scaffold_6	101005398	101195299	+	tbc1d5	1
scaffold_8	49935062	49950098	-	tbcb	1
scaffold_5	55900452	55913807	-	tbpl1	1
scaffold_2	7983824	8001551	-	tbrg1	1
scaffold_6	34826217	34839472	+	tcea1	1
scaffold_2	46853705	46861632	-	tceanc	1
scaffold_1	60587579	60605019	-	tchp	1
scaffold_67	109985	212780	-	tcirg1	1
scaffold_5	80104361	80115298	-	tcp1	1
scaffold_1	45171648	45187967	-	tctn1	1
scaffold_8	60503375	60561018	+	tdp1	1
scaffold_6	51404873	51415731	-	tdp2	1
scaffold_2	73402696	73468288	-	tdrd3	1
scaffold_9	91601987	91620324	+	tdrd6	1
scaffold_8	77089434	77210137	+	tdrd9	1
scaffold_6	28737891	28753588	-	terf1	1
scaffold_10	21373382	21383355	+	tfb1m	1
scaffold_5	74310464	74318808	+	tfb2m	1
scaffold_9	36866141	36903026	-	tfdp2	1
scaffold_2	66597317	66619965	-	tgds	1
scaffold_1	118077267	118087539	+	thap1	1
scaffold_4	26837272	26840552	+	thap11	1
scaffold_9	45205070	45216852	+	thap4	1
scaffold_6	119780405	119786969	+	thnsl1	1
scaffold_1	136556441	136575751	-	thop1	1
scaffold_9	65421977	65427795	+	thumpd1	1
scaffold_8	18375935	18381032	-	tifa	1
scaffold_2	81763704	81801738	-	timeless	1
scaffold_1	135757670	135763121	+	timm13	1
scaffold_2	17798758	17804195	-	timm22	1
scaffold_1	136308514	136368298	-	timm44	1
scaffold_8	55626203	55645490	+	timm50	1
scaffold_7	74919366	74924591	+	timm8b	1
scaffold_4	52206291	52213162	+	tinf2	1
scaffold_3	32496072	32503432	+	tipin	1
scaffold_1	135343854	135378896	-	tjp3	1
scaffold_10	15500202	15509279	+	tk1	1
scaffold_3	5921046	5931061	-	tm2d2	1
scaffold_2	60543496	60558728	+	tm2d3	1
scaffold_9	36175882	36182737	-	tm4sf20	1
scaffold_1	128095219	128113763	-	tm6sf2	1
scaffold_4	58894675	58904085	+	tm7sf2	1
scaffold_2	77143845	77157729	+	tmbim6	1
scaffold_1	41201332	41209988	+	tmed7	1
scaffold_3	112299390	112329070	-	tmem110l	1
scaffold_2	120686631	120710976	+	tmem123	1
scaffold_535	27921	29764	-	tmem141	1
scaffold_1	171326475	171344010	+	tmem144	1
scaffold_3	95306979	95321044	-	tmem168	1
scaffold_1	101748933	101763677	+	tmem171	1
scaffold_8	33123651	33136405	-	tmem185a	1
scaffold_26	929300	933654	-	tmem205	1
scaffold_7347	281	2955	-	tmem214	1
scaffold_8	61756731	61759799	-	tmem223	1
scaffold_4	48031664	48040570	+	tmem231	1
scaffold_2	10699995	10705315	-	tmem234	1
scaffold_2	12520108	12538674	-	tmem30b	1
scaffold_2	143527421	143537498	+	tmem30c	1
scaffold_4	107233153	107248681	-	tmem48	1
scaffold_2	127911825	127916723	+	tmem50b	1
scaffold_10	27345797	27378393	-	tmem51	1
scaffold_2	12832267	12862268	-	tmem57	1
scaffold_2	86765535	86777036	+	tmprss12	1
scaffold_10	18182487	18188849	-	tmub2	1
scaffold_8	74454189	74464285	-	tmx1	1
scaffold_1	39821744	39847353	-	tnfaip8	1
scaffold_3	116119574	116157021	-	tnpo3	1
scaffold_4	74238425	74252048	-	tob2	1
scaffold_8	7547026	7556994	-	tor1a	1
scaffold_4	63300749	63325550	+	tor1aip1	1
scaffold_8	7563626	7569590	-	tor1b	1
scaffold_2	10763790	10784230	-	tor2a	1
scaffold_6	90936319	90940791	+	tpk1	1
scaffold_5	6422428	6457915	-	tprg1	1
scaffold_7	96405785	96409533	-	tprg1l	1
scaffold_3	103189469	103198577	-	tprkb	1
scaffold_2	33107130	33140184	-	tpst1	1
scaffold_2	95397468	95414371	-	tpte2	1
scaffold_8	76198612	76247635	+	traf3	1
scaffold_5	51074538	51090558	-	traf3ip2	1
scaffold_1	44384218	44403404	-	trafd1	1
scaffold_4	43383035	43402124	+	trappc2l	1
scaffold_7	70570600	70582086	+	trappc4	1
scaffold_8	50022498	50038046	+	trappc6a	1
scaffold_9	41332275	41340584	+	trhd	1
scaffold_3	89214016	89288454	+	trhde	1
scaffold_1	169337205	169388249	+	trim2	1
scaffold_8	11798092	11809995	+	trim32	1
scaffold_4	6725124	6757556	+	trim44	1
scaffold_9	91393547	91405646	+	trim69.2	1
scaffold_6	80991952	81038121	-	trip13	1
scaffold_1	52545362	52556528	+	trmt2a	1
scaffold_8	81240973	81248081	+	trmt5	1
scaffold_8	76775919	76799633	+	trmt61a	1
scaffold_10	4530965	4542916	-	tsen54	1
scaffold_5	60332322	60351956	+	tsnax	1
scaffold_4	20810430	20829524	+	tspan32	1
scaffold_8	35499159	35511863	+	tspan6	1
scaffold_3	42610930	42640870	-	ttc1	1
scaffold_5	29051939	29085281	-	ttc15	1
scaffold_6	15847527	15888363	-	ttc35	1
scaffold_1	102482575	102540839	-	ttc39b	1
scaffold_8	60800926	60876975	-	ttc7b	1
scaffold_1852	0	3311	+	ttf2	1
scaffold_9	4505047	4526424	-	ttll4	1
scaffold_5	75451591	75512147	+	tulp4	1
scaffold_6	45459215	45475706	-	twsg1	1
scaffold_2	22881589	22908201	+	txlng	1
scaffold_1	12047716	12060735	-	txnl1	1
scaffold_6	41769891	41777669	+	tyms	1
scaffold_7	8425377	8434958	+	tysnd1	1
scaffold_2	33537636	33609811	+	tyw1	1
scaffold_8	30924799	30933113	-	ube2a	1
scaffold_3	51738625	51748788	+	ube2b	1
scaffold_2	36587297	36619722	+	ube2g1	1
scaffold_1	119277607	119298250	-	ube2k	1
scaffold_3	84925998	84942495	-	ube2n	1
scaffold_1	179889	206091	+	ube2r2	1
scaffold_1	68960716	68977937	+	ube2t	1
scaffold_6	28374184	28392238	+	ube2w	1
scaffold_9	77136630	77148229	-	ubfd1	1
scaffold_3	43798859	43809786	-	ublcp1	1
scaffold_2	354299	362154	-	ubxn11	1
scaffold_1	130789519	130808977	-	ubxn8	1
scaffold_2	141116862	141125228	-	ucp2	1
scaffold_2	94513166	94523128	+	ufm1	1
scaffold_1	119331050	119351401	+	ugdh	1
scaffold_5	67529796	67645403	-	uhrf1	1
scaffold_2	18141945	18173604	+	unc119	1
scaffold_2	60896121	60907568	-	unc50	1
scaffold_1	61305810	61317068	-	ung	1
scaffold_10	26173360	26178324	+	unnamed_scaffold_10:26173360-26178324	1
scaffold_1	104186422	104219257	-	unnamed_scaffold_1:104186422-104219257	1
scaffold_1	106623708	106660819	-	unnamed_scaffold_1:106623708-106660819	1
scaffold_1	124989542	125015996	-	unnamed_scaffold_1:124989542-125015996	1
scaffold_1	126311016	126325658	-	unnamed_scaffold_1:126311016-126325658	1
scaffold_1	136480239	136496593	-	unnamed_scaffold_1:136480239-136496593	1
scaffold_1	163647598	163658217	-	unnamed_scaffold_1:163647598-163658217	1
scaffold_1	170116023	170128655	+	unnamed_scaffold_1:170116023-170128655	1
scaffold_1	63284220	63305110	-	unnamed_scaffold_1:63284220-63305110	1
scaffold_1	71018117	71038833	-	unnamed_scaffold_1:71018117-71038833	1
scaffold_246	159948	163368	+	unnamed_scaffold_246:159948-163368	1
scaffold_2	104403025	104406642	+	unnamed_scaffold_2:104403025-104406642	1
scaffold_2	145556094	145563433	-	unnamed_scaffold_2:145556094-145563433	1
scaffold_2	85846711	85850821	-	unnamed_scaffold_2:85846711-85850821	1
scaffold_2	91120534	91131323	+	unnamed_scaffold_2:91120534-91131323	1
scaffold_2	95609377	95621547	+	unnamed_scaffold_2:95609377-95621547	1
scaffold_3	113153943	113160434	+	unnamed_scaffold_3:113153943-113160434	1
scaffold_3	3183921	3198528	+	unnamed_scaffold_3:3183921-3198528	1
scaffold_3	33264121	33275614	+	unnamed_scaffold_3:33264121-33275614	1
scaffold_3	4928406	4932508	-	unnamed_scaffold_3:4928406-4932508	1
scaffold_3	76362598	76373319	+	unnamed_scaffold_3:76362598-76373319	1
scaffold_3	76782627	76804519	+	unnamed_scaffold_3:76782627-76804519	1
scaffold_4	102701109	102722524	-	unnamed_scaffold_4:102701109-102722524	1
scaffold_4	110135970	110144966	+	unnamed_scaffold_4:110135970-110144966	1
scaffold_4	21500086	21565913	+	unnamed_scaffold_4:21500086-21565913	1
scaffold_4	39303598	39331887	-	unnamed_scaffold_4:39303598-39331887	1
scaffold_4	39416905	39457957	-	unnamed_scaffold_4:39416905-39457957	1
scaffold_4	42889348	42893663	+	unnamed_scaffold_4:42889348-42893663	1
scaffold_4	673212	675571	+	unnamed_scaffold_4:673212-675571	1
scaffold_4	84010989	84035174	-	unnamed_scaffold_4:84010989-84035174	1
scaffold_4	96358469	96372684	+	unnamed_scaffold_4:96358469-96372684	1
scaffold_5	73772459	73777278	-	unnamed_scaffold_5:73772459-73777278	1
scaffold_5	86760915	86792924	-	unnamed_scaffold_5:86760915-86792924	1
scaffold_5	87972107	87983718	+	unnamed_scaffold_5:87972107-87983718	1
scaffold_5b	3109140	3122969	-	unnamed_scaffold_5b:3109140-3122969	1
scaffold_626	16341	23318	+	unnamed_scaffold_626:16341-23318	1
scaffold_6	34061994	34083994	+	unnamed_scaffold_6:34061994-34083994	1
scaffold_6	62024037	62055557	-	unnamed_scaffold_6:62024037-62055557	1
scaffold_7	104724755	104734056	-	unnamed_scaffold_7:104724755-104734056	1
scaffold_7	111833571	111839903	-	unnamed_scaffold_7:111833571-111839903	1
scaffold_7	116516348	116524177	-	unnamed_scaffold_7:116516348-116524177	1
scaffold_89	212895	215723	-	unnamed_scaffold_89:212895-215723	1
scaffold_8	24792047	24798969	-	unnamed_scaffold_8:24792047-24798969	1
scaffold_8	4080764	4106829	-	unnamed_scaffold_8:4080764-4106829	1
scaffold_8	47193683	47197805	-	unnamed_scaffold_8:47193683-47197805	1
scaffold_9	28577609	28601427	-	unnamed_scaffold_9:28577609-28601427	1
scaffold_9	85160807	85169317	-	unnamed_scaffold_9:85160807-85169317	1
scaffold_9	85201524	85209660	-	unnamed_scaffold_9:85201524-85209660	1
scaffold_9	74949215	74970429	-	uqcrc2	1
scaffold_5	75726126	75744433	-	urb2	1
scaffold_3	37710864	37773568	+	uros	1
scaffold_3	91284878	91332031	-	usp15	1
scaffold_1	61325772	61340387	-	usp30	1
scaffold_2	2582290	2589146	+	utp11l	1
scaffold_8	30647509	30664635	-	utp14a	1
scaffold_6	45328953	45350420	-	vapa	1
scaffold_8	53776565	53802651	+	vars2	1
scaffold_6	87274763	87284758	+	velo1	1
scaffold_8	32236061	32240106	-	vma21	1
scaffold_527	726	4417	-	vps16	1
scaffold_7	34986000	35000535	+	vps26a	1
scaffold_3	24400898	24425654	-	vps33b	1
scaffold_1	181552369	181575727	-	vps37a	1
scaffold_6	63807745	63832316	+	vps4b	1
scaffold_4	27126687	27170350	-	vrk3	1
scaffold_5	80306691	80363546	+	vta1	1
scaffold_5	50439119	50491298	-	wasf1	1
scaffold_4	86386606	86400043	+	wbp11	1
scaffold_2	51857339	51874559	-	wbscr22	1
scaffold_1	126077477	126088934	+	wdr18	1
scaffold_8	75089972	75127164	+	wdr25	1
scaffold_5	73688679	73746292	+	wdr27	1
scaffold_2	149665065	149677107	-	wdr3	1
scaffold_10	1230362	1239540	-	wdr45l	1
scaffold_8	51497235	51511860	+	wdr46	1
scaffold_8	3174261	3189498	-	wdr5	1
scaffold_6	127836449	127863183	-	wdr60	1
scaffold_4	87615837	87665950	-	wdr63	1
scaffold_1	194103635	194122225	+	wfs1	1
scaffold_3	21517798	21535735	+	whamm	1
scaffold_9	50269609	50319570	+	wipi2	1
scaffold_2	135544022	135594953	-	wrb	1
scaffold_1	130704582	130759192	+	wrn	1
scaffold_6	63616609	63669855	+	wrnip1	1
scaffold_2	38528248	38542424	-	wsb1	1
scaffold_3	47159201	47217133	+	wwc1	1
scaffold_4	44801725	44822238	-	wwox	1
scaffold_8	20244282	20255146	+	xkrx	1
scaffold_4	80625788	80639855	+	xpnpep3	1
scaffold_1	113923492	113927444	-	xrcc4	1
scaffold_4	78670126	78695012	-	xrcc6	1
scaffold_3	11151652	11161372	+	ykt6	1
scaffold_1	144345943	144374243	+	ythdc1	1
scaffold_2	1398512	1411057	-	ythdf2	1
scaffold_110	220931	225829	+	zar1l	1
scaffold_5	17436742	17501557	+	zbbx	1
scaffold_2	13599353	13604097	-	zbtb8a.2	1
scaffold_4	50655886	50662635	+	zc3h18	1
scaffold_7	6019277	6033956	+	zc4h2	1
scaffold_363	18456	27313	+	zcchc4	1
scaffold_9	56855257	56860405	-	zdhhc12	1
scaffold_5	75188035	75244002	+	zdhhc14	1
scaffold_1	181595955	181646241	-	zdhhc2	1
scaffold_9	80393008	80394886	-	zdhhc4	1
scaffold_6	25706556	25713470	+	zfand1	1
scaffold_3	16772122	16784577	-	zfand6	1
scaffold_6	8984801	8995504	+	zhx1	1
scaffold_2	12501763	12516093	-	zmpste24	1
scaffold_8	53692317	53702129	-	znf160	1
scaffold_7	88823358	88842226	+	znf177	1
scaffold_7	71879882	71895794	+	znf259	1
scaffold_4	52312236	52322132	-	znf276	1
scaffold_8	53703095	53717851	-	znf383	1
scaffold_1	124512319	124531963	+	znf414	1
scaffold_1	121350445	121353338	-	znf420	1
scaffold_4	82056431	82094370	+	znf432/znf853	1
scaffold_1	195717157	195730608	+	znf518b	1
scaffold_4	33021057	33075214	+	znf521	1
scaffold_4	82555044	82558273	+	znf546	1
scaffold_10	2374901	2384490	+	znf684	1
scaffold_4	82392871	82424511	-	znf721	1
scaffold_4	59846639	59854691	+	znf81	1
scaffold_6	13936431	13992461	-	znf830	1
scaffold_3	116157204	116167176	+	znrd1	1
scaffold_4	113109939	113147924	+	znrf1	1
scaffold_3	47974755	47986133	+	zp4	1
scaffold_2	143562947	143572934	+	zp4.2	1
scaffold_2	26028789	26043995	-	zrsr2	1
scaffold_8c	3072569	3078386	+	zscan29	1
scaffold_2	83514714	83606889	-	aatf	2
scaffold_1	106495249	106551243	+	abca1	2
scaffold_285	82790	91846	-	abcb8	2
scaffold_1	165622411	165638125	-	abce1	2
scaffold_8	43802392	43835764	-	abcf1	2
scaffold_7160	208	2269	-	abcf2	2
scaffold_4	115984352	115989857	-	abhd14b	2
scaffold_4	15509091	15532445	+	accs	2
scaffold_2	139488508	139509851	-	acer3	2
scaffold_42	780552	788017	-	ache	2
scaffold_35	51158	99087	-	acin1	2
scaffold_10	4184119	4200216	+	acox1	2
scaffold_1	179253044	179279697	-	acsl1	2
scaffold_7	10739186	10746537	+	acta2	2
scaffold_9	39980706	39985139	-	actb	2
scaffold_8	90717487	90723952	+	actc1	2
scaffold_7	112958762	112962900	+	actg1	2
scaffold_777	921	14226	+	actr3	2
scaffold_9	56798511	56812232	+	adal	2
scaffold_1	203380551	203445665	+	adam33	2
scaffold_2	13626661	13654844	+	adc	2
scaffold_1	198430388	198479059	+	add1	2
scaffold_6	75033824	75042762	-	add3	2
scaffold_1	151048215	151056756	+	adh1a	2
scaffold_3	40677461	40695903	-	adipor2	2
scaffold_3	11071746	11074421	+	aebp1	2
scaffold_5152	1260	3057	-	aebp2	2
scaffold_7	83052374	83131011	+	agrn	2
scaffold_2	1094220	1106874	-	ahdc1	2
scaffold_65	243180	289364	-	ahnak	2
scaffold_6	107920396	108001558	-	ahr	2
scaffold_1	148430047	148471925	-	aimp1	2
scaffold_8	4875814	4913558	+	ak8	2
scaffold_7	123693902	123730848	-	akr7a2	2
scaffold_8b	1527194	1539281	-	alad	2
scaffold_9	74229523	74237040	-	aldob	2
scaffold_2	18096575	18105240	+	aldoc	2
scaffold_4924	3371	3503	-	ambp	2
scaffold_5	50783890	50797766	+	amd1	2
scaffold_9	37574196	37581398	-	amotl2	2
scaffold_1	125122227	125131135	-	angptl4	2
scaffold_7	9369503	9435107	-	ank3	2
scaffold_1	17449346	17475801	-	ankdd1b	2
scaffold_2	98214601	98233571	-	ankrd10	2
scaffold_317	18119	30272	+	ankrd35	2
scaffold_2	136927755	136941509	+	ankrd42	2
scaffold_3	17477918	17495968	+	anp32a	2
scaffold_1	124540484	124548744	-	anp32c	2
scaffold_8	105425270	105439511	+	anp32e	2
scaffold_1	94260017	94273363	-	anxa1	2
scaffold_7	45822918	45860773	+	anxa11	2
scaffold_7	53311768	53330160	-	anxa2	2
scaffold_7	19889156	19914610	-	anxa4	2
scaffold_24	333787	344317	-	ap1m2	2
scaffold_4	7383625	7397176	-	api5	2
scaffold_7	86385237	86419035	-	aplp2	2
scaffold_2	131400239	131476229	-	app	2
scaffold_4	43345548	43352080	-	aprt	2
scaffold_7	70122600	70139189	-	arcn1	2
scaffold_8b	145281	159693	+	arf4	2
scaffold_2430	610	7191	+	arfgap1	2
scaffold_5505	1035	3198	+	arfip2	2
scaffold_7	19503925	19556705	-	arhgap22	2
scaffold_10	29869384	29935865	-	arhgap23	2
scaffold_9	84612986	84655675	-	arhgdig	2
scaffold_7	1642553	1648767	-	arhgef5	2
scaffold_3	73947015	73952874	+	arl10	2
scaffold_9	9943670	9956165	-	arl5a	2
scaffold_1	46680759	46687912	+	arl6ip4	2
scaffold_6	120811616	120888442	-	armc4	2
scaffold_10	4720884	4731276	-	armc7	2
scaffold_9	2461330	2478463	-	arpc2	2
scaffold_4	123665396	123683663	-	arpc4	2
scaffold_3	78462199	78465938	-	ascl1	2
scaffold_8	77221039	77258341	+	aspg	2
scaffold_5	36557132	36581145	-	asrgl1	2
scaffold_4	73573835	73576625	-	atf4	2
scaffold_4	75762823	75828470	-	atf6	2
scaffold_3	55706919	55717111	-	atox1	2
scaffold_2	150808331	150816460	-	atp1a1	2
scaffold_2	56363199	56378825	-	atp1b1	2
scaffold_9	36838300	36858402	+	atp1b3	2
scaffold_2	24968192	24976961	+	atp5f1	2
scaffold_2	34234330	34296649	-	auts2	2
scaffold_4	63156296	63166842	+	axdnd1	2
scaffold_210	111160	121915	+	b3gat3	2
scaffold_2	146135887	146149799	+	b4galt4	2
scaffold_6	38076881	38102186	+	b4galt5	2
scaffold_7	1994918	1997063	-	bbip1	2
scaffold_4	24630323	24673946	+	bcar1	2
scaffold_3	37692792	37710996	-	bccip	2
scaffold_6	123120641	123138177	+	best2	2
scaffold_9	1509243	1564034	+	bin1	2
scaffold_2	120756158	120765717	-	birc2	2
scaffold_8	78398583	78416940	+	blvrb	2
scaffold_241	533	12588	+	boc	2
scaffold_4	92717407	92718573	+	bola2	2
scaffold_8	79397770	79403823	-	btbd6	2
scaffold_250	54287	90328	-	btc	2
scaffold_3	84540380	84544291	+	btg1	2
scaffold_9	31227413	31237768	+	bzw1	2
scaffold_3	37834852	37840790	+	c10orf122	2
scaffold_7	49580954	49589132	+	c10orf53	2
scaffold_3	21655697	21657714	-	c15orf40	2
scaffold_9	69095254	69110904	+	c16orf88	2
scaffold_1	11104383	11110629	+	c18orf54	2
scaffold_8	64246829	64250479	-	c19orf54	2
scaffold_2	56260914	56287874	+	c1orf114	2
scaffold_4	74895037	74909481	+	c1orf27	2
scaffold_7	97703727	97711233	-	c1orf93	2
scaffold_1416	4577	12321	-	c20orf160	2
scaffold_10	8337208	8342213	-	c20orf24	2
scaffold_4	86772432	86780016	+	c22orf28	2
scaffold_2	139270710	139311902	-	c2cd2	2
scaffold_5797	587	2640	+	c2orf28	2
scaffold_5	103378727	103397170	-	c2orf73	2
scaffold_4	125650952	125685400	+	c3orf32	2
scaffold_3	48785257	48791250	+	c5orf24	2
scaffold_6	52058852	52070019	+	c6orf62	2
scaffold_5	81304461	81321586	+	c6orf97	2
scaffold_6	84811176	84818828	-	c7orf11	2
scaffold_5900	188	3018	+	c8g	2
scaffold_3	10733537	10733828	-	c8orf4	2
scaffold_165	151159	162195	-	c9orf100	2
scaffold_204	88016	91202	+	c9orf7	2
scaffold_4	116158296	116209162	-	cacna2d2	2
scaffold_8	60753614	60762974	+	calm2	2
scaffold_26	644435	650674	-	calr	2
scaffold_4	123749628	123803661	+	camk1	2
scaffold_3	11500840	11583016	+	camk2b	2
scaffold_7	40763602	40864333	+	camk2g	2
scaffold_3	54724036	54743940	-	canx	2
scaffold_2	14077905	14096362	-	cap1	2
scaffold_4	58820820	58854427	-	capn1	2
scaffold_5	117179429	117210255	+	capn2	2
scaffold_5	75755420	75791966	-	capn9	2
scaffold_1	19881868	19898959	+	capsl	2
scaffold_24	931117	948318	+	carm1	2
scaffold_1	29937701	30014610	+	cast	2
scaffold_4	6364822	6376985	-	cat.1	2
scaffold_3	96534129	96541919	+	cav2	2
scaffold_10	29249380	29256482	+	cbx1	2
scaffold_7	35057452	35097798	+	ccar1	2
scaffold_8	51164367	51176795	-	ccdc105	2
scaffold_9	4277516	4302577	-	ccdc108	2
scaffold_4	111836932	111860662	-	ccdc113	2
scaffold_1	100963624	100984377	-	ccdc125	2
scaffold_9	94003800	94017090	+	ccdc164	2
scaffold_8c	1450671	1464146	-	ccdc19	2
scaffold_7	49785708	49824319	+	ccdc33	2
scaffold_9	85324860	85332329	-	ccdc42	2
scaffold_7	108825478	108875255	+	ccdc63	2
scaffold_2	77711783	77719675	+	ccdc65	2
scaffold_2	56096192	56135071	+	ccdc80	2
scaffold_1	195063099	195066592	+	ccdc96	2
scaffold_4	9079960	9095584	-	ccnd1	2
scaffold_1	142096546	142123190	+	ccng2	2
scaffold_1	142001727	142037422	-	ccni	2
scaffold_6	68958969	68985128	+	cct5	2
scaffold_1	203012562	203023614	+	cct7	2
scaffold_7	99671851	99729520	-	cd37	2
scaffold_2	80406287	80426688	-	cd63	2
scaffold_4	20848266	20866994	+	cd81	2
scaffold_4	7220705	7227963	+	cd82	2
scaffold_1	204075573	204091152	+	cdc25b	2
scaffold_7	88130299	88155473	+	cdc42	2
scaffold_29	783096	784014	+	cdc42ep4	2
scaffold_232	28147	36368	-	cdk16	2
scaffold_10	29301006	29311340	-	cdk5rap3	2
scaffold_1	74991497	75016529	-	cdkn1a	2
scaffold_7	115059688	115077914	+	cdknx	2
scaffold_3	3899713	3912766	-	cecr5	2
scaffold_1	75881284	75942199	+	celsr2	2
scaffold_3	102514810	102563079	+	cerk	2
scaffold_1	125703469	125707462	-	cfd	2
scaffold_8c	4555160	4587297	+	cgn	2
scaffold_3	28678552	28724543	+	chd2	2
scaffold_7	7070443	7100338	+	chd4	2
scaffold_8	61587731	61603968	+	chga	2
scaffold_4	60659240	60688687	+	chka	2
scaffold_4	122898969	122907688	-	cidec	2
scaffold_1	126570646	126578172	+	cirbp	2
scaffold_8	76760499	76768512	-	ckb	2
scaffold_1	53613104	53615692	+	cldn5	2
scaffold_6	84546946	84568730	-	clptm1l	2
scaffold_6	71076516	71130454	-	cmbl	2
scaffold_6	50793950	50808869	+	cndp2	2
scaffold_1	126399768	126412521	+	cnn1	2
scaffold_1	181579850	181586474	+	cnot7	2
scaffold_9	15100216	15127120	-	cobll1	2
scaffold_9	49029830	49075110	-	col18a1	2
scaffold_8	27880488	27975219	-	col4a5	2
scaffold_1	53023852	53043037	-	comt	2
scaffold_8c	2575263	2593967	-	copa	2
scaffold_1	118237223	118248743	+	cope	2
scaffold_4	46081512	46101066	+	cotl1	2
scaffold_10	86801	98414	+	cox10	2
scaffold_4	47468856	47479308	+	cox4i1	2
scaffold_1	190838145	190886645	+	cpeb2	2
scaffold_3	87571459	87610522	+	cpm	2
scaffold_7	30097062	30125094	-	cpn1	2
scaffold_10	6272087	6289842	+	cpne1	2
scaffold_7	114550509	114592400	+	cpt1a	2
scaffold_30	87185	126419	-	crb2	2
scaffold_2	137688074	137693383	-	crebzf	2
scaffold_8	95635461	95649012	-	crip1	2
scaffold_7	107000651	107008991	-	crlf3	2
scaffold_10	21379762	21389915	-	crtap	2
scaffold_6	140496159	140513902	+	cry-dash	2
scaffold_1416	121	6754	+	csnk2a1	2
scaffold_4	111868049	111893377	+	csnk2a2	2
scaffold_1	75578865	75608302	-	csrp1	2
scaffold_1	200676245	200723685	+	ctbp1	2
scaffold_4	87927555	87940763	+	ctbs	2
scaffold_489	14710	17111	+	ctsz	2
scaffold_8	51376118	51388206	+	cuta	2
scaffold_9	47536924	47550697	+	cxcr7	2
scaffold_10	20002453	20020184	-	cyb561	2
scaffold_6	50821377	50842870	+	cyb5a	2
scaffold_4	16022951	16031572	+	cyb5r2	2
scaffold_73	34742	36894	-	cyc1	2
scaffold_9	19643775	19653727	+	cyct	2
scaffold_9	1480814	1491516	+	cyp27c1	2
scaffold_286	36705	58767	-	cyp3a4	2
scaffold_2	3829797	3884089	-	cyp4f22	2
scaffold_9	74345485	74404330	-	cyth3	2
scaffold_1	84222532	84228664	-	dad1	2
scaffold_6	137711773	137724212	-	dag1	2
scaffold_1	127023869	127048388	+	dazap1	2
scaffold_256	94029	104330	+	ddost	2
scaffold_7	3332040	3379330	+	ddrgk1	2
scaffold_1	54947868	54952602	+	ddt	2
scaffold_7	35167351	35180555	+	ddx21	2
scaffold_8	62133388	62157534	-	ddx24	2
scaffold_42	634073	646327	-	ddx27	2
scaffold_4	31790186	31791782	-	ddx28	2
scaffold_8	44956763	44978991	+	ddx39b	2
scaffold_3	52051890	52087346	+	ddx46	2
scaffold_1246	6543	14814	-	ddx5	2
scaffold_1	62689903	62710830	+	ddx54	2
scaffold_7	101799357	101820116	-	dedd2	2
scaffold_3	1107907	1120732	-	dennd2a	2
scaffold_9	45093102	45138310	-	dgkd	2
scaffold_6828	448	2864	+	dhcr7	2
scaffold_7	90793472	90810846	+	dhrs3	2
scaffold_1	47916031	47939698	-	dhx37	2
scaffold_4	110010185	110032167	-	dhx9	2
scaffold_6	127469543	127586932	+	dip2c	2
scaffold_9	99668	112617	-	dirc2	2
scaffold_8	20575895	20587176	+	dkc1	2
scaffold_9	17955247	17960385	-	dlx1	2
scaffold_9	17937261	17940726	+	dlx2	2
scaffold_10	1686315	1817143	-	dnah9	2
scaffold_2	141105863	141110364	+	dnajb13	2
scaffold_3	106274212	106289141	+	dnajc2	2
scaffold_2	127901485	127906162	+	dnajc28	2
scaffold_2	8375347	8385623	-	dnali1	2
scaffold_8	1616199	1619135	-	dnlz	2
scaffold_4	111386804	111410013	-	dok4	2
scaffold_3	9613760	9641073	-	dpysl2	2
scaffold_3	72117264	72158741	+	dpysl3	2
scaffold_4	61700887	61713217	+	drap1	2
scaffold_9	66590018	66603371	-	drg2	2
scaffold_7	36628212	36665427	+	drgx	2
scaffold_7	71369314	71433367	+	dscaml1	2
scaffold_6	38157366	38166439	-	dsg2	2
scaffold_6	58566121	58605839	+	dsp	2
scaffold_7	118425263	118454461	+	dupd1	2
scaffold_7	1767700	1775937	+	dusp5	2
scaffold_3	83738090	83743107	-	dusp6	2
scaffold_3	90134446	90149225	-	e2f7	2
scaffold_6	94250003	94261656	+	eaf1	2
scaffold_5	37262613	37282185	-	eef1a1	2
scaffold_2	14048737	14055226	-	eef1a1o	2
scaffold_6	372657	385632	+	eef1d	2
scaffold_65	360600	372163	-	eef1g	2
scaffold_1	135502695	135515893	-	eef2.1	2
scaffold_3	619863	701597	-	efcab6	2
scaffold_6577	745	1818	-	efna1	2
scaffold_8	64392553	64417841	+	egln2	2
scaffold_8	92802177	92807717	-	egln3	2
scaffold_8	83733588	83765128	+	ehd4	2
scaffold_1779	535	2629	+	eif2b4	2
scaffold_6	1744266	1790573	-	eif2c2	2
scaffold_8	98406020	98416742	-	eif2s1	2
scaffold_10	8032219	8043889	-	eif2s2	2
scaffold_2	22118850	22134070	-	eif2s3	2
scaffold_7	4693412	4717014	-	eif3a	2
scaffold_9	69887176	69904697	-	eif3b	2
scaffold_1317	2554	11367	-	eif3c	2
scaffold_4	85021941	85034736	+	eif3d	2
scaffold_76	152021	169923	-	eif3f	2
scaffold_4	83611553	83622368	+	eif3l	2
scaffold_4	17329867	17345727	-	eif3m	2
scaffold_778	20055	24590	-	eif4a1	2
scaffold_5	3743200	3755825	-	eif4a2	2
scaffold_2	91796998	91831323	-	eif4b	2
scaffold_5	10503648	10523456	+	eif4g1	2
scaffold_8	76691105	76698360	+	eif5	2
scaffold_5	16034589	16038698	+	eif5a	2
scaffold_2	73868659	73909563	-	elf1	2
scaffold_10	27480227	27517589	-	elmo1	2
scaffold_4	98425206	98443315	-	elovl1	2
scaffold_8	13229854	13246709	-	emd	2
scaffold_1	62841129	62880571	+	emid1	2
scaffold_7	6696940	6705057	-	emx2	2
scaffold_2	123025686	123038492	+	endod1	2
scaffold_8c	3690126	3701309	-	ensa	2
scaffold_7	30158100	30185963	-	entpd1	2
scaffold_10	9490441	9548892	+	epb41l1	2
scaffold_6	43600839	43716781	-	epb41l3	2
scaffold_2856	371	6595	-	epb41l5	2
scaffold_9	44207774	44256171	-	epha4	2
scaffold_422	48233	66599	-	eppk1	2
scaffold_5	115861566	115901643	-	eprs	2
scaffold_5	98839156	98866808	+	esf1	2
scaffold_2852	2897	3443	+	esyt3	2
scaffold_1	171548805	171567973	+	etfdh	2
scaffold_1	193895720	193949599	+	evc	2
scaffold_1	62888409	62908241	+	ewsr1	2
scaffold_8b	1112645	1149330	-	exd3	2
scaffold_6	29196506	29263066	+	eya1	2
scaffold_10	11816074	11882962	+	eya2	2
scaffold_1	17099608	17103767	+	f2rl2	2
scaffold_1	118878941	118884113	+	f2rl3	2
scaffold_4	112964535	113000344	-	fa2h	2
scaffold_3	76321559	76336416	-	faf2	2
scaffold_7	52459408	52475690	-	fam115c	2
scaffold_3	22224087	22234543	-	fam154b	2
scaffold_9	92507136	92542638	-	fam176a	2
scaffold_5	79677365	79682830	-	fam36a	2
scaffold_2	138167575	138195745	+	fam3b	2
scaffold_181	156567	166521	+	fam50a	2
scaffold_3941	377	5239	+	fam83h	2
scaffold_2	65831378	65866453	-	farp1	2
scaffold_7	120721046	120725998	+	fbl	2
scaffold_1	90259958	90267749	+	fbp1	2
scaffold_10	397083	408635	-	fbxw10	2
scaffold_2	150285989	150295258	+	fgd4	2
scaffold_2	64375341	64417500	+	fgf14	2
scaffold_7	15491467	15558958	+	fgfr2	2
scaffold_2	6960122	7011194	-	fhl3	2
scaffold_10	33567855	33585431	+	fkbp10	2
scaffold_2	77723464	77735170	-	fkbp11	2
scaffold_9	92844836	92891086	-	fkbp1b	2
scaffold_8	43931504	43948904	+	flot1	2
scaffold_8	58925527	58965641	+	flrt2	2
scaffold_9	46239090	46284285	-	fn1	2
scaffold_2	95225488	95260819	-	foxo1	2
scaffold_1	70522229	70577321	+	foxp4	2
scaffold_1	131494644	131519734	-	fsd1	2
scaffold_235	121120	125752	+	fstl1	2
scaffold_4	90136315	90156588	+	fubp1	2
scaffold_8	6300760	6342751	-	fubp3	2
scaffold_83	309520	322351	+	fus	2
scaffold_10	26684958	26688003	-	fzd2	2
scaffold_5b	4230864	4281313	+	fzd3	2
scaffold_6	18306384	18336107	-	fzd6	2
scaffold_9	27333607	27337818	+	fzd7	2
scaffold_1	87640538	87659537	-	gadd45g	2
scaffold_8	59678924	59704130	-	galc	2
scaffold_49	400367	477096	+	galnt1	2
scaffold_9	15746097	15769945	-	galnt3	2
scaffold_6	89490221	89519569	+	galnt4	2
scaffold_1	126995771	127004330	-	gamt	2
scaffold_1	152691376	152698987	+	gar1	2
scaffold_6	140093672	140113369	-	gars	2
scaffold_6	41104570	41129801	-	gata6	2
scaffold_623	37317	48047	-	gba2	2
scaffold_2	128349104	128372676	+	gcfc1	2
scaffold_8	94620931	94625435	+	gchfr	2
scaffold_5	32604199	32632901	-	gclc	2
scaffold_1	129321116	129324767	+	gdf3	2
scaffold_181	130034	145801	+	gdi2	2
scaffold_8	25482416	25500371	-	gdpd2	2
scaffold_7	20067435	20093915	+	gfpt1	2
scaffold_7	2597406	2646128	-	gfra1	2
scaffold_8	24746750	24755120	-	gjb1	2
scaffold_2	109247872	109258424	+	gjb2	2
scaffold_8	65457639	65484361	-	gltscr2	2
scaffold_7	46622180	46639262	+	glud1	2
scaffold_8b	492770	500068	-	glul	2
scaffold_9	4950320	4958962	-	gmppa	2
scaffold_6	137415990	137427986	+	gmppb	2
scaffold_6	56763695	56804532	+	gmpr	2
scaffold_1	86453210	86465613	+	gmpr2	2
scaffold_1	92667412	92704146	+	gna14	2
scaffold_1	69975675	70001667	-	gnai3	2
scaffold_4	28839655	28907676	-	gnao1	2
scaffold_8	50184148	50189100	-	gnb2l1	2
scaffold_4	59207967	59212242	+	gng3	2
scaffold_2	8324966	8363915	+	gnl2	2
scaffold_1	53429562	53470680	-	gp1bb	2
scaffold_9	34563795	34617438	-	gpc1	2
scaffold_2	92970295	92988370	+	gpd1	2
scaffold_6	95680004	95713497	-	gpd1l	2
scaffold_1	75449766	75455445	-	gpr161	2
scaffold_2517	973	7431	-	gpr172b	2
scaffold_1	9573769	9581688	-	gpx8	2
scaffold_6	18892762	18940017	-	grhl2	2
scaffold_1691	1	10653	-	gripap1	2
scaffold_7	107804327	107811733	-	grwd1	2
scaffold_7	14951596	14958992	+	gstk1	2
scaffold_48	262674	273001	-	gtf2f1	2
scaffold_6	126321771	126333270	-	gtpbp4	2
scaffold_4	84073517	84075650	-	h1f0	2
scaffold_4	120375479	120377314	+	h1fx	2
scaffold_7	45260013	45299399	-	h2afy2	2
scaffold_3	12132242	12138076	-	h2afz	2
scaffold_5	110530239	110594031	+	haao	2
scaffold_3	85748250	85764518	-	hal.1	2
scaffold_2	150714586	150723162	+	hao2	2
scaffold_10	33378173	33430945	-	hap1	2
scaffold_3	26002538	26024462	+	hapln3	2
scaffold_3	1264508	1274510	-	hars2	2
scaffold_1642	1847	7379	-	has-rs	2
scaffold_9	60116683	60118391	+	hbg1	2
scaffold_8	106807409	106824198	+	hdgf	2
scaffold_9	33312885	33338994	+	hdlbp	2
scaffold_4	32531392	32571805	-	heatr3	2
scaffold_5	11301539	11304080	-	hes1	2
scaffold_9	35397666	35401464	-	hes6.1	2
scaffold_100	176789	179507	+	hes7.2	2
scaffold_707	10504	11575	+	hipk2	2
scaffold_5	117973489	117984246	+	hist1h3g	2
scaffold_7	34879404	34933558	-	hk1	2
scaffold_1	175222091	175228364	-	hmgb2	2
scaffold_8	32505331	32510360	-	hmgb3	2
scaffold_2	135595284	135603458	+	hmgn1	2
scaffold_2	509980	514911	+	hmgn2	2
scaffold_5	39158801	39167835	+	hmgn3	2
scaffold_3	59088179	59090912	-	hnrnpa0	2
scaffold_2	89776394	89786348	-	hnrnpa1	2
scaffold_6	104028821	104036112	+	hnrnpa2b1	2
scaffold_9	20232424	20243005	-	hnrnpa3	2
scaffold_3	59050019	59061800	+	hnrnpab	2
scaffold_1	144610917	144625368	+	hnrnpd	2
scaffold_3	59627202	59654097	+	hnrnph1	2
scaffold_7	34804584	34812637	+	hnrnph3	2
scaffold_1	84944130	84957960	-	hnrnpk	2
scaffold_8	66356873	66366521	-	hnrnpl	2
scaffold_1	136405464	136431233	-	hnrnpm	2
scaffold_5	79661946	79678913	+	hnrnpu	2
scaffold_4	59219349	59231793	-	hnrnpul2	2
scaffold_1	144599958	144605413	+	hnrpdl	2
scaffold_9	20755815	20757999	-	hoxd1	2
scaffold_9	95241516	95280394	+	hs1bp3	2
scaffold_722	15371	22071	+	hsp90ab1	2
scaffold_2	116093993	116101056	-	hspa13	2
scaffold_3	110357775	110372810	+	hspa14	2
scaffold_3	66440786	66465045	+	hspa4	2
scaffold_7	80185824	80193422	-	hspa8	2
scaffold_4	1228292	1237807	+	htatip2	2
scaffold_7	15180701	15208060	-	htra1	2
scaffold_5369	1196	3847	+	htra2	2
scaffold_1	45144465	45164052	+	hvcn1	2
scaffold_10	4785759	4790631	-	ict1	2
scaffold_2	1347201	1355146	-	id3	2
scaffold_9	24515574	24528208	+	idh1	2
scaffold_3	24680066	24692321	+	idh2	2
scaffold_8	7228293	7230662	+	ier5l	2
scaffold_4	12058625	12067406	-	ifitm1	2
scaffold_2	41572906	41581479	-	ift20	2
scaffold_6	105305788	105369386	+	igf2bp3	2
scaffold_8c	1525598	1568658	-	igsf9	2
scaffold_261	644	13693	+	il11ra	2
scaffold_2	144130815	144190368	+	ildr2	2
scaffold_24	415716	434355	+	ilf3	2
scaffold_6	25758795	25767412	+	impa1	2
scaffold_4	121482528	121498154	-	impdh2	2
scaffold_2	145216570	145239035	+	inppl1	2
scaffold_1	62622927	62628515	+	iqcd	2
scaffold_5	8280987	8302774	-	iqcg	2
scaffold_9	69022838	69095202	-	iqck	2
scaffold_1	17049459	17207322	-	iqgap2	2
scaffold_3	67706418	67714044	-	irf1	2
scaffold_8	56823310	56832932	-	ism2	2
scaffold_9	18600494	18657671	+	itga6	2
scaffold_3	20932750	20948668	-	itgb1bp3	2
scaffold_370	1573	91732	+	itpr2	2
scaffold_6	123189870	123190878	+	junb	2
scaffold_1	123109788	123112338	-	jund	2
scaffold_10	33477215	33533307	-	jup	2
scaffold_9	340895	440010	+	kalrn	2
scaffold_2	105409097	105440715	+	katnal1	2
scaffold_8	52748411	52764061	-	kcnk6	2
scaffold_3b	2136278	2163092	-	kdm6b	2
scaffold_2	10681360	10694989	-	khdrbs1	2
scaffold_53	92135	110374	-	khsrp	2
scaffold_1	97016504	97042797	-	kiaa0020	2
scaffold_1	67069624	67114223	+	kiaa1324	2
scaffold_230	77757	109164	+	kif1c	2
[truncated: 7,514 more rows]

## Sheet: All_Genes_PolyA_RZ-RPKMs
chrom	start	end	strand	gene	PolyA_oocyte	PolyA_stage_6	PolyA_stage9	PolyA_stage12	PolyA_stage16	PolyA_stage30	RZ_oocyte	RZ_stage6	RZ_stage9
scaffold_8	68615102	68620441	+	10a1.1	0	0	0	0.208492	0.194746	0	0	0	0
scaffold_1258	1625	2915	+	1a11	0.120362	0	0.0577527	12.08	3.24549	0.626181	0	0	0.129972
scaffold_10	30549520	30557474	+	42Sp43	41.2454	25.7664	40.6177	11.6304	2.29901	0.0975052	37.1853	26.5973	24.3975
scaffold_6	7506708	7512381	+	42Sp50	16.8432	7.10858	26.2015	5.38864	1.34848	0.767054	4.70175	4.65646	12.5999
scaffold_8	31130218	31163085	+	LOC496296	13.0559	1.56077	16.3981	0.579035	0.393951	1.07819	11.8609	7.19427	16.5385
scaffold_7	11290297	11304222	-	a1cf	0.0427733	0	0.0820947	0.128646	7.6333	3.65739	0	0	0
scaffold_2	64885488	64893157	+	a2ld1	0.10959	0.42675	0.168269	1.49472	0.181848	3.51732	0.820824	0.0504932	0.082838
scaffold_144	1914	31133	+	a2m	0.00481359	0	0.0253962	0.266746	1.42006	8.42782	0.026771	0.0147856	0
scaffold_178	7552	35685	-	a2ml1	0.0685331	0.0171616	0.631732	2.37443	51.146	50.4526	0.010981	0.0271603	0.0225355
scaffold_3	370919	371930	+	a4galt	0.0767889	0.022232	0	0	0.637097	0.798985	0	0	0
scaffold_6	121505	123713	+	a4gnt	0	0	0	0	0.0845283	0	0	0	0
scaffold_2	91274403	91291120	+	aaas	16.769	24.8827	31.6835	8.40817	6.79576	8.79767	24.4821	21.3221	16.6751
scaffold_1	47972231	48016178	+	aacs	5.76547	2.32325	7.03124	0.576486	0.629174	1.06963	9.25221	5.09618	14.0557
scaffold_5	60003477	60013365	+	aadac	0	0	0.452625	0.348371	9.23547	18.8659	0.10884	0.00757184	0.0141968
scaffold_5275	3247	4021	-	aadacl4	0.401207	0	0.0962545	0.25812	2.16366	0.883076	0.167566	0.115534	0
scaffold_1	174140426	174167944	-	aadat	6.98363	0.349272	1.79942	0.111213	0.858735	4.95662	2.45381	2.58333	0.88521
scaffold_3	17885621	17898951	+	aagab	24.6691	3.39062	8.76605	5.85185	4.23847	11.6364	8.22655	12.4148	8.61183
scaffold_7	19957927	20026764	+	aak1	4.62282	3.01517	21.5227	1.47421	2.12446	3.00084	8.72575	7.4543	12.9773
scaffold_9	2906941	2915521	-	aamp	48.9355	20.1771	19.5647	6.28668	8.64529	29.5137	30.994	28.8558	26.2366
scaffold_10	3844757	3846572	-	aanat	0.0199675	0.0483367	0	0.121856	0.471099	0.216893	0	0	0
scaffold_4	112725999	112746596	+	aars	16.5924	4.18669	19.1766	9.02118	11.6478	36.2029	16.899	15.2716	19.3654
scaffold_4717	439	4631	+	aars2	0.365198	1.76251	0.196235	1.07888	1.25169	0.868492	0.724591	0.321996	0.791338
scaffold_10	24569503	24597902	-	aarsd1	11.1743	1.08086	2.78259	0.592697	0.920841	4.26626	6.15486	6.26741	3.71075
scaffold_1	183052571	183069513	+	aasdh	1.7994	0.358102	0.997726	0.830046	1.82443	3.06009	1.52579	1.3185	1.37864
scaffold_2	118829941	118857436	-	aasdhppt	2.89985	1.18112	6.0081	0.174992	1.10409	0.785471	4.66019	2.44203	5.14319
scaffold_3	98308472	98349904	-	aass	17.9882	4.46243	15.2109	5.75146	3.60784	1.81927	11.5978	7.79435	17.2362
scaffold_2	83514714	83606889	-	aatf	9.8376	2.1893	12.0892	5.9146	10.6298	24.9492	8.88032	6.05982	7.81527
scaffold_10	15797740	15853372	+	aatk	0.290116	0.0675292	0.413792	0.302665	0.524516	0.713957	0.761901	0.87567	0.917538
scaffold_9	61411105	61471449	+	abat	11.5228	2.22207	4.52384	1.34343	1.33665	2.22598	5.95524	2.89629	10.1977
scaffold_1	106495249	106551243	+	abca1	0.214582	0.0484712	0.430071	0.86514	4.82629	7.97973	1.55263	0.410735	0.759037
scaffold_7	112123626	112129758	+	abca10	0	0	0	0	0	0.187466	0.0600446	0	0.0582167
scaffold_9	45914997	45963740	-	abca12	0	0	0	0	0.00609948	0	0	0	0
scaffold_8b	1404089	1451179	-	abca2	1.73231	1.62126	3.26905	1.71838	1.94127	1.48928	1.53544	1.1329	3.73576
scaffold_9	78102727	78130663	-	abca3	2.3442	2.77906	3.43382	1.76359	6.99016	4.43554	4.55755	4.35899	5.35907
scaffold_4	66559169	66674737	+	abca4	0.200711	0.0415238	0.059413	0.0182691	0.0754156	0.150773	0.0382831	0.0828949	0.0297914
scaffold_7	112210902	112280294	-	abca5	0.0822441	0.022788	0.0685663	0.0264794	0.0761737	0.875305	0.147215	0.0294504	0.150516
scaffold_7	112141729	112189368	-	abca8	0.173536	0.0056759	0.0191322	0.0311537	0.0162653	0.164483	0.0632267	0.0227731	0.0991049
scaffold_3	40211395	40250296	-	abca9	0.093267	0.0547648	0.244056	0.0714104	0	0	0.174921	0.19133	0.277313
scaffold_6	115819610	115862965	+	abcb1	0.020541	0.0216216	0.088395	0.0687261	2.9829	0.894888	0.0153666	0.0325148	0.0021204
scaffold_9	16886357	16930868	-	abcb11	0	0	0	0	0	0	0	0.0317386	0.0253002
scaffold_6	106514110	106553397	-	abcb5	0.0877109	0.0560445	0.19272	20.7109	25.5645	0.377099	0.000558338	0.0547612	0.0737296
scaffold_9	4544945	4564648	-	abcb6	2.0714	1.86642	4.36142	1.27375	5.98673	3.4174	6.25526	3.8684	7.26937
scaffold_7	231710	301355	+	abcb7	10.5426	5.24344	9.99488	2.98764	4.1939	4.1908	15.83	10.3151	18.2728
scaffold_285	82790	91846	-	abcb8	0.946636	4.02962	0.655579	1.65716	2.97993	5.16311	2.55158	1.40146	1.76533
scaffold_1	46618209	46644106	-	abcb9	0.169987	0.207995	0.606127	5.36026	21.89	0.642602	0.092895	0.202173	0.0529674
scaffold_9	67076173	67137888	+	abcc1	5.79784	0.598792	5.75998	0.741892	1.23203	1.06696	13.919	5.49877	19.6964
scaffold_5	122151970	122179729	-	abcc10	0.752235	1.32641	1.04103	0.828213	1.73144	1.24697	2.13112	1.54552	1.36471
scaffold_2	60666802	60716245	-	abcc12	0	0	0	0	2.87329	0.476093	0.00606001	0.012973	0.0111183
scaffold_2	116005193	116039980	-	abcc13	0.717759	0.163035	1.18506	0.365971	1.81016	2.34226	1.07702	0.516933	2.31279
scaffold_7	29951352	29986321	+	abcc2	0.00603214	0	0	0.0874632	0	0.22331	0.0415035	0.0142718	0
scaffold_10	2989763	3040565	-	abcc3	0.111577	0.00446673	0.427549	0.175311	9.93454	5.22222	0.438992	0.0103941	0.339154
scaffold_2	66770644	66896105	-	abcc4	0.19784	0.0749123	0.164162	0.128227	0.811099	0.807369	0.53649	0.292132	0.775418
scaffold_5	9975612	10033344	-	abcc5	1.92893	0.643083	5.02294	0.875908	9.55616	8.88512	7.76958	7.60691	6.88699
scaffold_9	67187665	67205607	+	abcc6	3.28653	1.66449	8.5517	0.424913	0.223298	0.344016	9.19983	2.26269	13.5156
scaffold_980	1742	20277	-	abcc9	0.00887444	0	0	0.121238	0.806962	2.1497	0	0	0
scaffold_8	8846991	8881821	+	abcd1	7.94472	5.3368	10.0556	1.23554	1.81301	4.01233	12.9373	12.2248	8.71289
scaffold_3	103747284	103767980	-	abcd2	0.0318682	0	0.0854929	0.087389	0.619178	0.981806	0.0343358	0	0.148925
scaffold_4	65795088	65825912	-	abcd3	13.2773	5.3077	14.0103	4.34491	3.74932	11.9602	18.1455	13.3886	21.2909
scaffold_8	55912414	55937504	-	abcd4	2.49952	1.50738	2.24839	1.2913	1.68225	2.08163	5.04321	2.38798	4.56934
scaffold_1	165622411	165638125	-	abce1	73.7483	14.7694	56.2172	49.7516	78.1064	145.507	37.8176	31.7111	45.7862
scaffold_8	43802392	43835764	-	abcf1	42.6148	3.84617	28.3646	26.3941	18.5463	75.6697	4.1105	0.988257	8.43771
scaffold_7160	208	2269	-	abcf2	1.43757	5.59298	1.34906	0.937674	5.20708	5.30675	0.947924	1.96496	1.44062
scaffold_5	10223145	10244683	+	abcf3	9.17681	4.81474	25.5532	10.2921	15.5541	23.5922	17.992	12.8588	21.0913
scaffold_1	145440721	145489070	-	abcg2	22.8237	1.27053	8.80269	3.05765	4.02084	6.33695	20.7204	18.3002	16.0943
scaffold_7	70002800	70041207	-	abcg4	0.00403438	0.00116804	0.0521716	0.137194	0.00502083	0.456924	0.0259496	0	0.139467
scaffold_5	109390770	109409485	+	abcg5	0	0.0112665	0	0.0429103	0.183488	0.131058	0	0	0.013058
scaffold_5	109372344	109384251	-	abcg8	0	0.0183632	0	0	0.113896	0.00350341	0	0	0
scaffold_716	107	818	-	abhd1	0	0	0.489948	0.141691	0.618773	0.440684	0	0	0
scaffold_2	7683136	7694680	-	abhd10	26.7248	1.88816	6.2092	7.13236	12.1736	14.747	12.2365	2.69764	3.9848
scaffold_2	52809480	52817984	+	abhd11	5.21201	0.763008	3.70883	2.34375	2.87836	5.44948	4.07983	3.60105	6.6172
scaffold_5	87556127	87615240	-	abhd12	4.90226	3.19361	11.8693	1.49557	1.30201	3.39159	8.00779	8.70949	5.35572
scaffold_2	97363260	97371882	+	abhd13	22.0958	12.9737	14.5646	1.57811	2.36897	4.71125	27.0311	48.2701	23.4015
scaffold_4	115978967	115981529	-	abhd14a	1.43564	2.63461	1.40561	1.7482	1.01672	0.457071	1.91203	1.78965	2.16121
scaffold_4	115984352	115989857	-	abhd14b	1.28814	0.186846	0.704262	0.476178	0.0322914	2.54951	1.15321	0.869572	0.768082
scaffold_2	25144658	25159176	+	abhd15	13.6271	4.9033	10.1514	0.734468	0.120241	0.357797	19.2595	20.8839	12.5362
scaffold_8	44282053	44306972	-	abhd16a	5.93342	2.23827	10.4635	3.19935	3.82016	8.7138	6.28498	6.79029	4.50912
scaffold_3	25865996	25879767	-	abhd2	1.0113	0.916692	1.42312	0.166274	0.390024	0.247309	4.25754	2.82213	4.25403
scaffold_6	41311965	41346165	+	abhd3	1.4539	0.122397	0.345749	0.0663516	0.0436386	0.717301	0.217695	0.0800321	0.416736
scaffold_1	84235664	84248812	+	abhd4	8.96222	1.99741	6.22117	2.75272	7.46706	3.15227	6.07504	3.90313	6.97445
scaffold_6	94884361	94905317	+	abhd5	10.4388	2.69178	5.25094	1.34064	2.1237	2.52808	16.5019	6.33187	6.65448
scaffold_4	137255802	137265183	+	abhd6	2.61213	1.44714	4.08417	0.789762	0.950751	2.36922	0.681859	1.13518	1.39508
scaffold_1	127380923	127399348	-	abhd8	0.157915	0	0.116168	0.038525	0.0730544	0.717236	0.00918854	0.12711	0.0338944
scaffold_6	120453993	120505265	-	abi1	15.2737	7.52394	16.8287	12.1354	19.0405	17.0193	11.6402	8.18199	12.0665
scaffold_9	31414901	31452059	+	abi2	36.6172	14.8985	47.5791	20.5167	20.6206	13.3483	8.41154	5.88168	15.7351
scaffold_10	22239030	22260354	-	abi3	0	0	0	0	0	0.42154	0	0	0
scaffold_2	46460480	46525146	+	abi3bp	0.313949	0.0409009	0.312158	0.0723702	0.0305211	1.15143	0.0919448	0	0.148466
scaffold_8	6132260	6163338	-	abl1	3.39995	6.78897	14.1549	7.53848	13.2912	6.98628	13.3716	10.0724	23.9072
[truncated: 14,732 more rows]
