# Supplementary material for: A genome-wide survey of maternal and embryonic transcripts during Xenopus tropicalis development
Source: BMC Genomics. 2013 Nov 6;14:762. doi: 10.1186/1471-2164-14-762 (PMC3907017; doi:10.1186/1471-2164-14-762)
Supplement: Additional file 3 — Multi-page Xtev annotation pipeline gene list with genomic co-ordinates. [file 1471-2164-14-762-S3.xls]

## Sheet: Page1_GM
Xtev_ID	Scaffold	Start	End	Strand
Xtev_6.970.3_VV	scaffold_6	105632976	105637630	+
Xtev_324.1.3_VX	scaffold_324	4640	4958	-
Xtev_9.415.3_VV	scaffold_9	32989974	33031290	+
Xtev_9.468.3_VV	scaffold_9	35777616	35795268	-
Xtev_9.1303.3_VV	scaffold_9	99080799	99085651	-
Xtev_1.2306.3_VV	scaffold_1	191007210	191023484	-
Xtev_2.1795.3_VV	scaffold_2	145820043	145903437	+
Xtev_3.1030.3_VV	scaffold_3	78974914	78986399	+
Xtev_266.2.3_VU	scaffold_266	18981	20647	+
Xtev_7.296.3_VV	scaffold_7	23507680	23528698	-
Xtev_1.2354.3_VV	scaffold_1	195629821	195650216	-
Xtev_1.618.3_VVA	scaffold_1	54030925	54036255	+
Xtev_5.394.3_VV	scaffold_5	37939522	38026401	-
Xtev_132.2.3_VX	scaffold_132	62104	63117	+
Xtev_18.18.3_VX	scaffold_18	1251825	1410709	-
Xtev_1.2112.3_VX	scaffold_1	170116023	170128655	+
Xtev_3.189.3_VX	scaffold_3	8450974	8452349	-
Xtev_5.149.3_VVA	scaffold_5	11064764	11129000	-
Xtev_9.587.3_VV	scaffold_9	44892889	44943218	+
Xtev_4.610.3_VV	scaffold_4	50689572	50694713	-
Xtev_5.814.3_VV	scaffold_5	80779614	80800362	+
Xtev_44.23.3_VU	scaffold_44	390536	392267	-
Xtev_588.3.3_VX	scaffold_588	18921	24567	-
Xtev_1.799.3_XV	scaffold_1	63118876	63169191	+
Xtev_151.20.3_VV	scaffold_151	174800	175941	+
Xtev_1.838.3_VV	scaffold_1	64802233	64824447	+
Xtev_3.247.3_VV	scaffold_3	11450173	11454585	+
Xtev_7.1265.3_VV	scaffold_7	105866341	105884795	+
Xtev_9.501.3_VV	scaffold_9	37191422	37195627	+
Xtev_3.1381.3_VV	scaffold_3	110329596	110350934	+
Xtev_9.1021.3_VV	scaffold_9	80300399	80327843	-
Xtev_2.350.3_VV	scaffold_2	22339326	22351034	-
Xtev_5.363.3_XV	scaffold_5	34068398	34187308	-
Xtev_4.1030.3_VV	scaffold_4	79485021	79510953	+
Xtev_2.593.3_VX	scaffold_2	41599742	41601693	+
Xtev_6.573.3_VV	scaffold_6	59085922	59106361	-
Xtev_8.797.3_VV	scaffold_8	51921342	51936885	+
Xtev_26.11.3_VV	scaffold_26	347577	354083	+
Xtev_753.1.3_VX	scaffold_753	762	9719	+
Xtev_4.1783.3_VX	scaffold_4	124767836	124770448	+
Xtev_4.549.3_VV	scaffold_4	44183748	44196900	+
Xtev_7.265.3_VVA	scaffold_7	20487559	20548205	+
Xtev_1.106.3_VX	scaffold_1	9860865	9863903	-
Xtev_5.962.3_VV	scaffold_5	93496686	93505911	-
Xtev_3.583.3_VV	scaffold_3	36443637	36467975	-
Xtev_5b.29.3_VV	scaffold_5b	1534237	1560513	+
Xtev_10.393.3_VV	scaffold_10	18979399	18988180	+
Xtev_7.338.3_VV	scaffold_7	27322218	27364058	-
Xtev_2.964.3_VV	scaffold_2	76903953	76913519	+
Xtev_4.662.3_VV	scaffold_4	53572306	53596958	+
Xtev_9.123.3_VU	scaffold_9	5771238	5786222	+
Xtev_1.591.3_VV	scaffold_1	52602885	52666182	-
Xtev_4.749.3_VX	scaffold_4	60151217	60152925	+
Xtev_3.82.3_VV	scaffold_3	3416096	3419153	+
Xtev_1.2085.3_VV	scaffold_1	167294665	167486794	-
Xtev_1.214.3_VV	scaffold_1	19685972	19700500	-
Xtev_3.365.3_VX	scaffold_3	19494183	19544463	+
Xtev_1.1445.3_VV	scaffold_1	117533054	117544680	+
Xtev_1.1116.3_VV	scaffold_1	85964039	85984747	+
Xtev_9.243.3_VV	scaffold_9	18112440	18205516	+
Xtev_8.317.3_VU	scaffold_8	17901221	17932278	+
Xtev_2.530.3_VV	scaffold_2	36881582	36968757	+
Xtev_4.925.3_XV	scaffold_4	73135850	73244530	+
Xtev_8.1559.3_VX	scaffold_8	105722834	105763491	+
Xtev_2.1127.3_VV	scaffold_2	87292094	87305368	-
Xtev_1.870.3_VV	scaffold_1	66792616	66802953	+
Xtev_18.15.3_VX	scaffold_18	866586	873093	-
Xtev_8.1009.3_VV	scaffold_8	64964283	64983012	+
Xtev_2.1555.3_VX	scaffold_2	127513306	127516320	-
Xtev_6.975.3_VV	scaffold_6	105929271	105941674	+
Xtev_8c.91.3_VV	scaffold_8c	4555160	4587297	+
Xtev_6.1270.3_VV	scaffold_6	133897065	133904160	+
Xtev_1.1214.3_VXA	scaffold_1	95373270	95398794	-
Xtev_6.202.3_VV	scaffold_6	21964114	21968547	+
Xtev_236.3.3_VX	scaffold_236	96446	104185	-
Xtev_1.1734.3_VV	scaffold_1	131314334	131331118	+
Xtev_6.71.3_VV	scaffold_6	8653754	8693957	+
Xtev_5.620.3_XV	scaffold_5	63796040	63799915	-
Xtev_210.1.3_VV	scaffold_210	4438	7602	+
Xtev_10.77.3_VV	scaffold_10	3574725	3578690	-
Xtev_5.16.3_XV	scaffold_5	2223448	2270401	-
Xtev_4.667.3_VX	scaffold_4	53822902	53824942	-
Xtev_83.6.3_VV	scaffold_83	354138	364951	+
Xtev_7.68.3_VV	scaffold_7	5368308	5390579	+
Xtev_4.1300.3_VV	scaffold_4	92733214	92752805	-
Xtev_2.607.3_VU	scaffold_2	42688287	42770508	-
Xtev_8.1291.3_VV	scaffold_8	82812977	82826816	-
Xtev_4.1774.3_VX	scaffold_4	124023188	124041026	-
Xtev_10.341.3_VV	scaffold_10	16061704	16225507	-
Xtev_5.303.3_VX	scaffold_5	26325003	26354673	+
Xtev_2626.1.3_VX	scaffold_2626	1427	5850	+
Xtev_7.714.3_VU	scaffold_7	58582727	58585823	-
Xtev_3.462.3_VV	scaffold_3	25201421	25202045	+
Xtev_8.333.3_VU	scaffold_8	18762780	18766906	-
Xtev_18.10.3_VV	scaffold_18	582125	592805	+
Xtev_2.493.3_VX	scaffold_2	33355561	33375091	+
Xtev_3.1275.3_VU	scaffold_3	100527915	100585188	+
Xtev_3.1436.3_VV	scaffold_3	115553817	115646773	-
Xtev_6.197.3_VU	scaffold_6	21866918	21875998	-
Xtev_8.960.3_VV	scaffold_8	61728048	61733883	+
Xtev_128.1.3_VV	scaffold_128	14711	28429	+
Xtev_6.1037.3_VV	scaffold_6	112739636	112744329	+
Xtev_1.2267.3_VV	scaffold_1	185092000	185129776	+
Xtev_2.1545.3_XV	scaffold_2	127292060	127292576	-
Xtev_6.488.3_VV	scaffold_6	50729846	50771943	-
Xtev_2.315.3_VV	scaffold_2	19537401	19585751	-
Xtev_4.1485.3_VV	scaffold_4	107057632	107063669	-
Xtev_8.607.3_VV	scaffold_8	43790089	43799904	+
Xtev_6.674.3_VV	scaffold_6	74134347	74209625	+
Xtev_1.2395.3_VV	scaffold_1	199010613	199013991	-
Xtev_2.1826.3_VV	scaffold_2	149037296	149061122	+
Xtev_7.60.3_VVA	scaffold_7	4819641	4894276	-
Xtev_6.1132.3_VV	scaffold_6	120531619	120546705	-
Xtev_6.1192.3_VV	scaffold_6	126553059	126615443	-
Xtev_4.717.3_VU	scaffold_4	59064650	59079686	-
Xtev_9.177.3_VX	scaffold_9	11821706	11827873	-
Xtev_8.940.3_VV	scaffold_8	60678924	60692046	+
Xtev_5.1251.3_VX	scaffold_5	122010873	122011647	+
Xtev_8.1554.3_VV	scaffold_8	105519866	105557960	-
Xtev_151.24.3_VV	scaffold_151	211303	221507	+
Xtev_7.551.3_VX	scaffold_7	46649604	46659727	-
Xtev_4.1459.3_VV	scaffold_4	105271088	105273072	+
Xtev_6.102.3_VV	scaffold_6	10836929	10860101	-
Xtev_9.1137.3_VV	scaffold_9	85391106	85395229	-
Xtev_3.399.3_VV	scaffold_3	21359545	21373137	-
Xtev_1.1227.3_VU	scaffold_1	96072487	96074568	+
Xtev_5.612.3_VX	scaffold_5	62156580	62205368	-
Xtev_6.1305.3_VV	scaffold_6	136316004	136320882	-
Xtev_4.1306.3_VX	scaffold_4	93189962	93192470	+
Xtev_8b.54.3_VV	scaffold_8b	1879402	1883326	-
Xtev_4.1474.3_VV	scaffold_4	106536314	106566324	-
Xtev_8.1403.3_XV	scaffold_8	89444683	89564423	+
Xtev_9.273.3_VV	scaffold_9	20811400	20812949	-
Xtev_9.397.3_VV	scaffold_9	31781126	31804990	+
Xtev_8.25.3_VX	scaffold_8	1498340	1501081	-
Xtev_10.22.3_VV	scaffold_10	723399	723939	+
Xtev_40.23.3_VX	scaffold_40	809795	813724	+
Xtev_3.1089.3_VV	scaffold_3	85515552	85517355	+
Xtev_6.829.3_VV	scaffold_6	92007408	92131447	-
Xtev_8.1141.3_XV	scaffold_8	74594126	74612895	-
Xtev_6.944.3_VV	scaffold_6	103538908	103541322	+
Xtev_8.938.3_VX	scaffold_8	60590372	60624250	+
Xtev_4.308.3_VV	scaffold_4	20436727	20444929	-
Xtev_158.5.3_VX	scaffold_158	84408	88181	-
Xtev_10.635.3_VV	scaffold_10	31015604	31088630	+
Xtev_7.1462.3_VV	scaffold_7	120772042	120772820	-
Xtev_3.364.3_VX	scaffold_3	19479163	19480513	+
Xtev_26.10.3_VV	scaffold_26	344711	348445	-
Xtev_5.1125.3_XV	scaffold_5	110998007	110998619	+
Xtev_3.1326.3_VV	scaffold_3	105708093	105773926	-
Xtev_4.311.3_VX	scaffold_4	20730046	20735321	-
Xtev_2.1838.3_VX	scaffold_2	149595300	149596517	+
Xtev_9.500.3_VV	scaffold_9	37182877	37191336	-
Xtev_119.10.3_VV	scaffold_119	171080	190337	+
Xtev_1.92.3_VV	scaffold_1	9247391	9280670	+
Xtev_6.1418.3_VXA	scaffold_6	141493815	141495022	+
Xtev_6.231.3_VU	scaffold_6	24370808	24374929	+
Xtev_2.1822.3_VX	scaffold_2	148942476	148944681	+
Xtev_4.1549.3_VU	scaffold_4	110910399	110925157	-
Xtev_6.403.3_VVA	scaffold_6	40957285	41005040	-
Xtev_5.616.3_VU	scaffold_5	62597227	62598694	-
Xtev_7.1183.3_VV	scaffold_7	102168624	102200417	+
Xtev_9.669.3_VV	scaffold_9	53374620	53377984	-
Xtev_6.290.3_XV	scaffold_6	30004858	30118324	-
Xtev_124.2.3_VU	scaffold_124	49461	64743	-
Xtev_6.983.3_XV	scaffold_6	106778909	106811785	+
Xtev_5b.87.3_VX	scaffold_5b	6348448	6356453	+
Xtev_1.620.3_VV	scaffold_1	54088366	54096453	+
Xtev_7.681.3_VV	scaffold_7	54820440	54824100	-
Xtev_8.37.3_VX	scaffold_8	1692802	1701333	-
Xtev_10.157.3_VX	scaffold_10	5432410	5446907	+
Xtev_3.1018.3_VV	scaffold_3	78108868	78131964	+
Xtev_3.1387.3_VV	scaffold_3	110714524	110725671	+
Xtev_5.108.3_XV	scaffold_5	9387587	9510992	-
Xtev_207.1.3_VV	scaffold_207	12599	14403	+
Xtev_9.371.3_VU	scaffold_9	30312354	30324713	+
Xtev_9.696.3_VV	scaffold_9	56318005	56388019	-
Xtev_3.948.3_VV	scaffold_3	75038216	75046326	+
Xtev_3.252.3_VV	scaffold_3	11602763	11617049	-
Xtev_472.1.3_VV	scaffold_472	11533	19984	+
Xtev_4.1023.3_VX	scaffold_4	78901481	78902755	-
Xtev_6594.1.3_VX	scaffold_6594	999	3036	+
Xtev_5b.72.3_VV	scaffold_5b	4467023	4502357	-
Xtev_3.795.3_VV	scaffold_3	58978282	59014511	+
Xtev_1.1700.3_VX	scaffold_1	128858319	128859784	-
Xtev_3657.1.3_VX	scaffold_3657	289	3617	-
Xtev_2.59.3_VV	scaffold_2	3470968	3484203	-
Xtev_5b.68.3_VV	scaffold_5b	4126123	4193441	-
Xtev_6.546.3_VV	scaffold_6	57157220	57168135	+
Xtev_8.221.3_VV	scaffold_8	11798092	11809995	+
Xtev_4.60.3_VV	scaffold_4	3278590	3325237	+
Xtev_6.62.3_VV	scaffold_6	7852418	7856283	-
Xtev_7.181.3_VV	scaffold_7	11338069	11347949	-
Xtev_235.3.3_VV	scaffold_235	38572	48314	-
Xtev_7.1386.3_VV	scaffold_7	114448449	114450128	+
Xtev_50.2.3_VX	scaffold_50	552998	570102	-
Xtev_7.901.3_VV	scaffold_7	76120220	76157526	-
Xtev_3.455.3_VV	scaffold_3	24908325	24909430	-
Xtev_4.784.3_VV	scaffold_4	62003915	62011454	-
Xtev_5.582.3_VV	scaffold_5	59038777	59136368	+
Xtev_10.275.3_VV	scaffold_10	11070029	11096574	-
Xtev_6.940.3_VV	scaffold_6	103513096	103516969	+
Xtev_7.1076.3_VV	scaffold_7	94037904	94087903	+
Xtev_2.190.3_VX	scaffold_2	12451973	12456183	+
Xtev_8.1188.3_VV	scaffold_8	77074444	77076958	-
Xtev_3.696.3_VV	scaffold_3	48589207	48594643	+
Xtev_2.415.3_VV	scaffold_2	27576046	27588550	-
Xtev_5.180.3_VX	scaffold_5	14575405	14588621	-
Xtev_8.1519.3_VV	scaffold_8	98416814	98428052	+
Xtev_5b.13.3_VX	scaffold_5b	617703	633893	+
Xtev_1.860.3_VV	scaffold_1	66589671	66623359	+
Xtev_6.1452.3_VV	scaffold_6	142285186	142286455	-
Xtev_2.1426.3_VU	scaffold_2	111688769	111689429	-
Xtev_1.1731.3_VU	scaffold_1	131239328	131242469	+
Xtev_65.6.3_VV	scaffold_65	113290	124412	-
Xtev_9.57.3_VX	scaffold_9	3089226	3091613	-
Xtev_10.15.3_VU	scaffold_10	539902	543936	-
Xtev_2.1315.3_VXA	scaffold_2	102326467	102334416	+
Xtev_6.1083.3_VVA	scaffold_6	116546327	116574878	-
Xtev_5.753.3_VV	scaffold_5	75649485	75675131	+
Xtev_2.1623.3_VX	scaffold_2	134284110	134284885	+
Xtev_4.898.3_VV	scaffold_4	71414881	71601150	+
Xtev_4.659.3_VV	scaffold_4	53471507	53480826	-
Xtev_4.609.3_VXA	scaffold_4	50686575	50701340	+
Xtev_3.270.3_VX	scaffold_3	12091672	12099907	-
Xtev_51.3.3_VU	scaffold_51	258601	271789	-
Xtev_1.1656.3_VV	scaffold_1	126950398	126980351	+
Xtev_9.977.3_VV	scaffold_9	78390572	78393003	+
Xtev_9.396.3_VV	scaffold_9	31766124	31776866	-
Xtev_1.1788.3_VV	scaffold_1	135545032	135571442	+
Xtev_8.1478.3_VV	scaffold_8	94625304	94638327	-
Xtev_9.1086.3_VV	scaffold_9	83893539	83905634	-
Xtev_10.57.3_VU	scaffold_10	2740566	2741918	+
Xtev_6.1108.3_VV	scaffold_6	118874912	118875285	+
Xtev_1.884.3_VX	scaffold_1	67656754	67663590	-
Xtev_3.1256.3_VV	scaffold_3	99049036	99092773	-
Xtev_6.1352.3_VV	scaffold_6	138627824	138643877	-
Xtev_2.894.3_VV	scaffold_2	70182552	70293342	-
Xtev_4.1382.3_VV	scaffold_4	100056397	100067298	-
Xtev_4.1254.3_VX	scaffold_4	87557201	87586023	-
Xtev_9.536.3_VX	scaffold_9	40513276	40533128	-
Xtev_6.652.3_VV	scaffold_6	69065730	69182900	+
Xtev_10.127.3_VV	scaffold_10	4785759	4790631	-
Xtev_3.598.3_VU	scaffold_3	37920983	37928097	+
Xtev_4.134.3_VU	scaffold_4	8923183	8950276	+
Xtev_1.1528.3_VX	scaffold_1	121385434	121387913	-
Xtev_1.2157.3_VV	scaffold_1	175255200	175269114	+
Xtev_1.623.3_VU	scaffold_1	54167577	54169528	+
Xtev_1.1347.3_VV	scaffold_1	109190555	109223511	-
Xtev_4.513.3_VX	scaffold_4	39527786	39530179	+
Xtev_10.361.3_VX	scaffold_10	18031313	18034822	-
Xtev_7.1505.3_VX	scaffold_7	123760372	123761312	-
Xtev_3.171.3_VX	scaffold_3	7875761	7878696	+
Xtev_51.5.3_VX	scaffold_51	333452	339414	-
Xtev_4273.1.3_VV	scaffold_4273	443	4674	+
Xtev_9.709.3_VX	scaffold_9	57233430	57285229	-
Xtev_6.281.3_VV	scaffold_6	29360493	29372900	-
Xtev_3.23.3_VV	scaffold_3	723472	742108	+
Xtev_38.41.3_VX	scaffold_38	569777	570813	-
Xtev_6788.1.3_VX	scaffold_6788	471	2409	+
Xtev_7.371.3_VV	scaffold_7	29913582	29923172	-
Xtev_207.8.3_VV	scaffold_207	193183	201237	+
Xtev_212.1.3_VX	scaffold_212	6447	8574	-
Xtev_6.810.3_VX	scaffold_6	89324052	89325022	-
Xtev_9.1097.3_VV	scaffold_9	84372264	84373859	+
Xtev_4.1636.3_VV	scaffold_4	115944914	115965540	-
Xtev_10.49.3_VXA	scaffold_10	2324809	2326781	+
Xtev_9.940.3_VV	scaffold_9	77136630	77148229	-
Xtev_7.381.3_VV	scaffold_7	30599531	30625631	+
Xtev_5.104.3_VV	scaffold_5	8846860	8880209	-
Xtev_5.50.3_VV	scaffold_5	4144779	4151647	+
Xtev_27.15.3_VU	scaffold_27	485397	512965	-
Xtev_5.246.3_VV	scaffold_5	20861177	20877815	-
Xtev_4.1860.3_VX	scaffold_4	132433088	132434485	+
Xtev_2.151.3_VX	scaffold_2	9891857	9892107	+
Xtev_3.1232.3_VV	scaffold_3	96921674	96974955	-
Xtev_8b.32.3_VX	scaffold_8b	1403854	1405057	+
Xtev_9.1182.3_VU	scaffold_9	87525308	87527617	+
Xtev_8.80.3_VV	scaffold_8	4362006	4367065	+
Xtev_6.1353.3_VX	scaffold_6	138722939	138724475	-
Xtev_3.432.3_VV	scaffold_3	23787838	23792759	+
Xtev_7.560.3_VV	scaffold_7	48274736	48275862	+
Xtev_8.993.3_VV	scaffold_8	63224139	63254883	+
Xtev_7.627.3_VV	scaffold_7	52459408	52475690	-
Xtev_24.18.3_VV	scaffold_24	608379	620653	-
Xtev_8.20.3_VX	scaffold_8	1306710	1307398	-
Xtev_10.692.3_VU	scaffold_10	34064445	34082374	+
Xtev_3.1392.3_VV	scaffold_3	110880944	110896603	-
Xtev_2367.1.3_VV	scaffold_2367	3393	4071	-
Xtev_9.152.3_VV	scaffold_9	9126340	9138947	-
Xtev_9.954.3_VV	scaffold_9	77949040	77959357	+
Xtev_4.1430.3_VV	scaffold_4	102849116	102863525	+
Xtev_8.842.3_VX	scaffold_8	54617267	54618272	-
Xtev_1.1801.3_VV	scaffold_1	136125811	136230343	+
Xtev_3751.1.3_VX	scaffold_3751	468	2008	+
Xtev_5.639.3_VV	scaffold_5	65178808	65186162	+
Xtev_5.1189.3_VV	scaffold_5	117391099	117415724	-
Xtev_9.1126.3_VU	scaffold_9	85174157	85181851	-
Xtev_3.753.3_VX	scaffold_3	53538945	53553591	+
Xtev_9.229.3_VV	scaffold_9	17440351	17450677	-
Xtev_2.689.3_VV	scaffold_2	52104822	52106586	+
Xtev_10.695.3_VV	scaffold_10	34319549	34369590	-
Xtev_4.67.3_VV	scaffold_4	3537649	3563967	+
Xtev_1.50.3_VX	scaffold_1	5221979	5273399	+
Xtev_8c.6.3_VX	scaffold_8c	138642	145400	+
Xtev_1.179.3_VV	scaffold_1	16837300	16853805	+
Xtev_6.1113.3_VV	scaffold_6	118975749	118979519	-
Xtev_10.256.3_VXA	scaffold_10	9900963	9918713	+
Xtev_3.1432.3_VV	scaffold_3	115323388	115338029	+
Xtev_778.1.3_VV	scaffold_778	24	1612	+
Xtev_4.1173.3_VV	scaffold_4	83772508	83796028	-
Xtev_7.617.3_VV	scaffold_7	52186204	52208237	+
Xtev_1.1401.3_VV	scaffold_1	114613515	114628539	-
Xtev_6681.1.3_VX	scaffold_6681	2172	3066	-
Xtev_9.68.3_VX	scaffold_9	3592944	3609190	+
Xtev_75.14.3_VV	scaffold_75	118610	124310	+
Xtev_2.1804.3_VV	scaffold_2	146135887	146149799	+
Xtev_1.2398.3_VV	scaffold_1	199619341	199626998	+
Xtev_2118.1.3_VX	scaffold_2118	1625	4551	+
Xtev_2.1657.3_VX	scaffold_2	137809745	137810773	-
Xtev_5.1065.3_VV	scaffold_5	103476704	103488938	-
Xtev_525.2.3_VX	scaffold_525	17828	21490	-
Xtev_4.1650.3_VV	scaffold_4	116678290	116682192	+
Xtev_5.1191.3_VX	scaffold_5	117629007	117630304	-
Xtev_7.973.3_VV	scaffold_7	84457325	84514595	-
Xtev_6.826.3_VV	scaffold_6	91388954	91397497	-
Xtev_9.1282.3_VX	scaffold_9	97676866	97678713	-
Xtev_2.1706.3_VV	scaffold_2	141209163	141228315	+
Xtev_1.1313.3_VV	scaffold_1	104719311	104809331	-
Xtev_2.1398.3_VV	scaffold_2	109117611	109146471	-
Xtev_8c.52.3_VV	scaffold_8c	2538785	2552656	+
Xtev_149.8.3_VX	scaffold_149	186053	189871	-
Xtev_7.1227.3_VV	scaffold_7	104238866	104293625	-
Xtev_1039.1.3_VV	scaffold_1039	1321	7887	+
Xtev_8.1233.3_VV	scaffold_8	79397770	79403823	-
Xtev_1.963.3_VV	scaffold_1	72404527	72508794	-
Xtev_3.1244.3_VV	scaffold_3	98308472	98349904	-
Xtev_1.424.3_VX	scaffold_1	42611532	42612665	-
Xtev_6.17.3_VV	scaffold_6	332154	343104	+
Xtev_2.1590.3_VV	scaffold_2	130012629	130038625	+
Xtev_4.514.3_XV	scaffold_4	39555389	39594274	-
Xtev_75.43.3_VVA	scaffold_75	335956	348273	+
Xtev_3.115.3_VX	scaffold_3	4992064	5005251	-
Xtev_1.2125.3_VV	scaffold_1	171326475	171344010	+
Xtev_9.1027.3_VV	scaffold_9	80481720	80489602	-
Xtev_3.1200.3_XV	scaffold_3	93855262	93982209	-
Xtev_2.1146.3_VX	scaffold_2	88827033	88835921	-
Xtev_7.575.3_VU	scaffold_7	49881842	49888924	+
Xtev_3.1252.3_VU	scaffold_3	98891769	98899093	+
Xtev_10.225.3_VV	scaffold_10	8976966	8996534	-
Xtev_89.9.3_VV	scaffold_89	212895	231852	-
Xtev_4.1806.3_VV	scaffold_4	126723234	126736021	-
Xtev_8.1131.3_VV	scaffold_8	73432775	73493076	-
Xtev_7.921.3_VV	scaffold_7	79718951	79743262	+
Xtev_10.366.3_VV	scaffold_10	18182487	18188849	-
Xtev_5.4.3_VV	scaffold_5	548058	577470	-
Xtev_1091.2.3_VV	scaffold_1091	5797	14615	+
Xtev_4.1286.3_VV	scaffold_4	91023110	91094568	+
Xtev_2.1722.3_VV	scaffold_2	142408378	142411842	-
Xtev_1.1571.3_VU	scaffold_1	123072073	123092702	-
Xtev_1.940.3_VV	scaffold_1	70806774	70833510	-
Xtev_2.283.3_VU	scaffold_2	17500259	17502670	+
Xtev_1.1036.3_VV	scaffold_1	78607541	78655783	-
Xtev_7.1147.3_VV	scaffold_7	99866261	99870906	+
Xtev_8.1366.3_VV	scaffold_8	86911576	86913621	+
Xtev_5.1019.3_VV	scaffold_5	100066142	100158654	-
Xtev_7.107.3_VV	scaffold_7	7046063	7051500	+
Xtev_8.123.3_VX	scaffold_8	6760857	6764558	+
Xtev_4.64.3_VX	scaffold_4	3420269	3422254	+
Xtev_3.1367.3_VV	scaffold_3	109551949	109601213	-
Xtev_1.2416.3_VV	scaffold_1	201474401	201479469	+
Xtev_2.628.3_VU	scaffold_2	44396568	44423187	+
Xtev_722.4.3_VX	scaffold_722	27775	30662	-
Xtev_306.2.3_VV	scaffold_306	45682	60081	+
Xtev_38.60.3_VX	scaffold_38	731567	735143	-
Xtev_4003.1.3_VX	scaffold_4003	1099	5054	+
Xtev_37.6.3_VV	scaffold_37	578545	589271	-
Xtev_7.1010.3_VX	scaffold_7	88731300	88733395	-
Xtev_8.1018.3_VV	scaffold_8	65288287	65302791	-
Xtev_2.1326.3_VUA	scaffold_2	103514336	103795189	-
Xtev_9.136.3_VV	scaffold_9	7304886	7305659	-
Xtev_5b.30.3_VU	scaffold_5b	1568012	1572433	+
Xtev_9.805.3_VV	scaffold_9	65465543	65483570	+
Xtev_1.467.3_VV	scaffold_1	45002200	45021392	-
Xtev_1.585.3_VV	scaffold_1	52456605	52464793	-
Xtev_1.1900.3_VU	scaffold_1	145440721	145489070	-
Xtev_26.17.3_VV	scaffold_26	644435	650674	-
Xtev_2.440.3_XV	scaffold_2	30053273	30089082	-
Xtev_53.4.3_VV	scaffold_53	81181	89358	-
Xtev_1.1613.3_VXA	scaffold_1	125035863	125056322	+
Xtev_4.775.3_VV	scaffold_4	61444766	61456674	+
Xtev_44.11.3_VV	scaffold_44	191098	191805	-
Xtev_9.15.3_VV	scaffold_9	444180	447499	+
Xtev_3.1010.3_VX	scaffold_3	77919519	77923050	-
Xtev_8.509.3_VV	scaffold_8	30924799	30933113	-
Xtev_7.1088.3_VV	scaffold_7	94531315	94543432	+
Xtev_9.26.3_VU	scaffold_9	1242188	1244086	+
Xtev_1.119.3_VV	scaffold_1	11500377	11767921	-
Xtev_234.5.3_VX	scaffold_234	188393	189542	+
Xtev_7.1430.3_VU	scaffold_7	116453329	116483640	+
Xtev_8.450.3_VV	scaffold_8	26011169	26038429	-
Xtev_9.722.3_VX	scaffold_9	58364214	58401380	-
Xtev_5.1060.3_VV	scaffold_5	102984181	103022013	+
Xtev_3013.1.3_VX	scaffold_3013	427	3140	+
Xtev_1.1269.3_VV	scaffold_1	100822125	100825151	+
Xtev_6.839.3_VV	scaffold_6	92888749	92913470	+
Xtev_1.1249.3_VV	scaffold_1	98107437	98126920	-
Xtev_3.476.3_VV	scaffold_3	26002538	26024462	+
Xtev_7.446.3_VV	scaffold_7	36101063	36107106	-
Xtev_2133.1.3_VX	scaffold_2133	336	8116	+
Xtev_6.1363.3_VX	scaffold_6	139054789	139082963	+
Xtev_3.423.3_VUA	scaffold_3	23300152	23357706	-
Xtev_5583.2.3_VX	scaffold_5583	2183	3883	-
Xtev_9.1167.3_VX	scaffold_9	86698124	86702489	-
Xtev_3.1067.3_VV	scaffold_3	83815516	83862703	-
Xtev_7.942.3_VV	scaffold_7	81789665	81945943	+
Xtev_5.667.3_VV	scaffold_5	69617551	69627303	-
Xtev_7.1206.3_VV	scaffold_7	103024473	103044001	-
Xtev_1719.1.3_VX	scaffold_1719	4346	6206	-
Xtev_6.1409.3_VXA	scaffold_6	141426193	141433994	+
Xtev_8.817.3_VX	scaffold_8	52741956	52742818	+
Xtev_2.1511.3_VV	scaffold_2	123174779	123190510	+
Xtev_351.2.3_VV	scaffold_351	47412	53752	+
Xtev_2.828.3_XV	scaffold_2	62940719	62949579	+
Xtev_2.1844.3_VX	scaffold_2	149684463	149692130	+
Xtev_4.636.3_VV	scaffold_4	52206291	52212600	+
Xtev_4.273.3_VXA	scaffold_4	17631909	17661513	+
Xtev_2.1799.3_VV	scaffold_2	146006076	146012569	-
Xtev_8.1208.3_VVA	scaffold_8	78539485	78545287	+
Xtev_2.34.3_XV	scaffold_2	1506068	1539461	+
Xtev_9.139.3_XV	scaffold_9	7478017	7479002	+
Xtev_6.1162.3_VV	scaffold_6	123142323	123163346	-
Xtev_2.487.3_VV	scaffold_2	33193013	33208580	-
Xtev_8.1095.3_VX	scaffold_8	70013160	70014428	-
Xtev_9.584.3_VV	scaffold_9	44833707	44836087	+
Xtev_5.287.3_VV	scaffold_5	25476756	25521335	-
Xtev_3.1120.3_VV	scaffold_3	86684466	86686355	+
Xtev_5.12.3_VX	scaffold_5	1056596	1158743	-
Xtev_5.998.3_VV	scaffold_5	96497395	96506146	+
Xtev_8c.59.3_VV	scaffold_8c	3006345	3025372	+
Xtev_5072.2.3_VX	scaffold_5072	1162	2951	-
Xtev_6.745.3_VV	scaffold_6	82299937	82375670	-
Xtev_8.1206.3_VV	scaffold_8	78479925	78499602	-
Xtev_332.1.3_VX	scaffold_332	96641	115631	+
Xtev_4.1788.3_VU	scaffold_4	125025828	125027474	+
Xtev_9.1055.3_VV	scaffold_9	82767318	82778607	+
Xtev_3.59.3_VV	scaffold_3	2002272	2005117	+
Xtev_6.665.3_VV	scaffold_6	71136942	71196154	+
Xtev_10.54.3_VV	scaffold_10	2482354	2494847	+
Xtev_3.1251.3_VV	scaffold_3	98820028	98852993	-
Xtev_4.1041.3_VV	scaffold_4	79917295	79919283	+
Xtev_4.1600.3_VV	scaffold_4	112761920	112796254	-
Xtev_3.1384.3_VU	scaffold_3	110400230	110443750	+
Xtev_6.292.3_VV	scaffold_6	30394455	30475242	+
Xtev_3.9.3_VX	scaffold_3	176018	182317	-
Xtev_8.626.3_VV	scaffold_8	44258014	44270613	+
Xtev_2.988.3_VV	scaffold_2	78130342	78163938	-
Xtev_7.902.3_VV	scaffold_7	76352635	76356774	+
Xtev_7.673.3_VV	scaffold_7	54499801	54507299	+
Xtev_9.133.3_VX	scaffold_9	6907887	6918691	-
Xtev_2.874.3_VV	scaffold_2	66909925	66910355	+
Xtev_7.1272.3_VV	scaffold_7	106277258	106333306	+
Xtev_3.405.3_VV	scaffold_3	21655697	21657714	-
Xtev_26.6.3_VV	scaffold_26	178246	209453	-
Xtev_3.46.3_VX	scaffold_3	1555749	1570763	-
Xtev_8.641.3_VV	scaffold_8	44943479	44952034	+
Xtev_7.858.3_VV	scaffold_7	71558560	71592839	+
Xtev_3.250.3_VU	scaffold_3	11564067	11585539	-
Xtev_9.257.3_VV	scaffold_9	19310586	19406101	-
Xtev_1.1643.3_VXA	scaffold_1	126321883	126331642	+
Xtev_5.681.3_VV	scaffold_5	70397787	70419084	-
Xtev_5b.53.3_VV	scaffold_5b	3186984	3195562	-
Xtev_1.2040.3_VV	scaffold_1	163490645	163547141	+
Xtev_4.63.3_VV	scaffold_4	3413479	3449422	-
Xtev_6.1018.3_VV	scaffold_6	111435022	111439649	+
Xtev_4.498.3_VV	scaffold_4	38038358	38043724	-
Xtev_10.494.3_VV	scaffold_10	24236646	24275558	-
Xtev_10.607.3_VV	scaffold_10	30122422	30143839	+
Xtev_8.954.3_VX	scaffold_8	61452268	61454368	+
Xtev_2.1150.3_VV	scaffold_2	89228329	89250487	+
Xtev_4.776.3_VV	scaffold_4	61503447	61513657	+
Xtev_3.1104.3_VV	scaffold_3	85941566	85945792	+
Xtev_2.1530.3_VX	scaffold_2	125948550	125951724	+
Xtev_2.1691.3_VV	scaffold_2	140694979	140735722	+
Xtev_53.10.3_VX	scaffold_53	319117	324745	+
Xtev_9.433.3_VX	scaffold_9	33745523	33759417	-
Xtev_7.793.3_VX	scaffold_7	67180126	67222842	+
Xtev_7.162.3_VV	scaffold_7	9718491	9777980	-
Xtev_1.593.3_VV	scaffold_1	52888452	52987158	+
Xtev_8.1128.3_VV	scaffold_8	73374476	73386339	+
Xtev_10.626.3_VV	scaffold_10	30705277	30730419	-
Xtev_7.474.3_VV	scaffold_7	39300981	39306679	-
Xtev_1.733.3_VV	scaffold_1	59258193	59298604	-
Xtev_1.2210.3_VV	scaffold_1	179945851	179963563	+
Xtev_8.154.3_VU	scaffold_8	8015494	8016924	+
Xtev_8.816.3_XV	scaffold_8	52714317	52737736	+
Xtev_4.1877.3_VVA	scaffold_4	136468028	136490666	+
Xtev_468.4.3_VX	scaffold_468	85464	91922	-
Xtev_9.471.3_VV	scaffold_9	36073058	36106188	-
Xtev_7.1414.3_VX	scaffold_7	115752502	115769705	+
Xtev_5.31.3_VV	scaffold_5	3237165	3252165	-
Xtev_5.361.3_VV	scaffold_5	33869756	33887824	-
Xtev_19.2.3_VX	scaffold_19	5174	81715	-
Xtev_10.234.3_VX	scaffold_10	9335012	9336005	+
Xtev_3.382.3_VV	scaffold_3	20823396	20841792	+
Xtev_6.238.3_XV	scaffold_6	24714172	24716107	-
Xtev_38.1.3_VU	scaffold_38	74285	229416	-
Xtev_1.2072.3_VV	scaffold_1	166147827	166160657	+
Xtev_1.1394.3_VV	scaffold_1	114236675	114240777	+
Xtev_4.1463.3_VV	scaffold_4	105862222	105983210	-
Xtev_4.1324.3_VV	scaffold_4	93818447	93886885	-
Xtev_5.801.3_VV	scaffold_5	79677365	79682830	-
Xtev_929.1.3_VX	scaffold_929	0	18452	-
Xtev_2.1053.3_VV	scaffold_2	81980866	82014525	-
Xtev_7.589.3_VU	scaffold_7	50646764	50648124	+
Xtev_4.1348.3_VV	scaffold_4	96655573	96657802	+
Xtev_7.614.3_VV	scaffold_7	51907674	51918956	+
Xtev_854.1.3_VX	scaffold_854	2083	17845	+
Xtev_4.106.3_VV	scaffold_4	7509810	7527049	-
Xtev_8.1008.3_VV	scaffold_8	64927834	64934896	-
Xtev_1.600.3_VVA	scaffold_1	53263705	53282795	-
Xtev_8.1037.3_VX	scaffold_8	65989594	65999369	-
Xtev_10.10.3_VV	scaffold_10	441763	467805	+
Xtev_760.2.3_VX	scaffold_760	4971	5656	+
Xtev_7.1283.3_VVA	scaffold_7	107237520	107243731	-
Xtev_1.703.3_VU	scaffold_1	56452156	56453291	+
Xtev_7.1429.3_VV	scaffold_7	116438513	116453688	+
Xtev_5.502.3_VV	scaffold_5	49599315	49611560	-
Xtev_2.1451.3_VX	scaffold_2	117481740	117483875	-
Xtev_4.1031.3_VV	scaffold_4	79516658	79541842	+
Xtev_9.288.3_VV	scaffold_9	21764162	21779116	+
Xtev_5.397.3_VV	scaffold_5	38102344	38227789	+
Xtev_2.136.3_VV	scaffold_2	7983824	8001551	-
Xtev_2.1329.3_VV	scaffold_2	103999935	104012457	+
Xtev_2.1643.3_VV	scaffold_2	136763185	136764190	-
Xtev_9.833.3_VX	scaffold_9	67290541	67293087	-
Xtev_9.291.3_VXA	scaffold_9	21826720	21926793	-
Xtev_1.1949.3_VV	scaffold_1	151139677	151154301	-
Xtev_2.699.3_VV	scaffold_2	52783235	52786034	+
Xtev_8b.57.3_VV	scaffold_8b	1919848	1971591	-
Xtev_3.1199.3_VV	scaffold_3	93386427	93406112	+
Xtev_5.328.3_VV	scaffold_5	30454847	30455600	-
Xtev_8c.15.3_VX	scaffold_8c	569805	571078	+
Xtev_9.1173.3_VV	scaffold_9	86817842	86822391	-
Xtev_2.482.3_VV	scaffold_2	32993491	33019877	+
Xtev_4.889.3_VX	scaffold_4	70389410	70407815	+
Xtev_2.474.3_VX	scaffold_2	32029568	32034332	+
Xtev_5.360.3_VU	scaffold_5	33483191	33680278	-
Xtev_7.955.3_VUA	scaffold_7	82896348	82909359	-
Xtev_8.77.3_VV	scaffold_8	4270574	4283095	-
Xtev_7.468.3_VV	scaffold_7	38596079	38627469	-
Xtev_1.2023.3_VV	scaffold_1	159305995	159311094	+
Xtev_8.1553.3_VV	scaffold_8	105471636	105506914	-
Xtev_6.822.3_VU	scaffold_6	91182845	91227996	+
Xtev_3.17.3_VX	scaffold_3	370919	371930	+
Xtev_9.952.3_VV	scaffold_9	77923012	77933417	+
Xtev_3.709.3_VV	scaffold_3	49860122	49866540	+
Xtev_1.2046.3_VV	scaffold_1	163661340	163679068	-
Xtev_8.726.3_VV	scaffold_8	49730341	49751794	+
Xtev_75.40.3_VV	scaffold_75	301335	311392	-
Xtev_4.821.3_VX	scaffold_4	64622540	64628644	-
Xtev_4.896.3_VV	scaffold_4	70882360	70973461	-
Xtev_8.553.3_VU	scaffold_8	37954266	38016602	-
Xtev_7.1440.3_VX	scaffold_7	118112497	118114103	+
Xtev_2.845.3_VU	scaffold_2	64017883	64019557	-
Xtev_1.31.3_VX	scaffold_1	940655	946834	-
Xtev_2.1412.3_VV	scaffold_2	109836079	109853924	+
Xtev_1.78.3_VV	scaffold_1	7694933	7703651	-
Xtev_7.1457.3_VU	scaffold_7	120605891	120609882	+
Xtev_6.325.3_VV	scaffold_6	33384576	33400379	-
Xtev_2.1632.3_VX	scaffold_2	135209176	135221199	-
Xtev_2.668.3_VX	scaffold_2	49649559	49653331	+
Xtev_4.1739.3_VV	scaffold_4	122466310	122482109	+
Xtev_9.1278.3_VV	scaffold_9	97571839	97579934	+
Xtev_3.715.3_VV	scaffold_3	50397851	50423338	+
Xtev_9.118.3_VX	scaffold_9	5414398	5418371	+
Xtev_619.1.3_VX	scaffold_619	6329	31934	+
Xtev_10.107.3_VV	scaffold_10	4369364	4395256	-
Xtev_6.235.3_VV	scaffold_6	24617738	24621991	+
Xtev_4.1475.3_VV	scaffold_4	106570332	106591717	-
Xtev_3.900.3_VV	scaffold_3	69863950	69921854	+
Xtev_6.1198.3_VV	scaffold_6	127034089	127045993	+
Xtev_6.1195.3_VV	scaffold_6	126674976	126679013	+
Xtev_5.22.3_VV	scaffold_5	2932555	2952501	+
Xtev_4.1068.3_VV	scaffold_4	80722773	80753621	-
Xtev_3.258.3_VV	scaffold_3	11842265	11859901	-
Xtev_4.1852.3_VV	scaffold_4	131866731	131995321	+
Xtev_1.862.3_VV	scaffold_1	66646415	66656371	-
Xtev_3.750.3_VV	scaffold_3	53218694	53232447	-
Xtev_2.54.3_VV	scaffold_2	2514408	2537320	-
Xtev_2.1070.3_VX	scaffold_2	82546845	82548121	+
Xtev_9.180.3_VV	scaffold_9	12096903	12107210	+
Xtev_4.1381.3_VV	scaffold_4	99845891	99885900	+
Xtev_8.1207.3_VV	scaffold_8	78511279	78553010	+
Xtev_2.1057.3_VV	scaffold_2	82070112	82070511	-
Xtev_5.1068.3_VX	scaffold_5	103629143	103631348	+
Xtev_8.1369.3_VV	scaffold_8	87149694	87161624	-
Xtev_6.1411.3_VU	scaffold_6	141461461	141484067	+
Xtev_3.1064.3_VU	scaffold_3	83266767	83291358	+
Xtev_6.991.3_VV	scaffold_6	107920396	108001558	-
Xtev_2.514.3_VV	scaffold_2	35678791	35679511	+
Xtev_7.688.3_VX	scaffold_7	55081027	55086028	-
Xtev_5.1234.3_XV	scaffold_5	120194974	120205791	-
Xtev_4.1916.3_VX	scaffold_4	139424058	139430596	-
Xtev_2.1429.3_VV	scaffold_2	112314458	112329858	-
Xtev_242.7.3_VV	scaffold_242	82779	108766	-
Xtev_9.367.3_VX	scaffold_9	30111820	30113687	+
Xtev_5b.74.3_VX	scaffold_5b	4562622	4641879	-
Xtev_8.591.3_VV	scaffold_8	42643097	42649713	+
Xtev_2.765.3_VX	scaffold_2	58527170	58540422	-
Xtev_2.795.3_VV	scaffold_2	60547236	60558728	+
Xtev_6.1092.3_VU	scaffold_6	117151552	117154297	+
Xtev_37.2.3_VXA	scaffold_37	148113	171943	-
Xtev_4.1080.3_VV	scaffold_4	81638719	81645447	-
Xtev_7.680.3_VV	scaffold_7	54792845	54819110	+
Xtev_4.919.3_VV	scaffold_4	72749303	72770147	-
Xtev_2487.1.3_VV	scaffold_2487	8	1493	-
Xtev_975.1.3_VX	scaffold_975	4537	14089	+
Xtev_9.82.3_VV	scaffold_9	3947243	3967448	+
Xtev_1.529.3_VV	scaffold_1	46927126	46963324	-
Xtev_7.996.3_VX	scaffold_7	87288540	87296903	-
Xtev_2.846.3_VV	scaffold_2	64039842	64071381	+
Xtev_1.2457.3_VVA	scaffold_1	203546500	203578170	-
Xtev_8.609.3_VV	scaffold_8	43835982	43852527	+
Xtev_7691.1.3_VV	scaffold_7691	2	470	+
Xtev_5.573.3_VV	scaffold_5	57566046	57618977	-
Xtev_1.258.3_VV	scaffold_1	24794107	24802220	-
Xtev_4.1342.3_VV	scaffold_4	95700136	95715652	+
Xtev_3.80.3_XV	scaffold_3	3327569	3358749	-
Xtev_8.170.3_VV	scaffold_8	8891316	8948322	+
Xtev_5.1128.3_VV	scaffold_5	111802447	111850534	-
Xtev_2.1103.3_VV	scaffold_2	85665120	85676731	+
Xtev_5.264.3_VV	scaffold_5	22824556	22828324	-
Xtev_9.638.3_VV	scaffold_9	48620315	48627258	-
Xtev_2.135.3_VV	scaffold_2	7955645	7960980	+
Xtev_4.1796.3_VV	scaffold_4	125129784	125136683	-
Xtev_2.1514.3_VX	scaffold_2	123559271	123561011	-
Xtev_8.164.3_VX	scaffold_8	8624286	8632818	+
Xtev_1.2271.3_VX	scaffold_1	185396562	185397960	-
Xtev_1.656.3_VV	scaffold_1	55270348	55325496	-
Xtev_1.2.3_VV	scaffold_1	116598	150829	-
Xtev_5.333.3_VV	scaffold_5	31333588	31337695	+
Xtev_351.5.3_VX	scaffold_351	84017	90181	+
Xtev_3.72.3_XV	scaffold_3	2950582	3020630	+
Xtev_6360.1.3_VX	scaffold_6360	932	3264	+
Xtev_8.629.3_VV	scaffold_8	44378757	44384723	-
Xtev_4.1014.3_VV	scaffold_4	78554794	78585346	+
Xtev_4.875.3_VV	scaffold_4	69320414	69348585	-
Xtev_2.1020.3_VV	scaffold_2	80831648	80888847	-
Xtev_7122.1.3_VX	scaffold_7122	2404	3356	+
Xtev_5142.1.3_VX	scaffold_5142	1407	2418	+
Xtev_2.79.3_VX	scaffold_2	4231572	4232598	-
Xtev_6.195.3_VX	scaffold_6	21846839	21848614	-
Xtev_10.241.3_VV	scaffold_10	9552186	9555616	+
Xtev_3635.1.3_VX	scaffold_3635	632	4602	+
Xtev_5.8.3_VX	scaffold_5	809015	809813	-
Xtev_4.678.3_VV	scaffold_4	57554262	57555318	+
Xtev_7.1513.3_VV	scaffold_7	123998949	124008672	-
Xtev_2.1862.3_VU	scaffold_2	150808331	150816460	-
Xtev_1.2203.3_VV	scaffold_1	179550561	179557163	+
Xtev_7.978.3_VV	scaffold_7	85636475	85656205	+
Xtev_9.748.3_VX	scaffold_9	60056022	60072433	+
Xtev_2.933.3_VV	scaffold_2	75285183	75287934	-
Xtev_2.1597.3_VV	scaffold_2	131400239	131516256	-
Xtev_1.906.3_VV	scaffold_1	68843583	68857272	+
Xtev_4.44.3_VV	scaffold_4	2390315	2441361	+
Xtev_10.155.3_VV	scaffold_10	5343681	5345972	+
Xtev_4.792.3_VV	scaffold_4	62325877	62333228	+
Xtev_2.137.3_VV	scaffold_2	8001586	8012591	+
Xtev_9.225.3_VV	scaffold_9	17384435	17395704	+
Xtev_158.9.3_VX	scaffold_158	125075	137690	+
Xtev_8.889.3_VV	scaffold_8	56221721	56227285	+
Xtev_1.2087.3_VVA	scaffold_1	167797912	168147818	-
Xtev_4.1701.3_VV	scaffold_4	120322362	120354607	+
Xtev_9.895.3_VX	scaffold_9	74015047	74019550	+
Xtev_117.1.3_VX	scaffold_117	142032	184990	+
Xtev_9.94.3_VV	scaffold_9	4530908	4543151	-
Xtev_1.1776.3_VU	scaffold_1	134871281	134876804	+
Xtev_6.1294.3_VV	scaffold_6	136169089	136178132	-
Xtev_3.1228.3_VV	scaffold_3	96560279	96582319	+
Xtev_5.538.3_VV	scaffold_5	53125363	53135462	+
Xtev_6.345.3_VVA	scaffold_6	34598768	34625941	-
Xtev_10.630.3_VV	scaffold_10	30888443	30911685	+
Xtev_7.647.3_VV	scaffold_7	53343302	53390034	-
Xtev_6.1314.3_VV	scaffold_6	136566905	136603515	-
Xtev_9.695.3_VV	scaffold_9	55885908	56219586	-
Xtev_1.2229.3_VX	scaffold_1	182836269	182848964	-
Xtev_8.1293.3_VV	scaffold_8	82879928	82901320	+
Xtev_8.723.3_XV	scaffold_8	49641589	49645694	-
Xtev_5.1200.3_VV	scaffold_5	117973489	117984246	+
Xtev_8.350.3_VV	scaffold_8	20282850	20302357	-
Xtev_4.301.3_VV	scaffold_4	20235634	20248437	-
Xtev_6.617.3_VV	scaffold_6	63057984	63060600	+
Xtev_9.754.3_VV	scaffold_9	60118871	60131801	-
Xtev_4.668.3_VX	scaffold_4	56607783	56675591	-
Xtev_2360.1.3_VX	scaffold_2360	3852	4585	+
Xtev_6.905.3_VV	scaffold_6	100116270	100140565	-
Xtev_361.1.3_VV	scaffold_361	2692	21459	-
Xtev_1.2162.3_VV	scaffold_1	175717333	175751027	-
Xtev_1.2300.3_VV	scaffold_1	189778764	189789370	-
Xtev_5.1062.3_XV	scaffold_5	103108290	103112320	+
Xtev_6.757.3_VV	scaffold_6	83534256	83570166	-
Xtev_5.470.3_VV	scaffold_5	45977569	45992597	-
Xtev_7.38.3_VV	scaffold_7	3020218	3048645	-
Xtev_9.1283.3_VX	scaffold_9	97678367	97748464	-
Xtev_5.934.3_VV	scaffold_5	90044857	90131709	+
Xtev_6.412.3_VV	scaffold_6	41494672	41571829	+
Xtev_1.485.3_VV	scaffold_1	45671117	45691233	+
Xtev_9.979.3_VV	scaffold_9	78470883	78491164	-
Xtev_2.125.3_VV	scaffold_2	7660454	7675504	+
Xtev_6658.1.3_VX	scaffold_6658	13	1208	-
Xtev_2.1814.3_VX	scaffold_2	148161823	148196697	-
Xtev_2.1000.3_VX	scaffold_2	79695889	79699383	-
Xtev_2.574.3_VU	scaffold_2	39762051	39768763	-
Xtev_2.1183.3_VX	scaffold_2	91120534	91131323	+
Xtev_8254.2.3_VX	scaffold_8254	1581	2265	-
Xtev_5.51.3_VV	scaffold_5	4158196	4166058	+
Xtev_1.832.3_VV	scaffold_1	64323967	64327407	+
Xtev_686.4.3_VX	scaffold_686	59764	61026	+
Xtev_8.1413.3_VV	scaffold_8	90120803	90217137	+
Xtev_10.135.3_XV	scaffold_10	4945956	4951471	+
Xtev_3.225.3_VVA	scaffold_3	10790583	10805047	+
Xtev_9.620.3_VV	scaffold_9	47967153	48045257	+
Xtev_9.884.3_VV	scaffold_9	71723967	71862605	+
Xtev_4.215.3_VV	scaffold_4	12962626	12981070	+
Xtev_6.658.3_VX	scaffold_6	69488893	69497573	-
Xtev_7.890.3_VX	scaffold_7	75190702	75193602	-
Xtev_4.621.3_VV	scaffold_4	51679280	51701576	-
Xtev_6.599.3_VV	scaffold_6	61637734	61651544	+
Xtev_6.888.3_VV	scaffold_6	97235414	97257053	-
Xtev_7.521.3_XV	scaffold_7	43347438	43417887	-
Xtev_9.503.3_XV	scaffold_9	37333639	37358308	-
Xtev_1.702.3_VV	scaffold_1	56448183	56493364	+
Xtev_2.1475.3_VV	scaffold_2	118992783	119160035	-
Xtev_3.1196.3_VV	scaffold_3	93298296	93353726	-
Xtev_4.1390.3_XV	scaffold_4	100248080	100265424	+
Xtev_9.149.3_VV	scaffold_9	8990238	9000399	+
Xtev_8.457.3_VV	scaffold_8	26442488	26462459	+
Xtev_5.569.3_VV	scaffold_5	57433897	57463331	+
Xtev_3.893.3_VX	scaffold_3	69272773	69277872	+
Xtev_9.174.3_VV	scaffold_9	11471390	11549852	+
Xtev_4.1296.3_VV	scaffold_4	92638401	92652086	-
Xtev_2.1267.3_VV	scaffold_2	96772493	96785269	-
Xtev_9.165.3_VV	scaffold_9	10094898	10221403	+
Xtev_4.1711.3_VU	scaffold_4	120675885	120780786	-
Xtev_4.78.3_VX	scaffold_4	6337986	6363010	-
Xtev_5.68.3_VV	scaffold_5	6251925	6291756	-
Xtev_8.863.3_VV	scaffold_8	55564056	55590060	+
Xtev_4.51.3_VV	scaffold_4	2982035	3063033	-
Xtev_3885.1.3_VX	scaffold_3885	2550	5178	+
Xtev_1.2261.3_VVA	scaffold_1	184708885	184892795	+
Xtev_6.670.3_VX	scaffold_6	73583887	73591573	+
Xtev_6.767.3_VX	scaffold_6	84463398	84539327	-
Xtev_5.499.3_VV	scaffold_5	49356314	49359819	-
Xtev_584.1.3_VX	scaffold_584	47	2563	-
Xtev_6.16.3_VV	scaffold_6	317980	328535	+
Xtev_1.994.3_VV	scaffold_1	74228802	74266547	+
Xtev_4.527.3_VX	scaffold_4	43144145	43160104	-
Xtev_9.409.3_VV	scaffold_9	32404363	32498182	+
Xtev_1.19.3_VV	scaffold_1	550516	575230	-
Xtev_97.10.3_VX	scaffold_97	241227	241848	-
Xtev_5.1058.3_VV	scaffold_5	102931770	102945613	+
Xtev_9.1129.3_VV	scaffold_9	85201468	85205560	-
Xtev_10.440.3_VX	scaffold_10	21457220	21458887	+
Xtev_4.1520.3_VV	scaffold_4	108014110	108017338	-
Xtev_6.272.3_VV	scaffold_6	28624035	28641285	-
Xtev_31.2.3_XV	scaffold_31	285528	376910	+
Xtev_38.46.3_VX	scaffold_38	590626	593616	+
Xtev_10.545.3_VX	scaffold_10	26965671	26974100	+
Xtev_9.624.3_VV	scaffold_9	48175780	48201087	-
Xtev_9.736.3_VX	scaffold_9	59467541	59469301	-
Xtev_3.853.3_VV	scaffold_3	65676662	65961378	-
Xtev_1.251.3_VU	scaffold_1	24244396	24248859	+
Xtev_3597.1.3_VV	scaffold_3597	502	5197	-
Xtev_6.1377.3_VX	scaffold_6	140284404	140297700	-
Xtev_72.9.3_VX	scaffold_72	402016	404264	+
Xtev_71.2.3_VV	scaffold_71	95638	194470	-
Xtev_7.1256.3_VX	scaffold_7	105373892	105390729	-
Xtev_24.19.3_VX	scaffold_24	648048	648756	-
Xtev_421.4.3_VX	scaffold_421	31349	31898	-
Xtev_3.184.3_VV	scaffold_3	8251912	8255847	+
Xtev_293.1.3_VV	scaffold_293	40882	41364	+
Xtev_1.1974.3_VU	scaffold_1	154884958	154885594	+
Xtev_1.1517.3_VV	scaffold_1	121016435	121025432	-
Xtev_7.1424.3_VV	scaffold_7	116175395	116184752	+
Xtev_4.888.3_VV	scaffold_4	70303798	70359013	-
Xtev_8.319.3_VV	scaffold_8	18059813	18104450	+
Xtev_10.652.3_VX	scaffold_10	32165547	32181215	-
Xtev_4.597.3_VV	scaffold_4	48237815	48243004	-
Xtev_2.538.3_VV	scaffold_2	37257841	37267702	+
Xtev_8.972.3_VUA	scaffold_8	62074681	62101068	-
Xtev_6.1355.3_VX	scaffold_6	138777463	138784617	+
Xtev_7.1045.3_VV	scaffold_7	91027932	91035411	+
Xtev_6.419.3_VVA	scaffold_6	42082695	42092542	+
Xtev_1.2236.3_VV	scaffold_1	183052571	183069513	+
Xtev_7.1243.3_VV	scaffold_7	104945337	104947903	+
Xtev_2.1155.3_VV	scaffold_2	89743874	89755772	-
Xtev_9.214.3_VV	scaffold_9	15804941	15846301	-
Xtev_3.354.3_VV	scaffold_3	17650625	17674679	-
Xtev_673.1.3_VX	scaffold_673	4686	26207	+
Xtev_9.31.3_VV	scaffold_9	1608889	1615951	-
Xtev_4.204.3_VX	scaffold_4	12499958	12504828	-
Xtev_6.1204.3_VV	scaffold_6	127871025	127970679	+
Xtev_8.681.3_VX	scaffold_8	47385770	47417563	+
Xtev_2.833.3_VV	scaffold_2	62998456	63038850	-
Xtev_4.1483.3_VV	scaffold_4	107030816	107040610	+
Xtev_1.549.3_VV	scaffold_1	47813703	47870506	-
Xtev_2.1390.3_VV	scaffold_2	108699950	108704218	-
Xtev_6.1038.3_VV	scaffold_6	112765827	112827270	-
Xtev_2.754.3_VU	scaffold_2	57898577	57910149	+
Xtev_141.1.3_VV	scaffold_141	149702	219468	-
Xtev_425.3.3_VX	scaffold_425	12273	40609	+
Xtev_9.1185.3_VX	scaffold_9	88320188	88326396	+
Xtev_5.454.3_VV	scaffold_5	43883743	43891108	-
Xtev_1.220.3_VX	scaffold_1	20137279	20180347	-
Xtev_4.221.3_VV	scaffold_4	13460594	13495166	-
Xtev_233.1.3_VV	scaffold_233	29241	37225	-
Xtev_7.1516.3_VX	scaffold_7	124099276	124102037	-
Xtev_1.626.3_VX	scaffold_1	54233367	54239301	+
Xtev_9.525.3_VV	scaffold_9	39877181	39903303	+
Xtev_3.947.3_VV	scaffold_3	75026602	75038085	-
Xtev_6.701.3_VX	scaffold_6	78034734	78036459	+
Xtev_7.971.3_VV	scaffold_7	84240089	84281638	-
Xtev_2.554.3_VXA	scaffold_2	38260351	38267792	+
Xtev_4.1709.3_VX	scaffold_4	120451201	120454638	-
Xtev_3.1066.3_VV	scaffold_3	83738090	83743107	-
Xtev_2.175.3_VV	scaffold_2	10852283	10853327	-
Xtev_2.1473.3_XV	scaffold_2	118899791	118900233	+
Xtev_4.1135.3_VVA	scaffold_4	82437770	82441017	+
Xtev_9.134.3_VU	scaffold_9	7154970	7304805	-
Xtev_6.856.3_VXA	scaffold_6	94250003	94261656	+
Xtev_9.740.3_VX	scaffold_9	59530641	59533142	-
Xtev_9.1112.3_VV	scaffold_9	84949402	84979247	+
Xtev_5.1144.3_VV	scaffold_5	112393794	112488293	+
Xtev_684.2.3_VX	scaffold_684	13763	14429	+
Xtev_4.1229.3_VV	scaffold_4	86499554	86507419	-
Xtev_2856.1.3_VX	scaffold_2856	371	6595	-
Xtev_8.38.3_XV	scaffold_8	1706470	1711331	+
Xtev_1.1209.3_VV	scaffold_1	94684897	94749877	+
Xtev_4.1163.3_VX	scaffold_4	83443436	83458062	+
Xtev_6.1378.3_VV	scaffold_6	140299710	140319126	-
Xtev_3.257.3_VX	scaffold_3	11834209	11836874	+
Xtev_6.978.3_VV	scaffold_6	106398217	106403601	+
Xtev_7.1333.3_VV	scaffold_7	112003101	112036340	+
Xtev_9.476.3_VV	scaffold_9	36216318	36273726	+
Xtev_7.419.3_VV	scaffold_7	34618871	34673872	-
Xtev_1779.3.3_VX	scaffold_1779	7079	11112	-
Xtev_4.1882.3_VV	scaffold_4	136694260	136708169	-
Xtev_3.1035.3_VV	scaffold_3	79146101	79174405	-
Xtev_10.614.3_VV	scaffold_10	30280801	30313985	+
Xtev_9.531.3_VV	scaffold_9	40221834	40255218	+
Xtev_61.4.3_VV	scaffold_61	437097	461983	-
Xtev_1.234.3_VV	scaffold_1	21342381	21364193	-
Xtev_9.141.3_VV	scaffold_9	8684704	8730136	+
Xtev_5.578.3_XV	scaffold_5	58046500	58075353	-
Xtev_2.1411.3_VX	scaffold_2	109832216	109833341	+
Xtev_4.1335.3_VVA	scaffold_4	94992398	95029926	-
Xtev_8c.28.3_VV	scaffold_8c	1524705	1575732	-
Xtev_2.1032.3_VV	scaffold_2	81160041	81173024	-
Xtev_8.196.3_VV	scaffold_8	9786095	9793148	-
Xtev_187.1.3_VX	scaffold_187	22058	57634	+
Xtev_9.447.3_VX	scaffold_9	34484852	34486184	+
Xtev_4746.1.3_VV	scaffold_4746	590	3763	-
Xtev_7.874.3_VX	scaffold_7	73313214	73332212	+
Xtev_1.2474.3_VV	scaffold_1	204516521	204577316	-
Xtev_2.373.3_VV	scaffold_2	23764321	23957242	+
Xtev_6.367.3_VX	scaffold_6	37212460	37289715	+
Xtev_7981.1.3_VX	scaffold_7981	798	1759	-
Xtev_3.913.3_VV	scaffold_3	71797389	71809800	+
Xtev_6.771.3_VV	scaffold_6	84811176	84818828	-
Xtev_218.2.3_VX	scaffold_218	193823	194901	-
Xtev_3.168.3_VVA	scaffold_3	7820621	7831718	-
Xtev_10.501.3_VV	scaffold_10	24569503	24597902	-
Xtev_3.1102.3_VV	scaffold_3	85918016	85924109	-
Xtev_1.1233.3_VVA	scaffold_1	96491023	96498109	+
Xtev_9.703.3_VX	scaffold_9	56949399	56967714	+
Xtev_9.211.3_XV	scaffold_9	15367213	15470523	-
Xtev_6.1139.3_VV	scaffold_6	121186503	121219018	+
Xtev_48.14.3_VV	scaffold_48	514260	515031	-
Xtev_1.264.3_VV	scaffold_1	25205550	25227501	+
Xtev_1.1694.3_VV	scaffold_1	128617713	128637635	-
Xtev_2.1648.3_VV	scaffold_2	136927755	136941509	+
Xtev_4957.3.3_VX	scaffold_4957	1352	3393	-
Xtev_4.715.3_VX	scaffold_4	59000131	59009774	-
Xtev_2854.1.3_VX	scaffold_2854	1627	6576	+
Xtev_9.221.3_VU	scaffold_9	17025037	17110751	-
Xtev_1.773.3_VV	scaffold_1	61748976	61772207	-
Xtev_5.329.3_VV	scaffold_5	30579938	30585456	+
Xtev_4.1619.3_VX	scaffold_4	114281012	114282042	+
Xtev_7.792.3_VX	scaffold_7	67101728	67109710	+
Xtev_6.1072.3_VX	scaffold_6	115863027	115866800	-
Xtev_38.16.3_VX	scaffold_38	326894	329044	+
Xtev_1.314.3_VV	scaffold_1	31081407	31165638	+
Xtev_1.2126.3_VV	scaffold_1	171541433	171544535	-
Xtev_4.1529.3_VU	scaffold_4	109524977	109526050	-
Xtev_10.661.3_VX	scaffold_10	32911171	32938978	+
Xtev_5.613.3_VV	scaffold_5	62229769	62252041	-
Xtev_7.1398.3_VV	scaffold_7	114888218	114903382	-
Xtev_8.139.3_VV	scaffold_8	7790124	7796461	+
Xtev_4.97.3_VV	scaffold_4	7082327	7082714	-
Xtev_1.94.3_VX	scaffold_1	9328835	9337339	-
Xtev_6.988.3_VVA	scaffold_6	107164779	107171376	+
Xtev_7.534.3_VX	scaffold_7	45150295	45151767	+
Xtev_8.775.3_VV	scaffold_8	51391117	51415589	-
Xtev_4.623.3_VV	scaffold_4	51835083	51845379	-
Xtev_3.578.3_VV	scaffold_3	35991867	36012509	+
Xtev_3.740.3_VV	scaffold_3	52099739	52171261	-
Xtev_8.631.3_VV	scaffold_8	44459277	44470023	-
Xtev_2.1192.3_VU	scaffold_2	91455757	91492824	+
Xtev_5.1202.3_VV	scaffold_5	118042188	118058054	-
Xtev_40.25.3_VX	scaffold_40	893744	896325	-
Xtev_8.899.3_VV	scaffold_8	56567413	56618392	+
Xtev_3.159.3_VV	scaffold_3	7469235	7498141	-
Xtev_8c.33.3_VV	scaffold_8c	1654255	1689649	-
Xtev_278.1.3_XV	scaffold_278	536	10697	+
Xtev_590.1.3_VX	scaffold_590	38484	43443	+
Xtev_245.3.3_VX	scaffold_245	118266	125872	+
Xtev_1.1318.3_VX	scaffold_1	105822395	105825443	+
Xtev_1.1021.3_VV	scaffold_1	76417856	76463548	+
Xtev_7.557.3_VV	scaffold_7	47411253	47421144	+
Xtev_3.1377.3_VV	scaffold_3	110229774	110255977	+
Xtev_1.2396.3_VV	scaffold_1	199084863	199154034	-
Xtev_497.2.3_VX	scaffold_497	2111	3269	-
Xtev_2.149.3_VV	scaffold_2	9795432	9802816	+
Xtev_2.678.3_VV	scaffold_2	51708659	51738594	-
Xtev_4.1159.3_VX	scaffold_4	83308581	83315343	+
Xtev_2.524.3_VV	scaffold_2	36347585	36386592	+
Xtev_7.406.3_VX	scaffold_7	33388281	33388581	+
Xtev_5.1071.3_VV	scaffold_5	103665743	103727123	+
Xtev_1.1744.3_VV	scaffold_1	131917335	131938984	+
Xtev_8.1096.3_VV	scaffold_8	70080242	70126988	+
Xtev_4.1049.3_XV	scaffold_4	80303901	80320050	-
Xtev_1.744.3_VV	scaffold_1	60519617	60583986	+
Xtev_6.746.3_VV	scaffold_6	82535914	82591618	+
Xtev_6.150.3_VV	scaffold_6	18685390	18694484	+
Xtev_3.121.3_VU	scaffold_3	5279629	5283750	-
Xtev_1332.1.3_VX	scaffold_1332	6257	8175	+
Xtev_7.20.3_VV	scaffold_7	1674523	1694006	+
Xtev_8.234.3_VV	scaffold_8	13229854	13246709	-
Xtev_6.1013.3_VX	scaffold_6	109933399	109934554	+
Xtev_9.1034.3_VV	scaffold_9	80831140	80836617	+
Xtev_6.154.3_VV	scaffold_6	18991220	18993732	-
Xtev_3.1429.3_VU	scaffold_3	115205799	115209298	-
Xtev_4.372.3_VV	scaffold_4	26708523	26732727	-
Xtev_1401.1.3_VX	scaffold_1401	75	11498	-
Xtev_9.329.3_VV	scaffold_9	25879008	25909491	+
Xtev_547.2.3_VV	scaffold_547	10682	28857	-
Xtev_5.293.3_VV	scaffold_5	25747420	25754256	+
Xtev_8.1486.3_VV	scaffold_8	95050707	95099076	-
Xtev_9.147.3_VX	scaffold_9	8944825	8945741	-
Xtev_3.1057.3_VV	scaffold_3	81978752	82148727	+
Xtev_549.1.3_VV	scaffold_549	14910	27962	+
Xtev_2.1159.3_VV	scaffold_2	89793078	89795426	-
Xtev_10.447.3_VX	scaffold_10	21774993	21792485	-
Xtev_1495.3.3_VX	scaffold_1495	2615	13289	+
Xtev_161.1.3_VV	scaffold_161	8800	25506	-
Xtev_8.872.3_VV	scaffold_8	55808562	55819155	+
Xtev_3.433.3_VV	scaffold_3	23795891	23822456	-
Xtev_4.369.3_VV	scaffold_4	26541758	26621891	+
Xtev_8.119.3_VV	scaffold_8	6683472	6701360	+
Xtev_3.1048.3_VX	scaffold_3	80834790	80837198	+
Xtev_2.748.3_VV	scaffold_2	57164585	57223959	-
Xtev_4.1809.3_VV	scaffold_4	126769246	126773882	-
Xtev_1129.1.3_VX	scaffold_1129	10751	14606	-
Xtev_9.739.3_VX	scaffold_9	59506999	59508172	-
Xtev_2.904.3_VV	scaffold_2	70924453	70941342	-
Xtev_10.713.3_VV	scaffold_10	35501665	35508925	+
Xtev_6.354.3_VV	scaffold_6	35359192	35438673	+
Xtev_5.928.3_VV	scaffold_5	89674271	89723379	+
Xtev_1.1325.3_VV	scaffold_1	106322650	106395964	-
Xtev_8.290.3_XV	scaffold_8	16839596	16858375	-
Xtev_3.922.3_VU	scaffold_3	72565004	72572637	+
Xtev_6.213.3_VV	scaffold_6	23091147	23113528	-
Xtev_7.910.3_VX	scaffold_7	77144590	77171062	-
Xtev_2.802.3_VV	scaffold_2	60739274	60768314	+
Xtev_8.1546.3_VX	scaffold_8	104453948	104455591	-
Xtev_8.1268.3_VV	scaffold_8	81680379	81738544	-
Xtev_5.326.3_VV	scaffold_5	30445559	30454460	-
Xtev_8c.21.3_VX	scaffold_8c	1252610	1322777	-
Xtev_1.152.3_VV	scaffold_1	15596832	15614444	+
Xtev_1.442.3_VV	scaffold_1	43328964	43394972	+
Xtev_5.1215.3_VX	scaffold_5	118667819	118670024	+
Xtev_9.317.3_VV	scaffold_9	24971573	24979795	+
Xtev_3.170.3_VXA	scaffold_3	7865195	7889886	-
Xtev_4.1729.3_VV	scaffold_4	121640667	121651048	-
Xtev_2.310.3_VV	scaffold_2	18814328	18816582	-
Xtev_4.1897.3_VU	scaffold_4	137332293	137365265	+
Xtev_6.179.3_VV	scaffold_6	20482583	20545662	+
Xtev_4.1015.3_VV	scaffold_4	78668454	78675796	+
Xtev_6.449.3_XV	scaffold_6	45471915	45472513	+
Xtev_1.1022.3_VV	scaffold_1	76478076	76511797	+
Xtev_6.651.3_VV	scaffold_6	68958969	68985128	+
Xtev_457.2.3_VX	scaffold_457	38313	54876	-
Xtev_88.1.3_VXA	scaffold_88	73931	76429	-
Xtev_17.1.3_VX	scaffold_17	2784	5586	-
Xtev_6.861.3_VV	scaffold_6	94453274	94486859	+
Xtev_4.148.3_VX	scaffold_4	9540714	9549249	+
Xtev_1.2270.3_VV	scaffold_1	185333450	185352121	+
Xtev_10.40.3_VX	scaffold_10	2183720	2206643	+
Xtev_3.963.3_VU	scaffold_3	76079114	76091333	-
Xtev_3.597.3_VU	scaffold_3	37888082	37914331	+
Xtev_5.514.3_VV	scaffold_5	50813197	50827049	+
Xtev_3.179.3_VX	scaffold_3	8149146	8150781	+
Xtev_1.278.3_VV	scaffold_1	26994322	27039452	+
Xtev_9.676.3_XV	scaffold_9	54124537	54155813	-
Xtev_3.589.3_VVA	scaffold_3	37655021	37693600	+
Xtev_8.1154.3_VV	scaffold_8	75050893	75052177	+
Xtev_9.761.3_VV	scaffold_9	61411105	61471449	+
Xtev_1.965.3_VX	scaffold_1	72416067	72416619	+
Xtev_7.679.3_VV	scaffold_7	54749038	54780093	+
Xtev_8.770.3_VX	scaffold_8	51164367	51176795	-
Xtev_6.1097.3_VX	scaffold_6	117495674	117518643	+
Xtev_10.355.3_VV	scaffold_10	17912932	17947228	-
Xtev_10.471.3_VV	scaffold_10	23111919	23113576	+
Xtev_1.2175.3_VU	scaffold_1	178120092	178327977	+
Xtev_3.814.3_VV	scaffold_3	59758880	59763772	-
Xtev_4.907.3_VV	scaffold_4	71912358	71943093	-
Xtev_7.186.3_VV	scaffold_7	12896357	13114631	+
Xtev_44.22.3_VU	scaffold_44	384698	385181	-
Xtev_251.4.3_VX	scaffold_251	104132	135790	-
Xtev_7.742.3_VV	scaffold_7	61023179	61114169	+
Xtev_3.835.3_VV	scaffold_3	63553083	63563605	-
Xtev_7186.1.3_VX	scaffold_7186	0	2606	-
Xtev_10.714.3_VX	scaffold_10	35510335	35510587	-
Xtev_1.510.3_VV	scaffold_1	46320538	46339296	-
Xtev_4.782.3_VX	scaffold_4	61716262	61728010	-
Xtev_1.1821.3_VV	scaffold_1	136955592	136970645	-
Xtev_77.1.3_VX	scaffold_77	1537	6635	+
Xtev_1.1025.3_VV	scaffold_1	76604559	76615667	-
Xtev_3664.2.3_VX	scaffold_3664	2476	4096	+
Xtev_87.2.3_VV	scaffold_87	69350	72453	+
Xtev_5.645.3_VU	scaffold_5	66185328	66232576	+
Xtev_2.27.3_VXA	scaffold_2	1347201	1355146	-
Xtev_38.4.3_VVA	scaffold_38	171853	178095	-
Xtev_1.356.3_VU	scaffold_1	35910736	35913959	+
Xtev_1.781.3_VV	scaffold_1	62622927	62628515	+
Xtev_489.2.3_VVA	scaffold_489	11927	17111	+
Xtev_109.4.3_XV	scaffold_109	67743	68065	+
Xtev_2.466.3_VX	scaffold_2	31758088	31784046	+
Xtev_1.723.3_VX	scaffold_1	58949019	58951723	-
Xtev_4.197.3_VV	scaffold_4	12263947	12275979	-
Xtev_2.206.3_VV	scaffold_2	13233452	13281509	+
Xtev_4.1938.3_VX	scaffold_4	140127645	140132605	+
Xtev_8.758.3_VV	scaffold_8	50773322	50774106	+
Xtev_8.585.3_VV	scaffold_8	42494453	42499196	-
Xtev_7.114.3_VX	scaffold_7	7200535	7201313	-
Xtev_1.686.3_VV	scaffold_1	56078162	56090310	-
Xtev_3.843.3_VV	scaffold_3	64156780	64185978	-
Xtev_7.1341.3_VV	scaffold_7	112560606	112569932	-
Xtev_7134.1.3_VX	scaffold_7134	420	3367	-
Xtev_2.398.3_VV	scaffold_2	26158056	26167359	-
Xtev_5.19.3_VV	scaffold_5	2328192	2333734	+
Xtev_4.1491.3_XV	scaffold_4	107294692	107311744	+
Xtev_2.83.3_VV	scaffold_2	4715093	4731447	-
Xtev_3.199.3_VV	scaffold_3	9684754	9702170	-
Xtev_7028.1.3_VX	scaffold_7028	903	3426	+
Xtev_4.884.3_VV	scaffold_4	70226211	70236282	-
Xtev_4.76.3_VX	scaffold_4	6178354	6203215	-
Xtev_2546.1.3_VX	scaffold_2546	1	3816	+
Xtev_4.531.3_VVA	scaffold_4	43210058	43307675	-
Xtev_3.776.3_VV	scaffold_3	54856570	54881080	+
Xtev_4.677.3_VV	scaffold_4	57487343	57495597	-
Xtev_1.268.3_VV	scaffold_1	25875076	25892947	+
Xtev_1.487.3_VV	scaffold_1	45773407	45781210	+
Xtev_1.2011.3_VV	scaffold_1	158120619	158129061	-
Xtev_6.626.3_VV	scaffold_6	63776737	63790789	-
Xtev_8.605.3_VV	scaffold_8	43763833	43787231	+
Xtev_6.489.3_VV	scaffold_6	50793950	50808869	+
Xtev_5.262.3_VV	scaffold_5	22589966	22607320	-
Xtev_745.1.3_VV	scaffold_745	21572	21947	+
Xtev_1.1257.3_VU	scaffold_1	100021134	100040032	+
Xtev_8c.7.3_VX	scaffold_8c	148835	173155	-
Xtev_4.217.3_VX	scaffold_4	13097923	13104482	-
Xtev_9.1061.3_VV	scaffold_9	83013392	83023521	-
Xtev_2.884.3_VV	scaffold_2	69171680	69173671	+
Xtev_353.2.3_VX	scaffold_353	6356	8147	-
Xtev_2.288.3_VV	scaffold_2	17798758	17804195	-
Xtev_10.679.3_VV	scaffold_10	33681051	33695773	+
Xtev_6.263.3_VV	scaffold_6	27875279	27921365	-
Xtev_5.334.3_VV	scaffold_5	31343262	31419342	+
Xtev_1.2357.3_VV	scaffold_1	195865818	195878780	-
Xtev_7.308.3_VX	scaffold_7	24067866	24189459	+
Xtev_1.259.3_VVA	scaffold_1	24820625	24879822	+
Xtev_1.186.3_VV	scaffold_1	17428344	17448361	+
Xtev_1.2433.3_VV	scaffold_1	202146985	202161753	-
Xtev_7.1040.3_VVA	scaffold_7	90756968	90761602	-
Xtev_2.236.3_VV	scaffold_2	14269134	14281563	+
Xtev_10.512.3_VX	scaffold_10	25611428	25679686	+
Xtev_656.1.3_VX	scaffold_656	2174	4955	+
Xtev_8.1107.3_VV	scaffold_8	70259919	70261044	+
Xtev_4.105.3_VX	scaffold_4	7490962	7494075	-
Xtev_4.445.3_VV	scaffold_4	31992242	32070096	-
Xtev_1.1102.3_VV	scaffold_1	85617289	85618663	+
Xtev_8.1271.3_VV	scaffold_8	81825094	81914489	+
Xtev_7.692.3_VX	scaffold_7	55158480	55160662	-
Xtev_8.766.3_VV	scaffold_8	51050843	51058849	+
Xtev_1.11.3_VX	scaffold_1	338400	341228	+
Xtev_1.1164.3_VV	scaffold_1	89481155	89482075	+
Xtev_1.1241.3_VV	scaffold_1	97709306	97717011	+
Xtev_2.1527.3_VV	scaffold_2	125823354	125869490	-
Xtev_3.203.3_VVA	scaffold_3	9943151	9951890	+
Xtev_8221.1.3_VX	scaffold_8221	1631	2144	-
Xtev_5.684.3_XV	scaffold_5	70468543	70474378	-
Xtev_75.16.3_VX	scaffold_75	142734	147275	-
Xtev_5b.85.3_VX	scaffold_5b	6295029	6297718	+
Xtev_2.1098.3_VV	scaffold_2	85455194	85460546	+
Xtev_3.586.3_VU	scaffold_3	36888313	36905183	+
Xtev_1.1154.3_VV	scaffold_1	88243558	88256584	+
Xtev_6.1321.3_VX	scaffold_6	137159066	137159321	+
Xtev_3.1180.3_VV	scaffold_3	91862819	91881580	+
Xtev_2.62.3_VV	scaffold_2	3514336	3532524	-
Xtev_612.5.3_VX	scaffold_612	42087	46882	-
Xtev_2.937.3_VX	scaffold_2	75477140	75479625	-
Xtev_1.1186.3_VV	scaffold_1	92515132	92569958	+
Xtev_6.56.3_VX	scaffold_6	6769956	6848726	+
Xtev_7.63.3_VX	scaffold_7	4944188	4984383	-
Xtev_3.437.3_VV	scaffold_3	23940557	23948035	+
Xtev_7.18.3_VX	scaffold_7	1566254	1610085	-
Xtev_9.545.3_VV	scaffold_9	41078691	41128754	+
Xtev_4.1321.3_VV	scaffold_4	93696024	93718460	-
Xtev_2.1613.3_VV	scaffold_2	133825934	133837651	+
Xtev_9.592.3_VV	scaffold_9	45162813	45179447	-
Xtev_7.1494.3_VU	scaffold_7	123369232	123372418	-
Xtev_1.735.3_VU	scaffold_1	59384899	59467372	-
Xtev_2.84.3_VV	scaffold_2	4734752	4744522	-
Xtev_4.1322.3_VV	scaffold_4	93718518	93744657	+
Xtev_24.11.3_VV	scaffold_24	415716	434355	+
Xtev_2.391.3_VX	scaffold_2	25359211	25396726	+
Xtev_8.1303.3_VV	scaffold_8	83670717	83688035	-
Xtev_2.65.3_VV	scaffold_2	3641224	3643937	+
Xtev_3.195.3_VXA	scaffold_3	8769198	8787538	-
Xtev_4.333.3_VV	scaffold_4	21500086	21565913	+
Xtev_6.1430.3_VXA	scaffold_6	141633782	141635624	+
Xtev_1.649.3_VV	scaffold_1	55068863	55080526	-
Xtev_1.194.3_VV	scaffold_1	17785080	17790002	-
Xtev_2.1248.3_VX	scaffold_2	94682606	94748882	+
Xtev_3.224.3_VVA	scaffold_3	10777924	10790442	-
Xtev_1.817.3_VV	scaffold_1	63613725	63635318	-
Xtev_72.1.3_XV	scaffold_72	2913	68834	+
Xtev_7.1126.3_VV	scaffold_7	98904707	98913110	-
Xtev_4.825.3_VV	scaffold_4	65771946	65780785	+
Xtev_8.307.3_VV	scaffold_8	17437303	17458912	-
Xtev_3.726.3_VU	scaffold_3	51406795	51424499	+
Xtev_2.1599.3_VV	scaffold_2	131756912	131765723	-
Xtev_6.1391.3_VX	scaffold_6	140996511	140999019	-
Xtev_104.3.3_VX	scaffold_104	157578	178200	-
Xtev_1.560.3_VU	scaffold_1	49863926	49925875	+
Xtev_5.175.3_VV	scaffold_5	13214021	13230239	-
Xtev_5.482.3_VV	scaffold_5	48168136	48185114	+
Xtev_9.400.3_VU	scaffold_9	31906947	31909401	+
Xtev_5.25.3_VV	scaffold_5	2989054	3013626	+
Xtev_10.503.3_VXA	scaffold_10	24611775	24632620	-
Xtev_4.36.3_VX	scaffold_4	1371277	1372396	+
Xtev_5.979.3_VV	scaffold_5	94575138	94610079	+
Xtev_6.1435.3_VV	scaffold_6	141730099	141733996	-
Xtev_4.1588.3_VV	scaffold_4	112092330	112110614	-
Xtev_4.628.3_VV	scaffold_4	51996479	52020187	+
Xtev_7.193.3_VV	scaffold_7	14258293	14269561	-
Xtev_10.577.3_VV	scaffold_10	28895079	28907506	+
Xtev_9.966.3_VV	scaffold_9	78227291	78237658	-
Xtev_1.991.3_VV	scaffold_1	74074166	74119255	+
Xtev_7.103.3_VV	scaffold_7	6925732	6956211	-
Xtev_6.7.3_VXA	scaffold_6	191432	247868	+
Xtev_3.593.3_VV	scaffold_3	37793306	37830100	-
Xtev_9.1164.3_VX	scaffold_9	86210749	86214892	+
Xtev_7.456.3_VX	scaffold_7	36985654	36986900	-
Xtev_401.1.3_VV	scaffold_401	41715	56804	+
Xtev_6.462.3_VV	scaffold_6	46387744	46486268	-
Xtev_10.31.3_VV	scaffold_10	1292866	1297371	-
Xtev_151.23.3_VX	scaffold_151	207229	216550	-
Xtev_1.374.3_VV	scaffold_1	37698620	37710383	+
Xtev_10.223.3_VU	scaffold_10	8779920	8948453	-
Xtev_5.77.3_VV	scaffold_5	7365576	7376486	+
Xtev_75.10.3_VUA	scaffold_75	60772	99746	-
Xtev_3.816.3_VV	scaffold_3	60784013	60805966	-
Xtev_4.1793.3_VV	scaffold_4	125081638	125091481	-
Xtev_5.489.3_VX	scaffold_5	48620355	48624111	-
Xtev_1.114.3_VV	scaffold_1	11072681	11085919	+
Xtev_4.291.3_VU	scaffold_4	19696482	19711620	+
Xtev_4.845.3_VV	scaffold_4	67147449	67185530	+
Xtev_9.417.3_VX	scaffold_9	33047395	33087272	+
Xtev_8.989.3_VV	scaffold_8	63125274	63183513	-
Xtev_9.186.3_VU	scaffold_9	12574757	12698085	-
Xtev_9.478.3_VV	scaffold_9	36318156	36361797	-
Xtev_10.182.3_VV	scaffold_10	6431077	6457614	+
Xtev_9.1280.3_VU	scaffold_9	97664420	97667144	-
Xtev_4.272.3_XV	scaffold_4	17620640	17628035	-
Xtev_9.877.3_VX	scaffold_9	71515622	71517516	+
Xtev_4.471.3_VV	scaffold_4	36357098	36357928	+
Xtev_10.448.3_VV	scaffold_10	21930631	21972539	-
Xtev_1.1820.3_VV	scaffold_1	136903015	136920259	-
Xtev_9.610.3_VU	scaffold_9	46779646	46786043	-
Xtev_2.1219.3_VV	scaffold_2	93160465	93247113	+
Xtev_4.1346.3_VV	scaffold_4	96358469	96372684	+
Xtev_7.304.3_VV	scaffold_7	23903965	23924187	-
Xtev_2.453.3_VV	scaffold_2	30953144	30960034	+
Xtev_3.702.3_VX	scaffold_3	48914752	48918620	+
Xtev_2.447.3_VV	scaffold_2	30324895	30344895	+
Xtev_10.596.3_VX	scaffold_10	29485248	29486719	+
Xtev_3.554.3_VV	scaffold_3	34092643	34096749	-
Xtev_8.352.3_VX	scaffold_8	20334912	20339194	+
Xtev_7.1046.3_VU	scaffold_7	91178228	91250895	-
Xtev_9.311.3_VX	scaffold_9	24345408	24360207	+
Xtev_4.1498.3_VV	scaffold_4	107403382	107434954	-
Xtev_8.171.3_VV	scaffold_8	8973856	8987452	+
Xtev_1.445.3_VV	scaffold_1	43464356	43517248	-
Xtev_6.1154.3_VV	scaffold_6	123070442	123087767	-
Xtev_223.6.3_VX	scaffold_223	156098	157825	+
Xtev_3.673.3_XV	scaffold_3	44449827	44489963	-
Xtev_2.940.3_VV	scaffold_2	75572412	75599088	+
Xtev_9.421.3_VV	scaffold_9	33312885	33338994	+
Xtev_6.1062.3_VV	scaffold_6	114579655	114595195	-
Xtev_18.1.3_VV	scaffold_18	35726	45131	+
Xtev_6.278.3_VV	scaffold_6	28978888	29012599	+
Xtev_9.789.3_VX	scaffold_9	63490010	63492073	+
Xtev_9.1163.3_VX	scaffold_9	86209662	86214896	+
Xtev_8.674.3_VV	scaffold_8	47173359	47190959	+
Xtev_4.724.3_VV	scaffold_4	59219349	59231793	-
Xtev_8492.1.3_VX	scaffold_8492	1371	2143	-
Xtev_10.616.3_VX	scaffold_10	30326552	30350677	-
Xtev_7.1290.3_VV	scaffold_7	107369304	107388267	-
Xtev_8c.22.3_VX	scaffold_8c	1417454	1420538	+
Xtev_8.595.3_VV	scaffold_8	42900175	42965320	+
Xtev_2.975.3_VV	scaffold_2	77588860	77612837	-
Xtev_2.1519.3_VV	scaffold_2	124115666	124131244	+
Xtev_4.1069.3_VU	scaffold_4	80762430	80768267	-
Xtev_1.1191.3_XV	scaffold_1	92958208	93022023	+
Xtev_4.1060.3_VU	scaffold_4	80499979	80519786	-
Xtev_1.1850.3_VX	scaffold_1	140034290	140087873	-
Xtev_1.1845.3_VV	scaffold_1	139113810	139147737	-
Xtev_4924.1.3_VX	scaffold_4924	2758	3544	-
Xtev_108.6.3_VV	scaffold_108	131905	141162	-
Xtev_181.10.3_VX	scaffold_181	215219	249596	+
Xtev_1.665.3_VV	scaffold_1	55555789	55661429	+
Xtev_8.689.3_VV	scaffold_8	48057069	48062371	+
Xtev_3.1198.3_VX	scaffold_3	93375251	93376509	+
Xtev_2385.1.3_XV	scaffold_2385	1272	2319	-
Xtev_7.132.3_VV	scaffold_7	7848714	7872242	-
Xtev_6.1347.3_VX	scaffold_6	138394790	138560916	-
Xtev_6.1344.3_VV	scaffold_6	138326623	138330373	-
Xtev_6.1081.3_VU	scaffold_6	116366511	116374913	-
Xtev_7.850.3_VV	scaffold_7	71053438	71078717	-
Xtev_3.304.3_VV	scaffold_3	13354548	13361945	-
Xtev_5.800.3_VV	scaffold_5	79661946	79678913	+
Xtev_4.702.3_VV	scaffold_4	58673280	58754938	+
Xtev_9.384.3_VV	scaffold_9	31199283	31227287	-
Xtev_2.947.3_VV	scaffold_2	75981457	76013232	-
Xtev_5.1034.3_VV	scaffold_5	101757693	101764917	-
Xtev_1.1344.3_VV	scaffold_1	108304457	108458574	-
Xtev_5.137.3_VV	scaffold_5	10408601	10438151	-
Xtev_1.217.3_VV	scaffold_1	19881868	19898959	+
Xtev_7371.1.3_VX	scaffold_7371	74	1070	-
Xtev_6.466.3_VX	scaffold_6	46533135	46533607	+
Xtev_275.4.3_VV	scaffold_275	91089	106683	-
Xtev_1.763.3_VV	scaffold_1	61461396	61503733	+
Xtev_78.2.3_VV	scaffold_78	341909	355833	-
Xtev_5.506.3_VV	scaffold_5	49884561	49910054	-
Xtev_4.1807.3_VX	scaffold_4	126742689	126744083	-
Xtev_10.502.3_VV	scaffold_10	24607184	24611586	+
Xtev_10.414.3_VX	scaffold_10	19644445	19737770	+
Xtev_6.1345.3_VV	scaffold_6	138330785	138342555	+
Xtev_3.1418.3_VV	scaffold_3	114156986	114237978	-
Xtev_2.1295.3_VV	scaffold_2	100612434	100634031	+
Xtev_7.1442.3_VX	scaffold_7	118193307	118195720	+
Xtev_7.283.3_VV	scaffold_7	22609940	22646188	+
Xtev_2.1610.3_VX	scaffold_2	133585425	133601021	-
Xtev_9.588.3_VX	scaffold_9	44947503	44949880	-
Xtev_6.220.3_VV	scaffold_6	23559108	23593906	+
Xtev_7.1092.3_VV	scaffold_7	94933092	94937851	-
Xtev_8.1077.3_VV	scaffold_8	69269983	69290487	-
Xtev_7121.1.3_VX	scaffold_7121	683	1692	+
Xtev_5.1206.3_VV	scaffold_5	118192405	118208869	-
Xtev_5.992.3_VV	scaffold_5	96024803	96035073	+
Xtev_6.1222.3_VV	scaffold_6	129643876	129655320	-
Xtev_513.1.3_VV	scaffold_513	15276	27696	-
Xtev_1.44.3_VV	scaffold_1	4910176	4917025	+
Xtev_1.2010.3_VX	scaffold_1	158068812	158106703	-
Xtev_9.1092.3_VV	scaffold_9	84284647	84305691	-
Xtev_8.232.3_VV	scaffold_8	13181241	13205636	+
Xtev_9.629.3_VV	scaffold_9	48381477	48395201	-
Xtev_5.1255.3_VX	scaffold_5	122059150	122060667	+
Xtev_5734.1.3_VX	scaffold_5734	115	1552	-
Xtev_6.1348.3_VX	scaffold_6	138444372	138445516	+
Xtev_906.1.3_VX	scaffold_906	2430	4509	+
Xtev_7.1293.3_VX	scaffold_7	107651014	107654022	-
Xtev_4.488.3_VV	scaffold_4	37674091	37709792	-
Xtev_1236.1.3_VX	scaffold_1236	4	2446	+
Xtev_9.1201.3_VV	scaffold_9	90297377	90302571	-
Xtev_83.5.3_VV	scaffold_83	345174	354537	-
Xtev_4.1333.3_VU	scaffold_4	94714362	94764771	-
Xtev_2.827.3_VV	scaffold_2	62932087	62940168	-
Xtev_6.1146.3_VV	scaffold_6	122093196	122101575	-
Xtev_7.471.3_VV	scaffold_7	38695647	38705954	-
Xtev_3.1123.3_VV	scaffold_3	86705432	86988487	-
Xtev_2.805.3_VV	scaffold_2	60896121	60907568	-
Xtev_10.356.3_VX	scaffold_10	17940673	17941396	-
Xtev_2.393.3_VV	scaffold_2	25493461	25527119	+
Xtev_4.1728.3_VV	scaffold_4	121532977	121593220	-
Xtev_2.14.3_VV	scaffold_2	770587	786497	-
Xtev_7.301.3_VV	scaffold_7	23647816	23680851	+
Xtev_3.518.3_XV	scaffold_3	32390023	32409535	+
Xtev_1.428.3_XV	scaffold_1	42814375	42836034	+
Xtev_4.1794.3_VV	scaffold_4	125093984	125116866	-
Xtev_5.475.3_VV	scaffold_5	47435822	47500391	-
Xtev_5.347.3_VX	scaffold_5	32444369	32453702	-
Xtev_3.452.3_VV	scaffold_3	24781265	24811722	+
Xtev_2.767.3_VX	scaffold_2	58687459	58689052	-
Xtev_2.1054.3_VU	scaffold_2	82016700	82017991	+
Xtev_5b.65.3_VX	scaffold_5b	3781409	3788649	+
Xtev_8.1040.3_VV	scaffold_8	66213761	66231108	+
Xtev_6.364.3_VV	scaffold_6	36865638	36940711	-
Xtev_1.2115.3_VV	scaffold_1	170336113	170357089	+
Xtev_7.1431.3_VX	scaffold_7	116508515	116513130	-
Xtev_3.386.3_VV	scaffold_3	20932750	20940618	-
Xtev_4.475.3_VV	scaffold_4	36535046	36585326	-
Xtev_6.958.3_VV	scaffold_6	105196243	105202513	-
Xtev_5.769.3_VV	scaffold_5	77006837	77012804	-
Xtev_8.1017.3_VX	scaffold_8	65283533	65291278	-
Xtev_4.1940.3_VX	scaffold_4	140169472	140173096	+
Xtev_75.32.3_VX	scaffold_75	240767	243189	+
Xtev_2.118.3_VV	scaffold_2	6745374	6766714	-
Xtev_4.674.3_VV	scaffold_4	57376119	57400110	-
Xtev_5.682.3_VX	scaffold_5	70443142	70444616	-
Xtev_4.1011.3_VX	scaffold_4	78510399	78511772	-
Xtev_9.232.3_VV	scaffold_9	17474858	17482255	+
Xtev_5.438.3_VV	scaffold_5	41786577	41796976	-
Xtev_1.1270.3_XV	scaffold_1	100841453	100876676	+
Xtev_2.541.3_VV	scaffold_2	37297711	37312560	+
Xtev_65.18.3_VV	scaffold_65	395220	414609	-
Xtev_5.15.3_VV	scaffold_5	1866799	1894155	-
Xtev_2.1251.3_VU	scaffold_2	94807513	94815716	+
Xtev_1.450.3_XV	scaffold_1	44065537	44093451	-
Xtev_5.1193.3_VV	scaffold_5	117680909	117737109	-
Xtev_991.1.3_VX	scaffold_991	5849	15398	+
Xtev_5.14.3_VV	scaffold_5	1701786	1769077	-
Xtev_1.1204.3_VXA	scaffold_1	94260017	94273363	-
Xtev_4.839.3_VV	scaffold_4	66916920	66985973	-
Xtev_8.734.3_VX	scaffold_8	49891613	49925635	-
Xtev_1.365.3_XV	scaffold_1	36174883	36181325	+
Xtev_4.1226.3_VX	scaffold_4	86284268	86297168	+
Xtev_1.1723.3_VX	scaffold_1	130610168	130612924	-
Xtev_277.2.3_VX	scaffold_277	26214	103823	-
Xtev_8.3.3_VV	scaffold_8	93916	168797	-
Xtev_2.974.3_VV	scaffold_2	77326662	77432628	-
Xtev_7087.1.3_VV	scaffold_7087	1992	2601	+
Xtev_4.1522.3_VX	scaffold_4	108140662	108166141	-
Xtev_4415.1.3_VX	scaffold_4415	1585	2266	+
Xtev_1.1226.3_VV	scaffold_1	96011128	96043706	-
Xtev_1.2144.3_VV	scaffold_1	173795716	173804825	-
Xtev_3.1273.3_VV	scaffold_3	100409238	100470115	-
Xtev_4.1667.3_VV	scaffold_4	117029910	117037843	+
Xtev_4.1581.3_VV	scaffold_4	111822616	111827754	-
Xtev_1.1978.3_VV	scaffold_1	155476169	155502648	-
Xtev_2733.1.3_VX	scaffold_2733	1393	4479	+
Xtev_24.28.3_VXA	scaffold_24	977258	981697	+
Xtev_9.670.3_VV	scaffold_9	53399281	53436373	-
Xtev_1.1977.3_XV	scaffold_1	155323966	155408326	-
Xtev_7.726.3_VV	scaffold_7	60075817	60085779	+
Xtev_8.541.3_VV	scaffold_8	35310083	35311737	+
Xtev_8.742.3_VX	scaffold_8	50089642	50090614	+
Xtev_1.71.3_VV	scaffold_1	7001764	7009606	-
Xtev_3.99.3_VX	scaffold_3	4259360	4260264	-
Xtev_4.237.3_VV	scaffold_4	15011319	15099414	+
Xtev_10.601.3_VV	scaffold_10	29790682	29858019	+
Xtev_363.5.3_VX	scaffold_363	48323	50910	+
Xtev_511.2.3_VX	scaffold_511	14196	46806	-
Xtev_1.615.3_VV	scaffold_1	53905771	53923696	-
Xtev_2.1492.3_VV	scaffold_2	120756158	120765717	-
Xtev_1.1415.3_VV	scaffold_1	115888458	115897929	+
Xtev_6.570.3_VV	scaffold_6	58880075	58900600	-
Xtev_6.174.3_VV	scaffold_6	20261762	20276813	-
Xtev_6.612.3_VV	scaffold_6	62422498	62472979	+
Xtev_4.804.3_VV	scaffold_4	63133488	63135477	+
Xtev_2.1521.3_VVA	scaffold_2	124151639	124179153	-
Xtev_5.341.3_VX	scaffold_5	32305729	32309086	+
Xtev_4.1267.3_VX	scaffold_4	89070292	89082622	+
Xtev_3.902.3_VV	scaffold_3	69940690	70034160	+
Xtev_4.1294.3_VV	scaffold_4	92296535	92314188	+
Xtev_2885.1.3_VX	scaffold_2885	754	6502	-
Xtev_5.937.3_VV	scaffold_5	90195168	90198394	+
Xtev_5.920.3_VV	scaffold_5	89297486	89351947	+
Xtev_2.996.3_VU	scaffold_2	78366396	78389570	-
Xtev_7.1510.3_VX	scaffold_7	123943157	123943970	-
Xtev_4.1028.3_VV	scaffold_4	79363053	79414357	+
Xtev_528.1.3_VX	scaffold_528	728	6014	+
Xtev_10.667.3_VV	scaffold_10	33312396	33320512	-
Xtev_9.119.3_VV	scaffold_9	5437191	5447423	-
Xtev_6.825.3_VV	scaffold_6	91278762	91346247	-
Xtev_5.33.3_VV	scaffold_5	3420922	3465600	-
Xtev_8.1368.3_VV	scaffold_8	87046397	87060596	+
Xtev_7.1039.3_VV	scaffold_7	90548194	90624240	-
Xtev_1.2462.3_VU	scaffold_1	203957418	203975514	-
Xtev_272.2.3_VV	scaffold_272	43471	57624	+
Xtev_7.1291.3_VV	scaffold_7	107412241	107462079	-
Xtev_9.1048.3_VV	scaffold_9	82159971	82165573	+
Xtev_5.952.3_VV	scaffold_5	92890633	92982068	-
Xtev_6.413.3_VV	scaffold_6	41582041	41600346	+
Xtev_3.26.3_VV	scaffold_3	865965	926332	+
Xtev_7.1358.3_VU	scaffold_7	113525356	113562965	-
Xtev_1.222.3_VV	scaffold_1	20440180	20530004	+
Xtev_2978.1.3_VX	scaffold_2978	304	5306	-
Xtev_1.2077.3_VV	scaffold_1	166595498	166597085	+
Xtev_8.515.3_VV	scaffold_8	31175758	31190975	-
Xtev_6.733.3_VU	scaffold_6	81148249	81187128	+
Xtev_9.823.3_VV	scaffold_9	66575406	66586621	-
Xtev_4.665.3_VV	scaffold_4	53635279	53648143	-
Xtev_9.353.3_VX	scaffold_9	28972690	28975269	-
Xtev_3.1358.3_VV	scaffold_3	107931453	108226202	-
Xtev_3.1023.3_VV	scaffold_3	78567003	78579557	+
Xtev_622.3.3_VV	scaffold_622	53197	55722	+
Xtev_8.929.3_XV	scaffold_8	59778060	59829966	-
Xtev_1.280.3_VX	scaffold_1	27047188	27050939	+
Xtev_3.764.3_VVA	scaffold_3	54430259	54439701	+
Xtev_7.1396.3_VV	scaffold_7	114824255	114831806	-
Xtev_5.924.3_VV	scaffold_5	89387810	89403361	-
Xtev_3.47.3_VX	scaffold_3	1572137	1575650	-
Xtev_8.730.3_VU	scaffold_8	49806330	49809019	-
Xtev_2.305.3_VV	scaffold_2	18432819	18437915	-
Xtev_8.306.3_VX	scaffold_8	17435989	17438105	-
Xtev_10.120.3_VV	scaffold_10	4685349	4698789	+
Xtev_629.1.3_VV	scaffold_629	30820	32235	+
Xtev_6.68.3_VV	scaffold_6	8596340	8608539	-
Xtev_6.303.3_VU	scaffold_6	31229687	31245457	-
Xtev_6.1074.3_VV	scaffold_6	115944705	115968160	-
Xtev_527.3.3_VX	scaffold_527	18588	57168	+
Xtev_1.1609.3_VV	scaffold_1	124816720	124820904	+
Xtev_9.398.3_VV	scaffold_9	31891944	31892754	+
Xtev_75.1.3_VX	scaffold_75	260	1313	-
Xtev_2.1554.3_VXA	scaffold_2	127511156	127516389	-
Xtev_2.1060.3_VV	scaffold_2	82141553	82149156	-
Xtev_5.186.3_VX	scaffold_5	15650344	15661470	-
Xtev_8.242.3_VV	scaffold_8	13427323	13452450	-
Xtev_23.4.3_VV	scaffold_23	838716	872288	+
Xtev_94.2.3_VX	scaffold_94	258709	296335	-
Xtev_8.1510.3_VX	scaffold_8	97474731	97484258	+
Xtev_2.1773.3_VX	scaffold_2	145216570	145238869	+
Xtev_236.2.3_VX	scaffold_236	69213	89405	-
Xtev_2.1101.3_VV	scaffold_2	85604664	85612135	+
Xtev_5.401.3_VXA	scaffold_5	38943753	38969315	+
Xtev_6.671.3_VV	scaffold_6	73628149	73638331	+
Xtev_4.522.3_VV	scaffold_4	42919807	42931364	+
Xtev_8.1047.3_VX	scaffold_8	66306708	66315112	+
Xtev_688.1.3_VX	scaffold_688	570	2534	+
Xtev_4.670.3_VX	scaffold_4	56641666	56665662	+
Xtev_8.635.3_VV	scaffold_8	44780011	44792958	-
Xtev_6.442.3_VV	scaffold_6	45283820	45309679	+
Xtev_1.1407.3_VVA	scaffold_1	114884694	114993006	+
Xtev_8.1172.3_VU	scaffold_8	76212292	76247635	+
Xtev_8.1134.3_VV	scaffold_8	74305402	74355700	-
Xtev_48.2.3_VV	scaffold_48	24146	40045	+
Xtev_9.800.3_VX	scaffold_9	65074929	65341789	-
Xtev_327.1.3_VXA	scaffold_327	25	2786	-
Xtev_4.1734.3_VV	scaffold_4	122148847	122201816	-
Xtev_9.900.3_VX	scaffold_9	74055212	74056290	+
Xtev_8.93.3_VX	scaffold_8	5215129	5229452	-
Xtev_6.1079.3_VV	scaffold_6	116322659	116349679	-
Xtev_8.251.3_VV	scaffold_8	13954550	13958692	-
Xtev_10.99.3_VX	scaffold_10	4221978	4226988	+
Xtev_6.353.3_VV	scaffold_6	34941315	34981513	+
Xtev_1.2078.3_VXA	scaffold_1	166596826	166598348	-
Xtev_4.810.3_VX	scaffold_4	63228017	63229545	+
Xtev_1.1663.3_VV	scaffold_1	127129105	127148686	+
Xtev_1.1680.3_VV	scaffold_1	127916292	127921553	-
Xtev_1.240.3_VU	scaffold_1	21988543	22013511	-
Xtev_7.677.3_VV	scaffold_7	54672321	54708378	+
Xtev_2329.1.3_VX	scaffold_2329	4105	7744	+
Xtev_2.581.3_VV	scaffold_2	40742629	40770355	-
Xtev_2.1042.3_VV	scaffold_2	81510221	81528550	-
Xtev_9.932.3_VV	scaffold_9	75348275	75365946	+
Xtev_6.952.3_VV	scaffold_6	104674158	104702713	+
Xtev_4.1441.3_VV	scaffold_4	103272657	103287214	-
Xtev_8.824.3_VV	scaffold_8	52890900	52907642	-
Xtev_9.448.3_VV	scaffold_9	34490754	34518236	+
Xtev_9.514.3_VX	scaffold_9	38078126	38087373	-
Xtev_54.14.3_VXA	scaffold_54	506968	508232	+
Xtev_4.192.3_VX	scaffold_4	11973189	11975821	-
Xtev_1095.2.3_VV	scaffold_1095	8435	15128	-
Xtev_51.14.3_VX	scaffold_51	584795	591784	+
Xtev_7.174.3_VU	scaffold_7	11010889	11028829	-
Xtev_1.2510.3_VX	scaffold_1	215902622	215903445	-
Xtev_9.840.3_VV	scaffold_9	68432999	68526371	+
Xtev_2.1009.3_VV	scaffold_2	80551505	80566476	+
Xtev_5.601.3_VV	scaffold_5	61174137	61193587	-
Xtev_112.3.3_VX	scaffold_112	252242	255331	-
Xtev_2.381.3_XV	scaffold_2	24874123	24919892	-
Xtev_5.1042.3_VX	scaffold_5	102014810	102017741	-
Xtev_2.1537.3_VX	scaffold_2	126364087	126368192	-
Xtev_3.600.3_VX	scaffold_3	37966027	37975849	+
Xtev_6.315.3_VV	scaffold_6	32242889	32309432	+
Xtev_7.885.3_VV	scaffold_7	74919366	74924591	+
Xtev_8.1377.3_VV	scaffold_8	87356101	87406117	-
Xtev_9.519.3_VV	scaffold_9	39229505	39330686	-
Xtev_10.715.3_VV	scaffold_10	35539332	35548073	-
Xtev_7.1219.3_VU	scaffold_7	103518955	103520269	-
Xtev_4.94.3_VV	scaffold_4	6968428	6982440	+
Xtev_8.826.3_VV	scaffold_8	52964414	52990104	+
Xtev_5.677.3_VV	scaffold_5	70227364	70279542	+
Xtev_1.140.3_VV	scaffold_1	14022769	14183691	-
Xtev_1.2280.3_VV	scaffold_1	186492108	186499764	-
Xtev_9.402.3_VV	scaffold_9	32088551	32101098	+
Xtev_10.487.3_VU	scaffold_10	23818114	23818876	+
Xtev_9.87.3_VV	scaffold_9	4168315	4170977	+
Xtev_8.1269.3_VV	scaffold_8	81741562	81792827	-
Xtev_67.1.3_VV	scaffold_67	2911	106002	-
Xtev_1.1449.3_VX	scaffold_1	117733663	117734541	-
Xtev_1.1674.3_VV	scaffold_1	127712064	127720434	-
Xtev_9.563.3_VV	scaffold_9	43066787	43081983	-
Xtev_1.598.3_VV	scaffold_1	53068825	53127368	+
Xtev_7.23.3_VVA	scaffold_7	1781656	1805284	+
Xtev_4.1548.3_VV	scaffold_4	110866448	110904230	+
Xtev_4.163.3_VU	scaffold_4	10238904	10242462	-
Xtev_6.253.3_VV	scaffold_6	26107171	26144314	+
Xtev_6.535.3_VV	scaffold_6	56166175	56216232	+
Xtev_6.191.3_VVA	scaffold_6	21713640	21760740	-
Xtev_1.1582.3_VV	scaffold_1	123589708	123603528	-
Xtev_82.1.3_VX	scaffold_82	184005	185111	+
Xtev_112.1.3_VXA	scaffold_112	96892	102202	+
Xtev_8.638.3_VV	scaffold_8	44893787	44916388	-
Xtev_4.1851.3_VU	scaffold_4	131304412	131310140	-
Xtev_10.132.3_VX	scaffold_10	4839193	4856501	-
Xtev_7.709.3_VV	scaffold_7	58443854	58457831	+
Xtev_6.781.3_XV	scaffold_6	86089685	86174092	+
Xtev_3.822.3_VV	scaffold_3	61948242	62059182	+
Xtev_1.2118.3_XV	scaffold_1	170647504	170685761	+
Xtev_5849.1.3_VX	scaffold_5849	1198	3560	-
Xtev_4.293.3_VV	scaffold_4	19940983	19991495	-
Xtev_1.2347.3_VV	scaffold_1	195144671	195171825	-
Xtev_1667.1.3_VV	scaffold_1667	1880	2724	-
Xtev_29.1.3_VX	scaffold_29	22414	23278	+
Xtev_6.298.3_VV	scaffold_6	30773284	30808616	+
Xtev_4.788.3_VU	scaffold_4	62223232	62225577	+
Xtev_9.1014.3_VX	scaffold_9	79587142	79596789	+
Xtev_8.157.3_VX	scaffold_8	8230087	8240303	-
Xtev_2.1779.3_VX	scaffold_2	145372065	145374185	+
Xtev_4.1315.3_VV	scaffold_4	93453807	93458481	-
Xtev_1.1082.3_VX	scaffold_1	83595936	83596907	-
Xtev_3685.3.3_VX	scaffold_3685	3525	5231	-
Xtev_6.848.3_VV	scaffold_6	93544135	93589885	+
Xtev_2.544.3_VX	scaffold_2	37371411	37380864	+
Xtev_75.21.3_VX	scaffold_75	166312	167821	-
Xtev_10.110.3_VX	scaffold_10	4492827	4498528	-
Xtev_6.1180.3_VV	scaffold_6	125307661	125345923	+
Xtev_4.1653.3_VX	scaffold_4	116696260	116697783	-
Xtev_4.324.3_VV	scaffold_4	21280106	21289954	-
Xtev_6745.1.3_VX	scaffold_6745	2069	2651	-
Xtev_5.52.3_VXA	scaffold_5	4169813	4238011	+
Xtev_3.1013.3_VV	scaffold_3	78066821	78078478	-
Xtev_7.80.3_VXA	scaffold_7	5676087	5682761	+
Xtev_5.295.3_VV	scaffold_5	25994413	26003000	-
Xtev_7.490.3_VV	scaffold_7	40096848	40098763	+
Xtev_2.10.3_VV	scaffold_2	586266	665061	+
Xtev_760.1.3_VX	scaffold_760	161	2979	+
Xtev_5.687.3_VV	scaffold_5	70630555	70637816	-
Xtev_3.453.3_VX	scaffold_3	24835015	24881586	+
Xtev_1.1770.3_VX	scaffold_1	133933744	133938498	+
Xtev_3.882.3_VV	scaffold_3	68090682	68126870	-
Xtev_8.1545.3_VX	scaffold_8	104235431	104237236	-
Xtev_3.625.3_VV	scaffold_3	41320691	41326799	+
Xtev_1.2452.3_VV	scaffold_1	203451769	203475326	+
Xtev_8.91.3_VU	scaffold_8	5152158	5171069	+
Xtev_1.1877.3_VV	scaffold_1	144193952	144233435	-
Xtev_5b.64.3_VX	scaffold_5b	3736766	3749781	+
Xtev_223.4.3_VX	scaffold_223	32361	40776	+
Xtev_73.3.3_VX	scaffold_73	136467	139697	-
Xtev_1.1634.3_VV	scaffold_1	125747973	125767108	-
Xtev_3.856.3_VU	scaffold_3	66129744	66155225	-
Xtev_8.1289.3_VX	scaffold_8	82773774	82784231	+
Xtev_129.5.3_XV	scaffold_129	101305	144641	-
Xtev_8.1524.3_VVA	scaffold_8	99611872	99624875	-
Xtev_1.113.3_VV	scaffold_1	11015420	11057066	-
Xtev_2.100.3_VV	scaffold_2	5347089	5355434	+
Xtev_489.3.3_VX	scaffold_489	20630	23203	-
Xtev_10.740.3_VX	scaffold_10	37737961	37739437	-
Xtev_4.841.3_VX	scaffold_4	67021639	67031355	-
Xtev_4.786.3_VV	scaffold_4	62029168	62051120	+
Xtev_10.688.3_VX	scaffold_10	33958354	33959195	-
Xtev_4.1350.3_VU	scaffold_4	96707384	96732762	+
Xtev_8.452.3_VV	scaffold_8	26298294	26306561	+
Xtev_4.1245.3_XV	scaffold_4	87016817	87153614	+
Xtev_1.899.3_VV	scaffold_1	68576206	68592399	+
Xtev_1.1348.3_VV	scaffold_1	109225882	109261267	+
Xtev_10.449.3_VV	scaffold_10	22153328	22161227	+
Xtev_6.214.3_VV	scaffold_6	23121770	23129936	-
Xtev_8.686.3_VV	scaffold_8	47837871	47849708	-
Xtev_2.1813.3_VX	scaffold_2	147966211	148124252	+
Xtev_6.841.3_VV	scaffold_6	93005810	93061260	+
Xtev_8.36.3_VV	scaffold_8	1686187	1692663	+
Xtev_5.279.3_VV	scaffold_5	24641535	24661443	-
Xtev_902.2.3_VX	scaffold_902	16741	18970	+
Xtev_5.1107.3_VV	scaffold_5	108123514	108317880	-
Xtev_4.1033.3_VVA	scaffold_4	79667315	79744205	-
Xtev_7.883.3_VX	scaffold_7	74896797	74912931	+
Xtev_7.926.3_VV	scaffold_7	79982745	80012085	+
Xtev_6.134.3_VX	scaffold_6	16629175	16645249	-
Xtev_9.1118.3_VU	scaffold_9	85078317	85082075	+
Xtev_8.534.3_VV	scaffold_8	33695740	33696415	+
Xtev_2.192.3_XV	scaffold_2	12490159	12494902	-
Xtev_9.332.3_VV	scaffold_9	26126537	26782390	-
Xtev_2.722.3_VV	scaffold_2	54929600	54948733	+
Xtev_1.1027.3_VX	scaffold_1	76743871	76745758	+
Xtev_7.317.3_VV	scaffold_7	25083064	25181222	+
Xtev_2.1064.3_VX	scaffold_2	82264241	82284850	-
Xtev_3.590.3_VV	scaffold_3	37692792	37710996	-
Xtev_4.407.3_VV	scaffold_4	28747233	28772811	+
Xtev_8.1459.3_VV	scaffold_8	93543718	93565550	-
Xtev_135.1.3_VU	scaffold_135	23216	28039	-
Xtev_7.275.3_VV	scaffold_7	21529257	21587906	-
Xtev_4.1279.3_VV	scaffold_4	90519395	90580156	+
Xtev_851.4.3_VX	scaffold_851	20253	20798	-
Xtev_4.625.3_VV	scaffold_4	51869910	51873763	-
Xtev_8.514.3_VXA	scaffold_8	31094474	31163085	+
Xtev_1.1301.3_VX	scaffold_1	102140919	102145968	+
Xtev_5.427.3_VV	scaffold_5	41278592	41332406	+
Xtev_7451.1.3_VX	scaffold_7451	196	3010	-
Xtev_1.1990.3_VV	scaffold_1	156439586	156445202	-
Xtev_7.374.3_VV	scaffold_7	30097062	30125094	-
Xtev_6.853.3_VV	scaffold_6	94140505	94176353	+
Xtev_505.2.3_VVA	scaffold_505	47773	53523	+
Xtev_1.1131.3_VV	scaffold_1	86337529	86358852	+
Xtev_5.1012.3_VV	scaffold_5	98839156	98866808	+
Xtev_8.891.3_VV	scaffold_8	56261060	56281326	+
Xtev_1350.1.3_VX	scaffold_1350	1019	4402	+
Xtev_6.304.3_VXA	scaffold_6	31242877	31257808	+
Xtev_7.330.3_VV	scaffold_7	26425947	26454758	-
Xtev_9.1210.3_VVA	scaffold_9	91393619	91411617	+
Xtev_5.588.3_VU	scaffold_5	59874596	59892052	-
Xtev_4.1786.3_VV	scaffold_4	124958812	125012129	-
Xtev_8.499.3_VV	scaffold_8	30794961	30809559	-
Xtev_883.1.3_VV	scaffold_883	0	1451	-
Xtev_6.1119.3_VV	scaffold_6	119325701	119363081	+
Xtev_3.1289.3_VV	scaffold_3	103016871	103063474	+
Xtev_4.1635.3_VX	scaffold_4	115903074	115905858	-
Xtev_2.45.3_VV	scaffold_2	2153800	2160871	+
Xtev_7.674.3_VV	scaffold_7	54554356	54574627	+
Xtev_8.892.3_VV	scaffold_8	56288683	56298159	-
Xtev_3.1079.3_VV	scaffold_3	84925998	84942495	-
Xtev_4.1552.3_VU	scaffold_4	111065930	111067699	-
Xtev_4.1241.3_VV	scaffold_4	86772432	86780016	+
Xtev_2.1055.3_VV	scaffold_2	82036593	82041675	-
Xtev_3.915.3_VV	scaffold_3	71894113	71902488	-
Xtev_3.20.3_VX	scaffold_3	558175	559385	-
Xtev_5.275.3_VV	scaffold_5	23475795	23482724	-
Xtev_3.310.3_VX	scaffold_3	13930578	13931803	+
Xtev_7.1277.3_VXA	scaffold_7	107027582	107049657	+
Xtev_563.2.3_VX	scaffold_563	7839	16666	-
Xtev_5.1218.3_VU	scaffold_5	119208447	119210825	-
Xtev_3.908.3_VX	scaffold_3	70732331	70734097	+
Xtev_1.2482.3_VV	scaffold_1	205797513	205817152	+
Xtev_1.1122.3_VV	scaffold_1	86121253	86156021	+
Xtev_3.1020.3_VUA	scaffold_3	78462199	78465938	-
Xtev_2.443.3_VV	scaffold_2	30132160	30140188	+
Xtev_3473.1.3_VV	scaffold_3473	4249	4702	-
Xtev_1.68.3_VX	scaffold_1	6877725	6912897	-
Xtev_7.826.3_VV	scaffold_7	70204370	70222872	+
Xtev_9.660.3_VV	scaffold_9	51177926	51180283	-
Xtev_8.926.3_VV	scaffold_8	58925527	58965641	+
Xtev_2.1246.3_VX	scaffold_2	94320877	94330857	+
Xtev_1.1537.3_VX	scaffold_1	121512142	121513362	-
Xtev_2.55.3_VV	scaffold_2	2548278	2573900	+
Xtev_5.640.3_VV	scaffold_5	65200655	65216081	+
Xtev_7.578.3_VV	scaffold_7	49939474	49942002	+
Xtev_6.629.3_VV	scaffold_6	63835623	63867809	+
Xtev_7.691.3_VV	scaffold_7	55131715	55155836	+
Xtev_108.8.3_VX	scaffold_108	188666	189485	+
Xtev_7.1194.3_VV	scaffold_7	102501542	102510396	+
Xtev_9.1064.3_VX	scaffold_9	83030948	83058244	-
Xtev_5.723.3_VU	scaffold_5	73772459	73777278	-
Xtev_4.1105.3_VV	scaffold_4	81979157	81982654	+
Xtev_6.1105.3_VVA	scaffold_6	118637364	118649141	+
Xtev_8.731.3_VX	scaffold_8	49854476	50030220	-
Xtev_5.1051.3_VU	scaffold_5	102496918	102504901	+
Xtev_5.98.3_VV	scaffold_5	8524567	8539072	+
Xtev_7.961.3_VX	scaffold_7	83566965	83569455	+
Xtev_10.138.3_VX	scaffold_10	4997156	5015482	+
Xtev_710.2.3_XV	scaffold_710	24101	24782	+
Xtev_8.22.3_VV	scaffold_8	1449747	1475588	-
Xtev_2.223.3_VV	scaffold_2	13969292	13979338	-
Xtev_8.747.3_VV	scaffold_8	50198101	50206433	-
Xtev_1.1039.3_VV	scaffold_1	79461990	79477170	+
Xtev_10.455.3_VX	scaffold_10	22481735	22502565	+
Xtev_9.408.3_VX	scaffold_9	32344171	32345785	-
Xtev_5.164.3_VV	scaffold_5	12341963	12367400	-
Xtev_4.607.3_VXA	scaffold_4	50373948	50469329	+
Xtev_4.534.3_VV	scaffold_4	43345548	43352080	-
Xtev_3.135.3_VV	scaffold_3	5930180	5969465	+
Xtev_8.1010.3_VXA	scaffold_8	64985712	64990374	+
Xtev_1.2391.3_VV	scaffold_1	198884978	198903600	+
Xtev_5.1253.3_VX	scaffold_5	122022016	122026346	+
Xtev_4.439.3_VV	scaffold_4	30957488	30989371	-
Xtev_8.812.3_VV	scaffold_8	52430282	52453397	-
Xtev_10.203.3_VV	scaffold_10	7729639	7743207	+
Xtev_9.199.3_VVA	scaffold_9	13592777	13606786	+
Xtev_2.331.3_VV	scaffold_2	21587775	21589970	+
Xtev_10.368.3_VXA	scaffold_10	18231485	18239096	-
Xtev_2382.1.3_VX	scaffold_2382	4661	6131	-
Xtev_1.304.3_VV	scaffold_1	30155689	30245950	-
Xtev_8.536.3_VU	scaffold_8	34137724	34241813	+
Xtev_9.903.3_VV	scaffold_9	74115053	74146226	+
Xtev_9.437.3_VV	scaffold_9	33913362	33919476	-
Xtev_6.995.3_VV	scaffold_6	108177203	108201778	-
Xtev_2.813.3_VV	scaffold_2	61228901	61230971	+
Xtev_8.388.3_VVA	scaffold_8	22047401	22056521	+
Xtev_7.1436.3_VV	scaffold_7	117332469	117343108	+
Xtev_7.1228.3_VV	scaffold_7	104355727	104375588	-
Xtev_9.565.3_VV	scaffold_9	43407435	43417683	+
Xtev_65.5.3_VU	scaffold_65	106447	110660	+
Xtev_4.620.3_VV	scaffold_4	51599051	51681832	+
Xtev_32.1.3_VV	scaffold_32	286454	348842	+
Xtev_7.621.3_VV	scaffold_7	52286818	52306598	-
Xtev_7.1154.3_VV	scaffold_7	100105879	100112922	-
Xtev_4.1634.3_VV	scaffold_4	115883502	115889918	-
Xtev_4.218.3_VV	scaffold_4	13166507	13211159	+
Xtev_2.363.3_VV	scaffold_2	22908204	22919115	-
Xtev_4.902.3_VV	scaffold_4	71689283	71703689	+
Xtev_10.170.3_VV	scaffold_10	6016788	6020023	+
Xtev_2.1465.3_VVA	scaffold_2	118232106	118260423	+
Xtev_6.509.3_VV	scaffold_6	52165707	52173132	+
Xtev_2.1760.3_VX	scaffold_2	144220977	144223396	+
Xtev_8c.88.3_VU	scaffold_8c	4472307	4483606	-
Xtev_3.1388.3_VV	scaffold_3	110729692	110744145	-
Xtev_6.865.3_VV	scaffold_6	94608878	94621617	-
Xtev_2.454.3_VV	scaffold_2	31063704	31276917	-
Xtev_4.1761.3_VV	scaffold_4	123647714	123660040	-
Xtev_2.23.3_VV	scaffold_2	1094220	1150831	-
Xtev_7.1503.3_VV	scaffold_7	123743201	123751547	+
Xtev_1.85.3_VV	scaffold_1	8662461	8678913	+
Xtev_3.694.3_VU	scaffold_3	48330138	48392591	-
Xtev_7.635.3_VV	scaffold_7	52730910	52744705	-
Xtev_3.724.3_VX	scaffold_3	51021042	51104814	-
Xtev_1.867.3_VV	scaffold_1	66711209	66729973	-
Xtev_8.1387.3_VV	scaffold_8	88254649	88316782	-
Xtev_1.953.3_VV	scaffold_1	71478993	71548712	+
Xtev_8.1053.3_VX	scaffold_8	66394393	66401422	-
Xtev_89.14.3_VX	scaffold_89	313232	350015	-
Xtev_2.1438.3_VXA	scaffold_2	116043120	116049596	-
Xtev_1.443.3_VV	scaffold_1	43398749	43418403	+
Xtev_1.1919.3_VV	scaffold_1	147974356	148007281	-
Xtev_8.1152.3_VV	scaffold_8	75034294	75049283	-
Xtev_1.1509.3_VV	scaffold_1	120665284	120690134	-
Xtev_8.753.3_VV	scaffold_8	50588289	50594961	-
Xtev_4.644.3_VV	scaffold_4	52516428	52549151	-
Xtev_9.479.3_VV	scaffold_9	36471895	36546059	-
Xtev_1.33.3_VV	scaffold_1	1492632	1521606	+
Xtev_2.594.3_VX	scaffold_2	41600851	41602529	+
Xtev_8c.81.3_VX	scaffold_8c	4041369	4043397	-
Xtev_1.2051.3_VV	scaffold_1	164091789	164152504	-
Xtev_6.85.3_VX	scaffold_6	9654769	9656671	-
Xtev_2.130.3_VV	scaffold_2	7727605	7734223	-
Xtev_2.1133.3_VV	scaffold_2	87878689	87893013	+
Xtev_7.1007.3_VV	scaffold_7	88633731	88656580	+
Xtev_4.421.3_VV	scaffold_4	29374492	29394556	-
Xtev_7.609.3_VV	scaffold_7	51731547	51754007	-
Xtev_4.286.3_VU	scaffold_4	19161203	19181184	-
Xtev_1.1009.3_XV	scaffold_1	75568864	75593820	+
Xtev_1.15.3_VV	scaffold_1	498122	514557	+
Xtev_612.4.3_VX	scaffold_612	37053	37803	+
Xtev_4.131.3_VX	scaffold_4	8726225	8779591	+
Xtev_2.1072.3_VV	scaffold_2	82688535	82867696	+
Xtev_4.1045.3_VV	scaffold_4	80132743	80177258	-
Xtev_10.3.3_VX	scaffold_10	20771	21108	-
Xtev_3732.1.3_VX	scaffold_3732	2708	3210	+
Xtev_4.618.3_VV	scaffold_4	50932290	50941303	-
Xtev_2.1693.3_VVA	scaffold_2	140783311	140797699	-
Xtev_7.4.3_VV	scaffold_7	182555	196833	+
Xtev_1.1941.3_VV	scaffold_1	150670063	150675571	+
Xtev_9.1264.3_VV	scaffold_9	96179044	96188565	+
Xtev_10.619.3_VV	scaffold_10	30493302	30529789	-
Xtev_1.2304.3_VX	scaffold_1	190889005	190889904	+
Xtev_6.993.3_VV	scaffold_6	108129233	108140968	+
Xtev_3.336.3_VX	scaffold_3	16797307	16807061	-
Xtev_9.1238.3_VX	scaffold_9	92815568	92820007	+
Xtev_5.1159.3_VV	scaffold_5	115132579	115219909	+
Xtev_1.694.3_VV	scaffold_1	56249663	56252231	-
Xtev_6.1232.3_VV	scaffold_6	131904409	131914421	+
Xtev_1.630.3_VV	scaffold_1	54395673	54403305	+
Xtev_6.337.3_VV	scaffold_6	34054569	34058888	+
Xtev_8.1277.3_VV	scaffold_8	82093898	82094859	+
Xtev_2.710.3_VV	scaffold_2	53716188	53717084	+
Xtev_7.769.3_VV	scaffold_7	64398614	64401715	-
Xtev_5.609.3_VV	scaffold_5	61876027	61922335	-
Xtev_10.543.3_VV	scaffold_10	26953854	26964533	+
Xtev_4.1509.3_VV	scaffold_4	107666656	107686855	+
Xtev_3.538.3_XV	scaffold_3	33306491	33309389	-
Xtev_38.63.3_VU	scaffold_38	758557	759211	-
Xtev_5.670.3_VU	scaffold_5	69813240	69827267	-
Xtev_4.1411.3_VV	scaffold_4	102087939	102098508	+
Xtev_3.1335.3_VV	scaffold_3	106306920	106341610	-
Xtev_6.1093.3_VX	scaffold_6	117216333	117327427	+
Xtev_9.352.3_VUA	scaffold_9	28925326	29020141	-
Xtev_2.1583.3_VV	scaffold_2	129230677	129233299	+
Xtev_7.755.3_VXA	scaffold_7	62292714	62319559	-
Xtev_346.2.3_VX	scaffold_346	29703	33432	+
Xtev_7.517.3_VV	scaffold_7	43146531	43153449	+
Xtev_8.815.3_VV	scaffold_8	52688502	52709048	+
Xtev_7.1298.3_VV	scaffold_7	108726378	108750278	+
Xtev_7.472.3_VV	scaffold_7	38881688	38901115	-
Xtev_6.872.3_VV	scaffold_6	95317433	95338863	+
Xtev_132.1.3_VX	scaffold_132	13396	14719	+
Xtev_3.1216.3_VV	scaffold_3	95306979	95321044	-
Xtev_4.242.3_VX	scaffold_4	15460208	15461018	+
Xtev_5.1151.3_VX	scaffold_5	113793784	113851604	-
Xtev_6827.1.3_VV	scaffold_6827	448	967	-
Xtev_6.1318.3_VV	scaffold_6	137091215	137108290	-
Xtev_8.1517.3_VV	scaffold_8	98323062	98388828	-
Xtev_2.1736.3_VV	scaffold_2	143238761	143261241	+
Xtev_7.823.3_VX	scaffold_7	70163785	70166001	+
Xtev_1.389.3_VV	scaffold_1	39821744	39875148	-
Xtev_5b.82.3_VU	scaffold_5b	5839561	5932651	-
Xtev_6.1375.3_VV	scaffold_6	140193209	140232067	+
Xtev_7.999.3_VV	scaffold_7	87629376	87670657	+
Xtev_44.33.3_VX	scaffold_44	572900	576091	+
Xtev_4.1200.3_VXA	scaffold_4	84936627	84940335	+
Xtev_6.1398.3_VX	scaffold_6	141335293	141340342	-
Xtev_10.436.3_VV	scaffold_10	21373382	21383355	+
Xtev_48.6.3_VXA	scaffold_48	177840	190892	+
Xtev_4.1311.3_VV	scaffold_4	93392863	93443465	+
Xtev_8.168.3_VV	scaffold_8	8826581	8841387	-
Xtev_37.5.3_VV	scaffold_37	573293	576362	-
Xtev_10.56.3_VX	scaffold_10	2617248	2622075	-
Xtev_2.353.3_VV	scaffold_2	22377412	22459780	+
Xtev_3.263.3_VX	scaffold_3	11932852	11933587	+
Xtev_8.949.3_VV	scaffold_8	61082992	61108477	-
Xtev_722.1.3_XV	scaffold_722	2739	3051	+
Xtev_2.1769.3_VX	scaffold_2	144717741	144894006	+
Xtev_1.581.3_XV	scaffold_1	52316239	52317544	+
Xtev_6.241.3_VX	scaffold_6	25688178	25689517	+
Xtev_9.1275.3_VVA	scaffold_9	97412297	97423711	+
Xtev_2.880.3_VV	scaffold_2	68639632	68647152	+
Xtev_2981.1.3_VV	scaffold_2981	414	5447	+
Xtev_5.203.3_XV	scaffold_5	16472624	16483683	-
Xtev_8.776.3_VV	scaffold_8	51418413	51431569	+
Xtev_5.888.3_VV	scaffold_5	87853222	87857466	-
Xtev_5.1232.3_VVA	scaffold_5	120169653	120184623	-
Xtev_3.1371.3_VV	scaffold_3	109669267	109673289	-
Xtev_1.801.3_VV	scaffold_1	63180306	63189384	-
Xtev_2.1086.3_VV	scaffold_2	84733881	84753726	-
Xtev_1.1623.3_VX	scaffold_1	125441165	125441903	-
Xtev_8.756.3_XV	scaffold_8	50633292	50633780	+
Xtev_10.684.3_VV	scaffold_10	33753505	33881957	-
Xtev_4.1780.3_VV	scaffold_4	124597090	124602065	+
Xtev_639.1.3_VX	scaffold_639	44049	46946	+
Xtev_9.458.3_VX	scaffold_9	34926499	34931291	+
Xtev_1.602.3_VX	scaffold_1	53466030	53470680	-
Xtev_9.554.3_VX	scaffold_9	41909698	41943588	-
Xtev_7.666.3_VV	scaffold_7	54313256	54350955	+
Xtev_4.1190.3_VXA	scaffold_4	84293427	84298634	+
Xtev_8.961.3_VV	scaffold_8	61744282	61746406	-
Xtev_3.509.3_XV	scaffold_3	31839082	31977587	+
Xtev_2.475.3_VU	scaffold_2	32076116	32079077	-
Xtev_5.1015.3_VV	scaffold_5	99160142	99234128	-
Xtev_6.212.3_XV	scaffold_6	23037017	23077115	-
Xtev_4.1484.3_VV	scaffold_4	107043800	107053615	-
Xtev_1.250.3_VV	scaffold_1	24231931	24233596	-
Xtev_9.883.3_VV	scaffold_9	71694011	71721431	-
Xtev_1.22.3_VV	scaffold_1	588380	591199	-
Xtev_399.1.3_VX	scaffold_399	27025	80986	+
Xtev_557.2.3_VV	scaffold_557	13011	13798	+
Xtev_2.1335.3_XV	scaffold_2	104354803	104371761	+
Xtev_4.640.3_VV	scaffold_4	52414160	52423650	-
Xtev_8.713.3_VV	scaffold_8	49329927	49363405	+
Xtev_4.1591.3_VV	scaffold_4	112167137	112306250	+
Xtev_3.351.3_VXA	scaffold_3	17499690	17556897	-
Xtev_1.2212.3_VV	scaffold_1	180240325	180354247	-
Xtev_4.336.3_VV	scaffold_4	21997309	22057692	+
Xtev_3.158.3_VX	scaffold_3	7461792	7467645	+
Xtev_5.276.3_VV	scaffold_5	23780276	23796686	-
Xtev_1.1369.3_VV	scaffold_1	111690704	111725048	-
Xtev_10.726.3_VV	scaffold_10	37310126	37320042	+
Xtev_3920.1.3_VX	scaffold_3920	683	2256	-
Xtev_34.1.3_VX	scaffold_34	8654	12038	+
Xtev_4.985.3_VV	scaffold_4	75762823	75828470	-
Xtev_2.408.3_VV	scaffold_2	26652698	26699270	+
Xtev_1.852.3_VV	scaffold_1	65548919	65639647	+
Xtev_8.429.3_VV	scaffold_8	24677047	24687910	-
Xtev_2376.1.3_VX	scaffold_2376	1	1064	-
Xtev_9.261.3_VV	scaffold_9	19501854	19529181	-
Xtev_1.484.3_VV	scaffold_1	45648384	45668838	-
Xtev_4.857.3_VX	scaffold_4	67949939	68042350	+
Xtev_3.752.3_VX	scaffold_3	53331900	53455155	+
Xtev_6.477.3_VV	scaffold_6	48759805	48772398	+
Xtev_9.1120.3_VV	scaffold_9	85098410	85109243	-
Xtev_1.1685.3_VV	scaffold_1	128275381	128289612	+
Xtev_1.2466.3_VV	scaffold_1	204143035	204164861	+
Xtev_6.131.3_VV	scaffold_6	15951675	15985663	+
Xtev_5389.1.3_VX	scaffold_5389	259	4744	-
Xtev_8.14.3_VV	scaffold_8	739522	740318	+
Xtev_3.831.3_VV	scaffold_3	63299957	63300815	-
Xtev_4545.1.3_VX	scaffold_4545	1462	3290	+
Xtev_8.526.3_VV	scaffold_8	32548268	32594608	+
Xtev_7.1502.3_VV	scaffold_7	123734695	123742119	+
Xtev_9.642.3_VV	scaffold_9	48737726	48742983	+
Xtev_1.2232.3_VV	scaffold_1	182986882	183003616	+
Xtev_1.1701.3_VU	scaffold_1	129047822	129067635	+
Xtev_4.631.3_VX	scaffold_4	52146987	52168007	+
Xtev_9.876.3_VX	scaffold_9	71513106	71515126	+
Xtev_2.461.3_VV	scaffold_2	31482642	31518556	-
Xtev_4.1920.3_VX	scaffold_4	139580231	139583281	-
Xtev_7.1223.3_VX	scaffold_7	104098637	104099454	-
Xtev_9.217.3_VU	scaffold_9	16452819	16457923	+
Xtev_9.1133.3_VV	scaffold_9	85298298	85307798	-
Xtev_4.72.3_XV	scaffold_4	3873106	3876324	+
Xtev_6.1043.3_VX	scaffold_6	113349572	113354268	+
Xtev_1.1300.3_VUA	scaffold_1	102051160	102136559	+
Xtev_2.1432.3_VV	scaffold_2	114074228	114126512	+
Xtev_6.5.3_VX	scaffold_6	163729	192300	+
Xtev_2.589.3_VV	scaffold_2	41349798	41361774	-
Xtev_1.1589.3_VX	scaffold_1	123919733	123922804	+
Xtev_2.16.3_VV	scaffold_2	796875	808503	-
Xtev_7.663.3_VV	scaffold_7	54214609	54249452	-
Xtev_2.1528.3_VV	scaffold_2	125894401	125903103	+
Xtev_8.299.3_VV	scaffold_8	17320606	17323237	+
Xtev_8c.14.3_VX	scaffold_8c	569769	584271	-
Xtev_7.980.3_VU	scaffold_7	85945924	86066075	+
Xtev_3.932.3_VV	scaffold_3	73947015	73952874	+
Xtev_8.1186.3_VV	scaffold_8	76979138	76996156	+
Xtev_9.1088.3_VV	scaffold_9	83961534	83968073	+
Xtev_1.546.3_VV	scaffold_1	47468746	47682450	-
Xtev_1.177.3_VV	scaffold_1	16693070	16710682	+
Xtev_4.539.3_VV	scaffold_4	43534282	43555448	+
Xtev_2.1264.3_VV	scaffold_2	95688644	95701152	+
Xtev_7.917.3_VV	scaffold_7	78367049	78367595	+
Xtev_4.576.3_VX	scaffold_4	46984742	46989530	+
Xtev_3.325.3_VX	scaffold_3	15827741	15838621	+
Xtev_2.913.3_VU	scaffold_2	73402696	73468288	-
Xtev_4.379.3_VV	scaffold_4	27011133	27032903	-
Xtev_6.639.3_VV	scaffold_6	65282117	65301599	-
Xtev_8.1582.3_VV	scaffold_8	107606057	107614754	-
Xtev_8.125.3_VV	scaffold_8	7228293	7230662	+
Xtev_2.204.3_VV	scaffold_2	13159497	13204701	+
Xtev_5b.70.3_VV	scaffold_5b	4230864	4281313	+
Xtev_3.27.3_VV	scaffold_3	931380	938007	+
Xtev_283.5.3_XV	scaffold_283	162648	163547	-
Xtev_2.1801.3_VV	scaffold_2	146058236	146086049	+
Xtev_1.1646.3_VX	scaffold_1	126412457	126416287	-
Xtev_5b.14.3_VV	scaffold_5b	642113	713302	-
Xtev_569.1.3_VU	scaffold_569	12595	17010	-
Xtev_1.2071.3_VV	scaffold_1	166125662	166139070	+
Xtev_5.150.3_VV	scaffold_5	11207337	11211136	-
Xtev_7.849.3_VV	scaffold_7	71020379	71047842	+
Xtev_6.722.3_VV	scaffold_6	80260358	80278717	+
Xtev_8b.36.3_VV	scaffold_8b	1485060	1488561	-
Xtev_4.725.3_VV	scaffold_4	59232300	59240490	+
Xtev_8.128.3_VV	scaffold_8	7316654	7325959	-
Xtev_1.779.3_VV	scaffold_1	62542334	62544737	+
Xtev_261.1.3_VX	scaffold_261	644	13693	+
Xtev_1.1774.3_VV	scaffold_1	134312504	134394883	-
Xtev_7.1221.3_VV	scaffold_7	103763262	103787888	+
Xtev_4.477.3_VX	scaffold_4	36580714	36581966	-
Xtev_7.1286.3_VV	scaffold_7	107269316	107313237	-
Xtev_3.357.3_VV	scaffold_3	17823957	17828851	-
Xtev_9.1184.3_VX	scaffold_9	88280912	88288166	+
Xtev_63.3.3_VV	scaffold_63	257186	317281	-
Xtev_5.273.3_VV	scaffold_5	23155994	23208559	+
Xtev_9.1083.3_VX	scaffold_9	83814093	83816216	-
Xtev_8.877.3_VV	scaffold_8	55947535	55953565	+
Xtev_1.631.3_VV	scaffold_1	54412037	54440293	-
Xtev_2.1250.3_VV	scaffold_2	94777586	94804241	-
Xtev_7.1036.3_VV	scaffold_7	89998738	90008599	+
Xtev_4.1393.3_VV	scaffold_4	100358367	100365723	+
Xtev_9.652.3_VV	scaffold_9	49471812	49538820	+
Xtev_2.641.3_VV	scaffold_2	45336787	45462767	+
Xtev_9.1177.3_VV	scaffold_9	86920545	86946307	-
Xtev_3850.1.3_VX	scaffold_3850	3324	4861	-
Xtev_1.969.3_VV	scaffold_1	72678447	72797421	+
Xtev_6.61.3_VU	scaffold_6	7772107	7779847	-
Xtev_5.1005.3_VX	scaffold_5	97493565	97494801	-
Xtev_9.686.3_VU	scaffold_9	55400713	55410677	-
Xtev_9.505.3_VX	scaffold_9	37481208	37482368	+
Xtev_8.725.3_VV	scaffold_8	49703369	49721329	+
Xtev_3.172.3_VX	scaffold_3	7900916	7901711	-
Xtev_9.1176.3_VX	scaffold_9	86901857	86922469	+
Xtev_10.467.3_VX	scaffold_10	23040377	23041091	-
Xtev_1.1884.3_VU	scaffold_1	144431627	144446077	-
Xtev_191.1.3_VX	scaffold_191	67355	76565	-
Xtev_9.961.3_VV	scaffold_9	78102727	78130663	-
Xtev_7.571.3_VV	scaffold_7	49765204	49783110	+
Xtev_71.6.3_VX	scaffold_71	350816	352604	+
Xtev_10.325.3_VV	scaffold_10	14607451	14623080	-
Xtev_8.1312.3_VV	scaffold_8	84109798	84126811	-
Xtev_9.1284.3_VV	scaffold_9	97723961	97739069	-
Xtev_6.563.3_VV	scaffold_6	58479400	58494311	-
Xtev_3.786.3_VXA	scaffold_3	56033535	56069816	-
Xtev_3.31.3_VVA	scaffold_3	1066956	1084074	-
Xtev_7.785.3_VV	scaffold_7	66767051	66812316	+
Xtev_7.1305.3_XV	scaffold_7	108944157	109081110	+
Xtev_7.1246.3_VV	scaffold_7	104977592	104988407	-
Xtev_3.1124.3_VXA	scaffold_3	87028514	87053642	+
Xtev_8.636.3_VV	scaffold_8	44791809	44815136	+
Xtev_54.11.3_VV	scaffold_54	326980	331905	-
Xtev_6.990.3_VV	scaffold_6	107740482	107808596	+
Xtev_7.1490.3_VX	scaffold_7	123246944	123254051	-
Xtev_8.165.3_VX	scaffold_8	8645517	8645876	+
Xtev_24.20.3_VVA	scaffold_24	773344	802456	-
Xtev_1.1324.3_VV	scaffold_1	106248520	106297562	-
Xtev_6.1071.3_VV	scaffold_6	115862955	115883217	-
Xtev_5.289.3_VV	scaffold_5	25573214	25575284	-
Xtev_6.470.3_VV	scaffold_6	46941010	46972548	-
Xtev_2769.1.3_VX	scaffold_2769	4526	6817	+
Xtev_9.283.3_VVA	scaffold_9	21495243	21561697	+
[truncated: 16,306 more rows]

## Sheet: Page2_NGM
Xtev_ID	Scaffold	Start	End	Strand
Xtev_266.2.3_VU	scaffold_266	18981	20647	+
Xtev_1.2354.3_VV	scaffold_1	195629821	195650216	-
Xtev_132.2.3_VX	scaffold_132	62104	63117	+
Xtev_3.189.3_VX	scaffold_3	8450974	8452349	-
Xtev_588.3.3_VX	scaffold_588	18921	24567	-
Xtev_4.749.3_VX	scaffold_4	60151217	60152925	+
Xtev_1.214.3_VV	scaffold_1	19685972	19700500	-
Xtev_3.365.3_VX	scaffold_3	19494183	19544463	+
Xtev_8.1559.3_VX	scaffold_8	105722834	105763491	+
Xtev_2.1555.3_VX	scaffold_2	127513306	127516320	-
Xtev_5.16.3_XV	scaffold_5	2223448	2270401	-
Xtev_2.607.3_VU	scaffold_2	42688287	42770508	-
Xtev_7.714.3_VU	scaffold_7	58582727	58585823	-
Xtev_6.197.3_VU	scaffold_6	21866918	21875998	-
Xtev_1.2395.3_VV	scaffold_1	199010613	199013991	-
Xtev_3.399.3_VV	scaffold_3	21359545	21373137	-
Xtev_1.1227.3_VU	scaffold_1	96072487	96074568	+
Xtev_5.612.3_VX	scaffold_5	62156580	62205368	-
Xtev_6.1305.3_VV	scaffold_6	136316004	136320882	-
Xtev_4.1306.3_VX	scaffold_4	93189962	93192470	+
Xtev_158.5.3_VX	scaffold_158	84408	88181	-
Xtev_7.1462.3_VV	scaffold_7	120772042	120772820	-
Xtev_3.364.3_VX	scaffold_3	19479163	19480513	+
Xtev_6.1418.3_VXA	scaffold_6	141493815	141495022	+
Xtev_2.1822.3_VX	scaffold_2	148942476	148944681	+
Xtev_9.669.3_VV	scaffold_9	53374620	53377984	-
Xtev_4.1023.3_VX	scaffold_4	78901481	78902755	-
Xtev_1.1700.3_VX	scaffold_1	128858319	128859784	-
Xtev_9.57.3_VX	scaffold_9	3089226	3091613	-
Xtev_10.15.3_VU	scaffold_10	539902	543936	-
Xtev_3.598.3_VU	scaffold_3	37920983	37928097	+
Xtev_6788.1.3_VX	scaffold_6788	471	2409	+
Xtev_6.810.3_VX	scaffold_6	89324052	89325022	-
Xtev_10.49.3_VXA	scaffold_10	2324809	2326781	+
Xtev_2.151.3_VX	scaffold_2	9891857	9892107	+
Xtev_3751.1.3_VX	scaffold_3751	468	2008	+
Xtev_778.1.3_VV	scaffold_778	24	1612	+
Xtev_7.617.3_VV	scaffold_7	52186204	52208237	+
Xtev_6681.1.3_VX	scaffold_6681	2172	3066	-
Xtev_2.1657.3_VX	scaffold_2	137809745	137810773	-
Xtev_525.2.3_VX	scaffold_525	17828	21490	-
Xtev_5.1191.3_VX	scaffold_5	117629007	117630304	-
Xtev_9.1282.3_VX	scaffold_9	97676866	97678713	-
Xtev_1.424.3_VX	scaffold_1	42611532	42612665	-
Xtev_2.1722.3_VV	scaffold_2	142408378	142411842	-
Xtev_7.1010.3_VX	scaffold_7	88731300	88733395	-
Xtev_9.136.3_VV	scaffold_9	7304886	7305659	-
Xtev_9.15.3_VV	scaffold_9	444180	447499	+
Xtev_7.942.3_VV	scaffold_7	81789665	81945943	+
Xtev_1719.1.3_VX	scaffold_1719	4346	6206	-
Xtev_8.1208.3_VVA	scaffold_8	78539485	78545287	+
Xtev_9.139.3_XV	scaffold_9	7478017	7479002	+
Xtev_8.1095.3_VX	scaffold_8	70013160	70014428	-
Xtev_3.1120.3_VV	scaffold_3	86684466	86686355	+
Xtev_332.1.3_VX	scaffold_332	96641	115631	+
Xtev_3.59.3_VV	scaffold_3	2002272	2005117	+
Xtev_7.902.3_VV	scaffold_7	76352635	76356774	+
Xtev_3.250.3_VU	scaffold_3	11564067	11585539	-
Xtev_6.1018.3_VV	scaffold_6	111435022	111439649	+
Xtev_8.954.3_VX	scaffold_8	61452268	61454368	+
Xtev_10.234.3_VX	scaffold_10	9335012	9336005	+
Xtev_6.238.3_XV	scaffold_6	24714172	24716107	-
Xtev_7.589.3_VU	scaffold_7	50646764	50648124	+
Xtev_10.10.3_VV	scaffold_10	441763	467805	+
Xtev_1.703.3_VU	scaffold_1	56452156	56453291	+
Xtev_7.1429.3_VV	scaffold_7	116438513	116453688	+
Xtev_2.1070.3_VX	scaffold_2	82546845	82548121	+
Xtev_8.1207.3_VV	scaffold_8	78511279	78553010	+
Xtev_6.1411.3_VU	scaffold_6	141461461	141484067	+
Xtev_9.367.3_VX	scaffold_9	30111820	30113687	+
Xtev_6.1092.3_VU	scaffold_6	117151552	117154297	+
Xtev_2487.1.3_VV	scaffold_2487	8	1493	-
Xtev_1.2271.3_VX	scaffold_1	185396562	185397960	-
Xtev_5142.1.3_VX	scaffold_5142	1407	2418	+
Xtev_2.79.3_VX	scaffold_2	4231572	4232598	-
Xtev_6.195.3_VX	scaffold_6	21846839	21848614	-
Xtev_9.895.3_VX	scaffold_9	74015047	74019550	+
Xtev_117.1.3_VX	scaffold_117	142032	184990	+
Xtev_9.1283.3_VX	scaffold_9	97678367	97748464	-
Xtev_1.832.3_VV	scaffold_1	64323967	64327407	+
Xtev_7.890.3_VX	scaffold_7	75190702	75193602	-
Xtev_6.670.3_VX	scaffold_6	73583887	73591573	+
Xtev_5.499.3_VV	scaffold_5	49356314	49359819	-
Xtev_10.545.3_VX	scaffold_10	26965671	26974100	+
Xtev_1.1974.3_VU	scaffold_1	154884958	154885594	+
Xtev_425.3.3_VX	scaffold_425	12273	40609	+
Xtev_9.1185.3_VX	scaffold_9	88320188	88326396	+
Xtev_3.257.3_VX	scaffold_3	11834209	11836874	+
Xtev_1779.3.3_VX	scaffold_1779	7079	11112	-
Xtev_9.447.3_VX	scaffold_9	34484852	34486184	+
Xtev_218.2.3_VX	scaffold_218	193823	194901	-
Xtev_3.1102.3_VV	scaffold_3	85918016	85924109	-
Xtev_4957.3.3_VX	scaffold_4957	1352	3393	-
Xtev_4.1619.3_VX	scaffold_4	114281012	114282042	+
Xtev_6.1072.3_VX	scaffold_6	115863027	115866800	-
Xtev_4.1529.3_VU	scaffold_4	109524977	109526050	-
Xtev_7.534.3_VX	scaffold_7	45150295	45151767	+
Xtev_278.1.3_XV	scaffold_278	536	10697	+
Xtev_6.1013.3_VX	scaffold_6	109933399	109934554	+
Xtev_9.147.3_VX	scaffold_9	8944825	8945741	-
Xtev_549.1.3_VV	scaffold_549	14910	27962	+
Xtev_2.1159.3_VV	scaffold_2	89793078	89795426	-
Xtev_1495.3.3_VX	scaffold_1495	2615	13289	+
Xtev_3.1048.3_VX	scaffold_3	80834790	80837198	+
Xtev_5.928.3_VV	scaffold_5	89674271	89723379	+
Xtev_8c.21.3_VX	scaffold_8c	1252610	1322777	-
Xtev_44.22.3_VU	scaffold_44	384698	385181	-
Xtev_3.835.3_VV	scaffold_3	63553083	63563605	-
Xtev_1.723.3_VX	scaffold_1	58949019	58951723	-
Xtev_4.1938.3_VX	scaffold_4	140127645	140132605	+
Xtev_1.487.3_VV	scaffold_1	45773407	45781210	+
Xtev_745.1.3_VV	scaffold_745	21572	21947	+
Xtev_8.1107.3_VV	scaffold_8	70259919	70261044	+
Xtev_4.105.3_VX	scaffold_4	7490962	7494075	-
Xtev_7.692.3_VX	scaffold_7	55158480	55160662	-
Xtev_8.766.3_VV	scaffold_8	51050843	51058849	+
Xtev_5b.85.3_VX	scaffold_5b	6295029	6297718	+
Xtev_6.56.3_VX	scaffold_6	6769956	6848726	+
Xtev_7.63.3_VX	scaffold_7	4944188	4984383	-
Xtev_1.735.3_VU	scaffold_1	59384899	59467372	-
Xtev_4.36.3_VX	scaffold_4	1371277	1372396	+
Xtev_9.1164.3_VX	scaffold_9	86210749	86214892	+
Xtev_7.456.3_VX	scaffold_7	36985654	36986900	-
Xtev_10.223.3_VU	scaffold_10	8779920	8948453	-
Xtev_9.1280.3_VU	scaffold_9	97664420	97667144	-
Xtev_4.272.3_XV	scaffold_4	17620640	17628035	-
Xtev_9.877.3_VX	scaffold_9	71515622	71517516	+
Xtev_2.453.3_VV	scaffold_2	30953144	30960034	+
Xtev_9.1163.3_VX	scaffold_9	86209662	86214896	+
Xtev_1.1845.3_VV	scaffold_1	139113810	139147737	-
Xtev_4924.1.3_VX	scaffold_4924	2758	3544	-
Xtev_3.1198.3_VX	scaffold_3	93375251	93376509	+
Xtev_6.466.3_VX	scaffold_6	46533135	46533607	+
Xtev_4.1807.3_VX	scaffold_4	126742689	126744083	-
Xtev_2.1610.3_VX	scaffold_2	133585425	133601021	-
Xtev_5.1255.3_VX	scaffold_5	122059150	122060667	+
Xtev_7.1293.3_VX	scaffold_7	107651014	107654022	-
Xtev_4.488.3_VV	scaffold_4	37674091	37709792	-
Xtev_9.1201.3_VV	scaffold_9	90297377	90302571	-
Xtev_10.356.3_VX	scaffold_10	17940673	17941396	-
Xtev_3.518.3_XV	scaffold_3	32390023	32409535	+
Xtev_2.767.3_VX	scaffold_2	58687459	58689052	-
Xtev_4.1940.3_VX	scaffold_4	140169472	140173096	+
Xtev_75.32.3_VX	scaffold_75	240767	243189	+
Xtev_4.1011.3_VX	scaffold_4	78510399	78511772	-
Xtev_1.1723.3_VX	scaffold_1	130610168	130612924	-
Xtev_363.5.3_VX	scaffold_363	48323	50910	+
Xtev_4.804.3_VV	scaffold_4	63133488	63135477	+
Xtev_5.341.3_VX	scaffold_5	32305729	32309086	+
Xtev_4.1267.3_VX	scaffold_4	89070292	89082622	+
Xtev_5.937.3_VV	scaffold_5	90195168	90198394	+
Xtev_9.353.3_VX	scaffold_9	28972690	28975269	-
Xtev_8.306.3_VX	scaffold_8	17435989	17438105	-
Xtev_2.1554.3_VXA	scaffold_2	127511156	127516389	-
Xtev_8.1510.3_VX	scaffold_8	97474731	97484258	+
Xtev_688.1.3_VX	scaffold_688	570	2534	+
Xtev_9.900.3_VX	scaffold_9	74055212	74056290	+
Xtev_1.2078.3_VXA	scaffold_1	166596826	166598348	-
Xtev_8.824.3_VV	scaffold_8	52890900	52907642	-
Xtev_1.2510.3_VX	scaffold_1	215902622	215903445	-
Xtev_5.1042.3_VX	scaffold_5	102014810	102017741	-
Xtev_3.600.3_VX	scaffold_3	37966027	37975849	+
Xtev_82.1.3_VX	scaffold_82	184005	185111	+
Xtev_3.822.3_VV	scaffold_3	61948242	62059182	+
Xtev_4.788.3_VU	scaffold_4	62223232	62225577	+
Xtev_2.1779.3_VX	scaffold_2	145372065	145374185	+
Xtev_1.1082.3_VX	scaffold_1	83595936	83596907	-
Xtev_3685.3.3_VX	scaffold_3685	3525	5231	-
Xtev_7.490.3_VV	scaffold_7	40096848	40098763	+
Xtev_1.1770.3_VX	scaffold_1	133933744	133938498	+
Xtev_3.625.3_VV	scaffold_3	41320691	41326799	+
Xtev_73.3.3_VX	scaffold_73	136467	139697	-
Xtev_4.1350.3_VU	scaffold_4	96707384	96732762	+
Xtev_2.1813.3_VX	scaffold_2	147966211	148124252	+
Xtev_6.841.3_VV	scaffold_6	93005810	93061260	+
Xtev_9.1118.3_VU	scaffold_9	85078317	85082075	+
Xtev_2.192.3_XV	scaffold_2	12490159	12494902	-
Xtev_1.1027.3_VX	scaffold_1	76743871	76745758	+
Xtev_505.2.3_VVA	scaffold_505	47773	53523	+
Xtev_883.1.3_VV	scaffold_883	0	1451	-
Xtev_6.1119.3_VV	scaffold_6	119325701	119363081	+
Xtev_3.1289.3_VV	scaffold_3	103016871	103063474	+
Xtev_3.20.3_VX	scaffold_3	558175	559385	-
Xtev_3.310.3_VX	scaffold_3	13930578	13931803	+
Xtev_3.908.3_VX	scaffold_3	70732331	70734097	+
Xtev_2.1246.3_VX	scaffold_2	94320877	94330857	+
Xtev_7.578.3_VV	scaffold_7	49939474	49942002	+
Xtev_108.8.3_VX	scaffold_108	188666	189485	+
Xtev_7.1194.3_VV	scaffold_7	102501542	102510396	+
Xtev_8.731.3_VX	scaffold_8	49854476	50030220	-
Xtev_7.961.3_VX	scaffold_7	83566965	83569455	+
Xtev_9.408.3_VX	scaffold_9	32344171	32345785	-
Xtev_5.164.3_VV	scaffold_5	12341963	12367400	-
Xtev_5.1253.3_VX	scaffold_5	122022016	122026346	+
Xtev_2.331.3_VV	scaffold_2	21587775	21589970	+
Xtev_8.536.3_VU	scaffold_8	34137724	34241813	+
Xtev_32.1.3_VV	scaffold_32	286454	348842	+
Xtev_7.1154.3_VV	scaffold_7	100105879	100112922	-
Xtev_89.14.3_VX	scaffold_89	313232	350015	-
Xtev_1.33.3_VV	scaffold_1	1492632	1521606	+
Xtev_2.594.3_VX	scaffold_2	41600851	41602529	+
Xtev_8c.81.3_VX	scaffold_8c	4041369	4043397	-
Xtev_6.85.3_VX	scaffold_6	9654769	9656671	-
Xtev_2.130.3_VV	scaffold_2	7727605	7734223	-
Xtev_10.3.3_VX	scaffold_10	20771	21108	-
Xtev_3732.1.3_VX	scaffold_3732	2708	3210	+
Xtev_7.769.3_VV	scaffold_7	64398614	64401715	-
Xtev_7.823.3_VX	scaffold_7	70163785	70166001	+
Xtev_6.1398.3_VX	scaffold_6	141335293	141340342	-
Xtev_10.56.3_VX	scaffold_10	2617248	2622075	-
Xtev_2.1769.3_VX	scaffold_2	144717741	144894006	+
Xtev_1.581.3_XV	scaffold_1	52316239	52317544	+
Xtev_6.241.3_VX	scaffold_6	25688178	25689517	+
Xtev_1.1623.3_VX	scaffold_1	125441165	125441903	-
Xtev_1.250.3_VV	scaffold_1	24231931	24233596	-
Xtev_2376.1.3_VX	scaffold_2376	1	1064	-
Xtev_8.14.3_VV	scaffold_8	739522	740318	+
Xtev_7.1502.3_VV	scaffold_7	123734695	123742119	+
Xtev_9.642.3_VV	scaffold_9	48737726	48742983	+
Xtev_9.876.3_VX	scaffold_9	71513106	71515126	+
Xtev_4.1920.3_VX	scaffold_4	139580231	139583281	-
Xtev_1.1589.3_VX	scaffold_1	123919733	123922804	+
Xtev_3.325.3_VX	scaffold_3	15827741	15838621	+
Xtev_5.150.3_VV	scaffold_5	11207337	11211136	-
Xtev_4.477.3_VX	scaffold_4	36580714	36581966	-
Xtev_9.1083.3_VX	scaffold_9	83814093	83816216	-
Xtev_5.1005.3_VX	scaffold_5	97493565	97494801	-
Xtev_10.325.3_VV	scaffold_10	14607451	14623080	-
Xtev_8.1312.3_VV	scaffold_8	84109798	84126811	-
Xtev_7.1246.3_VV	scaffold_7	104977592	104988407	-
Xtev_2.900.3_VX	scaffold_2	70686857	70688288	-
Xtev_10.189.3_VX	scaffold_10	6637878	6642091	+
Xtev_9.730.3_VV	scaffold_9	58982872	58984418	+
Xtev_1.2153.3_VX	scaffold_1	174150299	174151101	+
Xtev_6.1116.3_VX	scaffold_6	119035674	119036014	-
Xtev_543.3.3_VX	scaffold_543	58789	60598	-
Xtev_5.865.3_VX	scaffold_5	86273824	86275570	+
Xtev_7.98.3_VV	scaffold_7	6298861	6304677	+
Xtev_3063.1.3_VV	scaffold_3063	3191	5337	+
Xtev_6.8.3_VX	scaffold_6	192143	261898	+
Xtev_4.1838.3_VV	scaffold_4	129322655	129561019	+
Xtev_5.545.3_VX	scaffold_5	53845141	53848243	-
Xtev_1.2176.3_VX	scaffold_1	178456241	178463652	-
Xtev_215.1.3_VX	scaffold_215	148750	150170	-
Xtev_9.567.3_VX	scaffold_9	43428348	43428726	-
Xtev_8.1360.3_VV	scaffold_8	86338033	86341350	-
Xtev_1352.1.3_VV	scaffold_1352	2537	7495	-
Xtev_8.777.3_VX	scaffold_8	51439057	51442328	+
Xtev_1.1624.3_VX	scaffold_1	125482932	125484231	-
Xtev_6.119.3_XV	scaffold_6	13928584	13929045	-
Xtev_1.2183.3_VX	scaffold_1	178845540	178847456	-
Xtev_29.4.3_VX	scaffold_29	728624	738010	-
Xtev_2.1463.3_VX	scaffold_2	118189023	118193778	-
Xtev_1.562.3_VV	scaffold_1	50171912	50175475	+
Xtev_86.1.3_VX	scaffold_86	348216	351735	+
Xtev_75.4.3_VX	scaffold_75	27658	28331	-
Xtev_1079.2.3_VX	scaffold_1079	14805	16325	-
Xtev_4.1864.3_VX	scaffold_4	133441454	133443041	+
Xtev_1.1904.3_VX	scaffold_1	145725130	145730301	+
Xtev_2.1087.3_VX	scaffold_2	84738873	84739687	-
Xtev_65.13.3_VX	scaffold_65	252335	256640	-
Xtev_9.104.3_VXA	scaffold_9	4996036	5288588	+
Xtev_1.2321.3_VX	scaffold_1	192561717	192563177	-
Xtev_7.1497.3_VV	scaffold_7	123524563	123525830	-
Xtev_5.28.3_VX	scaffold_5	3155914	3159572	-
Xtev_7067.1.3_VX	scaffold_7067	3180	3331	-
Xtev_1.521.3_VV	scaffold_1	46651593	46667351	-
Xtev_234.6.3_VX	scaffold_234	190571	191983	+
Xtev_4.908.3_VV	scaffold_4	71943189	71944128	+
Xtev_9.1200.3_VU	scaffold_9	90295037	90297072	-
Xtev_5.257.3_VV	scaffold_5	21965186	21993974	-
Xtev_2.249.3_VX	scaffold_2	14815379	14817053	+
Xtev_7.1306.3_XV	scaffold_7	109123672	109160085	+
Xtev_6.1449.3_VV	scaffold_6	142102119	142105007	-
Xtev_3672.1.3_VX	scaffold_3672	1106	2578	+
Xtev_8.535.3_VU	scaffold_8	34135977	34172372	+
Xtev_10.321.3_VU	scaffold_10	14173260	14176457	-
Xtev_1194.1.3_VV	scaffold_1194	1719	8574	-
Xtev_8.1137.3_VV	scaffold_8	74498213	74540384	+
Xtev_9.1202.3_VX	scaffold_9	90408238	90408858	+
Xtev_7.989.3_VX	scaffold_7	86396436	86397736	-
Xtev_10.371.3_VX	scaffold_10	18268280	18272295	+
Xtev_4.1096.3_VV	scaffold_4	81769051	81769808	+
Xtev_4.1755.3_VX	scaffold_4	123343361	123344314	-
Xtev_7304.3.3_VV	scaffold_7304	1162	2569	+
Xtev_2.285.3_VX	scaffold_2	17668455	17669638	-
Xtev_2.1715.3_VX	scaffold_2	141815456	141819654	+
Xtev_3.1110.3_VU	scaffold_3	86238286	86280995	-
Xtev_4.867.3_VV	scaffold_4	68746285	68753370	-
Xtev_5.1038.3_VU	scaffold_5	101832466	101833232	+
Xtev_3.774.3_VX	scaffold_3	54835784	54851175	+
Xtev_1.1965.3_VV	scaffold_1	154441310	154444757	+
Xtev_8.421.3_VX	scaffold_8	24386886	24417920	-
Xtev_4.23.3_VX	scaffold_4	822416	823599	-
Xtev_8c.24.3_VX	scaffold_8c	1449173	1450020	+
Xtev_4.1683.3_VX	scaffold_4	117733408	117746524	+
Xtev_1.309.3_VV	scaffold_1	30590333	30614760	+
Xtev_1.676.3_VX	scaffold_1	55926269	55927434	+
Xtev_3.837.3_VV	scaffold_3	63675572	63687807	-
Xtev_210.5.3_VV	scaffold_210	37878	43557	+
Xtev_1.713.3_VX	scaffold_1	57500799	57505252	-
Xtev_1.2208.3_VV	scaffold_1	179887167	179896366	+
Xtev_6.574.3_VX	scaffold_6	59435912	59448511	-
Xtev_5535.1.3_VX	scaffold_5535	3429	4104	-
Xtev_5.927.3_VX	scaffold_5	89616433	89624062	+
Xtev_2.1658.3_VV	scaffold_2	137861496	137873709	+
Xtev_1.2134.3_VV	scaffold_1	172865339	172866261	+
Xtev_6.793.3_VV	scaffold_6	87302929	87305854	+
Xtev_9.358.3_VX	scaffold_9	29129330	29130462	-
Xtev_8.1445.3_VX	scaffold_8	92928587	92929248	+
Xtev_5.447.3_VX	scaffold_5	42872392	42873220	-
Xtev_6.89.3_VX	scaffold_6	10132975	10133901	+
Xtev_5.301.3_VU	scaffold_5	26218361	26223181	+
Xtev_5.966.3_VX	scaffold_5	93682477	93691703	+
Xtev_93.1.3_VX	scaffold_93	181843	193068	-
Xtev_5.568.3_VX	scaffold_5	57306740	57311657	+
Xtev_3.1426.3_VV	scaffold_3	115109813	115115903	+
Xtev_10.154.3_VV	scaffold_10	5343214	5345457	+
Xtev_2.991.3_VU	scaffold_2	78205850	78230922	-
Xtev_246.2.3_VX	scaffold_246	54550	60774	-
Xtev_8.270.3_VX	scaffold_8	15611046	15614464	+
Xtev_151.5.3_VV	scaffold_151	52426	59205	+
Xtev_1.2076.3_VU	scaffold_1	166567703	166570583	+
Xtev_3.989.3_VX	scaffold_3	76854140	76857333	+
Xtev_9.687.3_VV	scaffold_9	55400813	55441853	-
Xtev_5.679.3_VX	scaffold_5	70287880	70289247	-
Xtev_455.1.3_VX	scaffold_455	165	925	+
Xtev_1.393.3_VX	scaffold_1	40879132	40880322	-
Xtev_5b.37.3_VU	scaffold_5b	1737196	1742267	-
Xtev_4.229.3_VX	scaffold_4	14526129	14527844	-
Xtev_7.339.3_VX	scaffold_7	27332933	27333976	-
Xtev_6.1393.3_VX	scaffold_6	141173137	141174188	+
Xtev_1.1403.3_VX	scaffold_1	114696741	114703780	-
Xtev_2.217.3_VV	scaffold_2	13595235	13597104	-
Xtev_1101.1.3_VX	scaffold_1101	684	1060	-
Xtev_1.1964.3_VX	scaffold_1	154108533	154161840	-
Xtev_3.316.3_VX	scaffold_3	14142547	14144437	+
Xtev_9.337.3_VX	scaffold_9	27369099	27374123	+
Xtev_44.30.3_VU	scaffold_44	518561	520192	+
Xtev_4.133.3_VX	scaffold_4	8881617	8935778	+
Xtev_4.1833.3_VV	scaffold_4	129132248	129187606	+
Xtev_552.1.3_VX	scaffold_552	12	2486	+
Xtev_1.1458.3_VX	scaffold_1	118050682	118052374	+
Xtev_4.934.3_VX	scaffold_4	73754927	73757422	-
Xtev_7.457.3_VX	scaffold_7	36998405	37005994	-
Xtev_6.1176.3_VX	scaffold_6	124176073	124177312	+
Xtev_1.1210.3_XV	scaffold_1	95150237	95193580	-
Xtev_8.259.3_VX	scaffold_8	15158694	15160488	-
Xtev_4.910.3_VX	scaffold_4	72010222	72013771	+
Xtev_2.1389.3_VX	scaffold_2	108698792	108699628	-
Xtev_6812.1.3_VX	scaffold_6812	75	867	+
Xtev_2.252.3_VV	scaffold_2	14991744	14995982	+
Xtev_2.1526.3_VX	scaffold_2	125817239	125818133	-
Xtev_6.1310.3_VV	scaffold_6	136380738	136382599	-
Xtev_5.1258.3_VV	scaffold_5	122090145	122092211	+
Xtev_8.611.3_VU	scaffold_8	43891168	43892460	+
Xtev_10.20.3_VX	scaffold_10	649174	653064	+
Xtev_7.1388.3_VX	scaffold_7	114531608	114533379	+
Xtev_1641.1.3_XV	scaffold_1641	54	3417	-
Xtev_9.194.3_VX	scaffold_9	12935341	12937548	-
Xtev_7.758.3_VV	scaffold_7	62795730	62813512	+
Xtev_4.973.3_VX	scaffold_4	75255041	75256244	+
Xtev_119.8.3_VX	scaffold_119	90921	91363	-
Xtev_7.1254.3_VX	scaffold_7	105366002	105366591	-
Xtev_1.2158.3_VV	scaffold_1	175325173	175353141	-
Xtev_1.1239.3_XV	scaffold_1	97531206	97589373	-
Xtev_7.1359.3_VU	scaffold_7	113575987	113593499	+
Xtev_6.1339.3_VX	scaffold_6	137708455	137711505	-
Xtev_6.311.3_VV	scaffold_6	31881421	31892422	-
Xtev_6.1020.3_VV	scaffold_6	111508607	111527078	+
Xtev_7.384.3_VX	scaffold_7	30835479	30939564	-
Xtev_7.1001.3_VX	scaffold_7	88062687	88066262	-
Xtev_8.808.3_VX	scaffold_8	52313738	52321813	+
Xtev_4.1837.3_VV	scaffold_4	129322611	129323865	+
Xtev_36.1.3_VV	scaffold_36	668447	718976	+
Xtev_10.246.3_VV	scaffold_10	9700134	9704162	+
Xtev_426.1.3_XV	scaffold_426	8854	86003	-
Xtev_1.420.3_VU	scaffold_1	42382838	42384392	+
Xtev_108.12.3_VX	scaffold_108	223596	225068	+
Xtev_9.828.3_VX	scaffold_9	67137523	67141226	+
Xtev_8.538.3_VX	scaffold_8	34556507	34669115	-
Xtev_9.295.3_VX	scaffold_9	22009248	22011618	-
Xtev_2.456.3_VV	scaffold_2	31321314	31330353	+
Xtev_260.1.3_VX	scaffold_260	8594	16355	+
Xtev_6.588.3_VV	scaffold_6	60147578	60153579	-
Xtev_6.920.3_VV	scaffold_6	102202209	102207352	-
Xtev_8.1089.3_XV	scaffold_8	69844678	69845091	+
Xtev_40.1.3_VV	scaffold_40	344	4904	+
Xtev_7.1241.3_VV	scaffold_7	104927509	104930744	-
Xtev_3.1153.3_VX	scaffold_3	88867226	88873654	+
Xtev_4.1702.3_VVA	scaffold_4	120364802	120377343	+
Xtev_4280.2.3_VX	scaffold_4280	3595	4785	-
Xtev_1.2453.3_VV	scaffold_1	203523648	203526782	-
Xtev_2.602.3_VX	scaffold_2	42291124	42292082	-
Xtev_9.354.3_VV	scaffold_9	29018970	29029159	-
Xtev_7.1260.3_VV	scaffold_7	105567472	105664470	-
Xtev_511.3.3_VX	scaffold_511	49955	51776	+
Xtev_1.791.3_VX	scaffold_1	62937499	62939346	+
Xtev_6.575.3_VX	scaffold_6	59470185	59470947	-
Xtev_4.1373.3_VX	scaffold_4	98488548	98491853	+
Xtev_9.705.3_VX	scaffold_9	57199483	57205472	+
Xtev_6.874.3_VX	scaffold_6	95442585	95446594	+
Xtev_1.17.3_VX	scaffold_1	530124	532684	-
Xtev_1.2377.3_VX	scaffold_1	197848706	197852227	-
Xtev_2.1756.3_VX	scaffold_2	144186631	144188867	+
Xtev_8b.41.3_VX	scaffold_8b	1540837	1544246	-
Xtev_4.245.3_VX	scaffold_4	15532040	15534403	+
Xtev_9.445.3_VV	scaffold_9	34319164	34365756	-
Xtev_9.382.3_VX	scaffold_9	31127535	31130813	-
Xtev_242.8.3_VV	scaffold_242	114164	136152	-
Xtev_340.1.3_VX	scaffold_340	10258	14517	-
Xtev_723.7.3_VXA	scaffold_723	15995	21166	-
Xtev_9.173.3_VV	scaffold_9	11448238	11464487	-
Xtev_10.559.3_VX	scaffold_10	27496884	27500127	-
Xtev_4.1896.3_VV	scaffold_4	137310111	137314003	+
Xtev_10.540.3_VX	scaffold_10	26748645	26751020	+
Xtev_7.356.3_VV	scaffold_7	28979528	28993885	+
Xtev_3.560.3_VV	scaffold_3	34414254	34415183	-
Xtev_3.209.3_VX	scaffold_3	10143001	10146022	+
Xtev_8.887.3_VX	scaffold_8	56160646	56162007	-
Xtev_2.1433.3_XV	scaffold_2	114394679	114490644	+
Xtev_5.1003.3_VX	scaffold_5	97443443	97463420	-
Xtev_6.338.3_VV	scaffold_6	34057484	34058264	+
Xtev_74.4.3_VX	scaffold_74	320527	347004	+
Xtev_9.902.3_VX	scaffold_9	74073077	74076960	+
Xtev_8543.1.3_VX	scaffold_8543	4	1455	-
Xtev_8.5.3_VX	scaffold_8	245361	254798	+
Xtev_6.936.3_VVA	scaffold_6	103483800	103505158	+
Xtev_6.164.3_VX	scaffold_6	19485677	19487177	-
Xtev_5015.1.3_VX	scaffold_5015	796	1478	+
Xtev_8.854.3_VX	scaffold_8	55306885	55307831	+
Xtev_8.198.3_VX	scaffold_8	9847400	9852088	+
Xtev_44.12.3_VX	scaffold_44	204043	206382	+
Xtev_1.1871.3_VX	scaffold_1	143310721	143315372	-
Xtev_10.329.3_VX	scaffold_10	15488567	15490053	+
Xtev_8.733.3_VV	scaffold_8	49886200	49891105	+
Xtev_8.620.3_VU	scaffold_8	44087794	44088885	+
Xtev_6.980.3_VX	scaffold_6	106514118	106515958	-
Xtev_3.1073.3_VV	scaffold_3	84536487	84539610	-
Xtev_299.4.3_VX	scaffold_299	63274	80188	+
Xtev_1.1195.3_VX	scaffold_1	93195605	93199018	-
Xtev_3.379.3_VX	scaffold_3	20625423	20626821	+
Xtev_6.111.3_XV	scaffold_6	12456118	12470359	+
Xtev_1.159.3_VX	scaffold_1	15710387	15713312	-
Xtev_5.1236.3_VX	scaffold_5	120281888	120282742	-
Xtev_10.515.3_VX	scaffold_10	25894833	25895484	-
Xtev_5859.1.3_VX	scaffold_5859	4	2717	+
Xtev_4.1093.3_VVA	scaffold_4	81747991	81750960	+
Xtev_497.1.3_VX	scaffold_497	1490	3787	-
Xtev_4.1359.3_VU	scaffold_4	97844703	97920020	-
Xtev_10.322.3_VX	scaffold_10	14176768	14255854	-
Xtev_5.139.3_VV	scaffold_5	10481763	10490822	+
Xtev_10.230.3_VV	scaffold_10	9064079	9072180	-
Xtev_6.705.3_VV	scaffold_6	78314417	78328444	-
Xtev_6.759.3_VX	scaffold_6	83964081	83966181	-
Xtev_2.184.3_XV	scaffold_2	11663895	11896323	-
Xtev_4.1347.3_VV	scaffold_4	96623699	96655500	-
Xtev_2.957.3_VX	scaffold_2	76604670	76606791	+
Xtev_9.145.3_VX	scaffold_9	8940916	8943406	-
Xtev_4.650.3_VX	scaffold_4	53078858	53082183	+
Xtev_3.1130.3_VX	scaffold_3	87506153	87507848	-
Xtev_10.646.3_VX	scaffold_10	31899120	31900899	+
Xtev_9.708.3_VX	scaffold_9	57217134	57219094	+
Xtev_5.345.3_VX	scaffold_5	32437878	32441147	-
Xtev_7.1360.3_VU	scaffold_7	113585975	113588819	-
Xtev_2.81.3_VX	scaffold_2	4305464	4309548	-
Xtev_9.8.3_VV	scaffold_9	226283	229165	+
Xtev_1.1045.3_VX	scaffold_1	80166672	80192477	+
Xtev_1.2070.3_XV	scaffold_1	166125152	166125358	+
Xtev_10.615.3_VX	scaffold_10	30315462	30316650	+
Xtev_10.280.3_VV	scaffold_10	11238899	11281084	-
Xtev_5.797.3_VX	scaffold_5	79503150	79510019	-
Xtev_4.222.3_VX	scaffold_4	13511867	13512716	-
Xtev_1.776.3_VX	scaffold_1	61948973	61950520	-
Xtev_392.2.3_VXA	scaffold_392	19522	20126	+
Xtev_262.6.3_VX	scaffold_262	102499	102861	+
Xtev_19.10.3_VX	scaffold_19	1143266	1220836	+
Xtev_9.621.3_VX	scaffold_9	48012644	48013363	+
Xtev_10.59.3_XV	scaffold_10	2855371	2870317	+
Xtev_6.328.3_VV	scaffold_6	33487590	33588491	-
Xtev_4.1022.3_VX	scaffold_4	78855719	78900487	+
Xtev_9.170.3_VU	scaffold_9	10891509	10893051	-
Xtev_5.1080.3_XV	scaffold_5	105056877	105060482	+
Xtev_6714.1.3_VX	scaffold_6714	1541	2971	+
Xtev_4.1652.3_VX	scaffold_4	116696047	116697101	+
Xtev_5.477.3_VX	scaffold_5	47522659	47524857	-
Xtev_8.672.3_VV	scaffold_8	47088779	47098025	-
Xtev_9.1059.3_VV	scaffold_9	82875110	82919344	+
Xtev_1.1601.3_VV	scaffold_1	124544688	124547298	-
Xtev_8.437.3_VX	scaffold_8	24982955	24985287	-
Xtev_4428.3.3_VX	scaffold_4428	2207	4458	-
Xtev_4.546.3_VU	scaffold_4	44105415	44115935	+
Xtev_7.669.3_VU	scaffold_7	54388386	54402428	-
Xtev_8963.1.3_VX	scaffold_8963	671	1408	+
Xtev_1.434.3_VX	scaffold_1	43011216	43013213	+
Xtev_6.1408.3_VXA	scaffold_6	141411978	141415041	-
Xtev_2.811.3_XV	scaffold_2	61124435	61132256	+
Xtev_154.2.3_VU	scaffold_154	38962	130085	-
Xtev_8.249.3_VX	scaffold_8	13939222	13940409	+
Xtev_8.182.3_VX	scaffold_8	9449035	9450847	-
Xtev_3.140.3_VV	scaffold_3	6652294	6654627	+
Xtev_6.1241.3_VV	scaffold_6	132550077	132562296	+
Xtev_1.1152.3_VV	scaffold_1	87943101	87954476	-
Xtev_7.920.3_VU	scaffold_7	79691901	79702809	+
Xtev_4.1861.3_VV	scaffold_4	132501303	132515801	+
Xtev_8.211.3_VX	scaffold_8	11088390	11090844	+
Xtev_2.127.3_VX	scaffold_2	7702241	7703501	-
Xtev_2.386.3_VU	scaffold_2	25136089	25137265	-
Xtev_65.16.3_VV	scaffold_65	385746	391905	+
Xtev_6.348.3_VV	scaffold_6	34729256	34730820	+
Xtev_1.848.3_VV	scaffold_1	64983439	64985586	-
Xtev_75.2.3_XV	scaffold_75	1196	29425	-
Xtev_5.1016.3_VX	scaffold_5	99408457	99410063	-
Xtev_5.1203.3_VX	scaffold_5	118075038	118077097	-
Xtev_3.660.3_VX	scaffold_3	43339896	43343610	-
Xtev_8.1036.3_VX	scaffold_8	65985358	65989343	-
Xtev_6.79.3_VV	scaffold_6	9072955	9074612	-
Xtev_5.389.3_VX	scaffold_5	37209895	37211251	+
Xtev_1.209.3_VVA	scaffold_1	19047924	19053854	+
Xtev_8b.14.3_VX	scaffold_8b	473413	475281	-
Xtev_6.703.3_VX	scaffold_6	78254505	78259375	-
Xtev_51.7.3_VU	scaffold_51	376389	378351	-
Xtev_6.959.3_XV	scaffold_6	105200560	105201807	-
Xtev_4.1460.3_VV	scaffold_4	105497119	105571160	-
Xtev_6.659.3_VV	scaffold_6	70210266	70233468	-
Xtev_38.32.3_VV	scaffold_38	471873	475921	+
Xtev_7.295.3_VX	scaffold_7	23486853	23494511	-
Xtev_8.480.3_VX	scaffold_8	28101996	28104353	+
Xtev_7131.1.3_VX	scaffold_7131	507	2965	+
Xtev_3.1281.3_VV	scaffold_3	101060453	101069579	-
Xtev_3.895.3_VV	scaffold_3	69315609	69323024	-
Xtev_272.1.3_VX	scaffold_272	6674	9249	+
Xtev_322.1.3_VX	scaffold_322	36491	41610	+
Xtev_5.10.3_VX	scaffold_5	992604	994854	-
Xtev_2.152.3_VU	scaffold_2	9913530	9919291	+
Xtev_6.1205.3_VX	scaffold_6	127936684	127937508	+
Xtev_5.140.3_VV	scaffold_5	10482190	10491619	+
Xtev_8.308.3_VX	scaffold_8	17476685	17477914	-
Xtev_7.781.3_VX	scaffold_7	66066261	66068213	+
Xtev_5b.59.3_VX	scaffold_5b	3306135	3315115	+
Xtev_9.787.3_VX	scaffold_9	63488500	63489210	-
Xtev_245.4.3_VX	scaffold_245	141683	144597	+
Xtev_1.2296.3_VX	scaffold_1	188665488	188780804	+
Xtev_8.1139.3_VU	scaffold_8	74550219	74554753	+
Xtev_7.1470.3_VV	scaffold_7	121489370	121497489	-
Xtev_1.2291.3_VX	scaffold_1	187341550	187343790	+
Xtev_8.1576.3_VV	scaffold_8	107023788	107028996	-
Xtev_1.1847.3_VX	scaffold_1	139604916	139607786	-
Xtev_2.509.3_VV	scaffold_2	35650488	35655004	+
Xtev_72.10.3_VX	scaffold_72	404006	405478	+
Xtev_5.1007.3_VX	scaffold_5	98176572	98328510	-
Xtev_8.1479.3_VV	scaffold_8	94638598	94640674	+
Xtev_10.222.3_VU	scaffold_10	8653869	8663337	+
Xtev_10.421.3_VX	scaffold_10	20220295	20221263	-
Xtev_2.1850.3_VX	scaffold_2	150269052	150287768	+
Xtev_6.99.3_VX	scaffold_6	10599447	10601309	-
Xtev_166.2.3_VV	scaffold_166	148280	180925	-
Xtev_5.1145.3_VX	scaffold_5	112905591	112907168	+
Xtev_1.1590.3_VV	scaffold_1	123927015	123937919	-
Xtev_65.1.3_VV	scaffold_65	33664	36841	+
Xtev_4.1182.3_VX	scaffold_4	84091909	84094080	-
Xtev_2.1065.3_VV	scaffold_2	82284250	82302421	-
Xtev_5.1212.3_VX	scaffold_5	118531775	118533443	-
Xtev_7.333.3_VV	scaffold_7	26758237	26761275	+
Xtev_9.749.3_VX	scaffold_9	60070712	60071877	+
Xtev_8.518.3_VU	scaffold_8	31330124	31331411	+
Xtev_5.629.3_VU	scaffold_5	64226802	64241305	+
Xtev_2.1803.3_VV	scaffold_2	146125816	146129078	+
Xtev_4.68.3_VV	scaffold_4	3584692	3585509	-
Xtev_5.7.3_VV	scaffold_5	760919	763445	+
Xtev_2.154.3_VX	scaffold_2	9927415	9928317	+
Xtev_7.1191.3_VV	scaffold_7	102481454	102496424	+
Xtev_8.382.3_VX	scaffold_8	21682165	21683022	+
Xtev_6.1177.3_VV	scaffold_6	124192148	124196479	+
Xtev_7.24.3_VX	scaffold_7	1786065	1786879	+
Xtev_869.2.3_VX	scaffold_869	17454	20329	-
Xtev_7.1363.3_VV	scaffold_7	113620430	113622204	-
Xtev_8.273.3_VV	scaffold_8	15891481	15917257	-
Xtev_8.477.3_VV	scaffold_8	27975175	27975460	+
Xtev_870.4.3_VX	scaffold_870	11710	14106	-
Xtev_8.1092.3_VX	scaffold_8	69917254	69919340	+
Xtev_4215.1.3_VX	scaffold_4215	2171	5313	+
Xtev_7.951.3_VX	scaffold_7	82529611	82533341	+
Xtev_28.2.3_VX	scaffold_28	84574	86121	+
Xtev_1.25.3_VX	scaffold_1	729544	734335	+
Xtev_2.1591.3_VX	scaffold_2	130578668	130600220	+
Xtev_3.1356.3_VU	scaffold_3	107788455	107832309	+
Xtev_6.1320.3_VX	scaffold_6	137132573	137133435	+
Xtev_9.1218.3_VX	scaffold_9	91627167	91632420	+
Xtev_3.675.3_VV	scaffold_3	44492740	44493649	+
Xtev_5.980.3_VX	scaffold_5	94599186	94600738	+
Xtev_8c.71.3_VX	scaffold_8c	3238887	3240228	+
Xtev_8.386.3_VX	scaffold_8	22014981	22016065	+
Xtev_4.483.3_VX	scaffold_4	36903398	36908699	+
Xtev_3.567.3_VV	scaffold_3	35544106	35545968	-
Xtev_4.556.3_XV	scaffold_4	44398527	44555037	-
Xtev_9.819.3_VX	scaffold_9	66199452	66201283	-
Xtev_6.973.3_VX	scaffold_6	105777946	105798564	+
Xtev_5.1047.3_VV	scaffold_5	102230128	102293928	-
Xtev_8.1191.3_VV	scaffold_8	77266777	77268103	+
Xtev_5.744.3_VX	scaffold_5	75277864	75279009	-
Xtev_6.1161.3_VX	scaffold_6	123138893	123139728	-
Xtev_5.331.3_VV	scaffold_5	30731782	30794638	+
Xtev_3.101.3_VV	scaffold_3	4262369	4268447	-
Xtev_75.19.3_VVA	scaffold_75	157393	164629	+
Xtev_9.1289.3_VV	scaffold_9	98228099	98235696	-
Xtev_8.1007.3_VX	scaffold_8	64923263	64925656	+
Xtev_2.1592.3_VX	scaffold_2	130603909	130611007	+
Xtev_8.625.3_VX	scaffold_8	44191724	44193647	-
Xtev_7.1427.3_VV	scaffold_7	116357063	116379200	-
Xtev_411.5.3_VX	scaffold_411	88687	89225	-
Xtev_2.1818.3_VX	scaffold_2	148912744	148915071	+
Xtev_5.208.3_VX	scaffold_5	17165085	17166632	+
Xtev_320.2.3_VX	scaffold_320	94509	95308	+
Xtev_8.1440.3_XV	scaffold_8	92506623	92639979	+
Xtev_5.981.3_VX	scaffold_5	94634184	94635835	-
Xtev_723.1.3_VVA	scaffold_723	3228	17662	-
Xtev_7.1361.3_VU	scaffold_7	113598868	113608309	-
Xtev_9.207.3_VV	scaffold_9	14635379	14638593	-
Xtev_96.3.3_VV	scaffold_96	198530	240963	-
Xtev_4.219.3_VX	scaffold_4	13213395	13215179	+
Xtev_1.2003.3_VX	scaffold_1	157770512	157770918	-
Xtev_9.1181.3_VX	scaffold_9	87241149	87243267	+
Xtev_4.794.3_VX	scaffold_4	62353123	62355102	-
Xtev_9.1119.3_VU	scaffold_9	85087541	85091061	+
Xtev_5.128.3_VX	scaffold_5	10281505	10282815	+
Xtev_7.266.3_VX	scaffold_7	20548779	20551357	+
Xtev_3.545.3_VU	scaffold_3	33459543	33463504	+
Xtev_5.1121.3_VV	scaffold_5	110779193	110794862	-
Xtev_10.214.3_VX	scaffold_10	8292061	8294932	+
Xtev_8.181.3_VU	scaffold_8	9447238	9450493	-
Xtev_7.716.3_VV	scaffold_7	58594493	58638894	-
Xtev_2481.1.3_VX	scaffold_2481	8409	9825	+
Xtev_235.1.3_VX	scaffold_235	5436	7873	+
Xtev_2.1728.3_VV	scaffold_2	142543067	142559984	+
Xtev_129.2.3_VU	scaffold_129	40488	44147	-
Xtev_6.1256.3_VX	scaffold_6	133499229	133500439	-
Xtev_1.409.3_VX	scaffold_1	41760114	41761019	-
Xtev_44.19.3_VX	scaffold_44	351641	353144	-
Xtev_9.508.3_VX	scaffold_9	37687634	37688536	+
Xtev_4.1751.3_VV	scaffold_4	122907970	122909360	+
Xtev_2.1642.3_VV	scaffold_2	136761388	136762357	-
Xtev_4.894.3_VX	scaffold_4	70722718	70725201	-
Xtev_223.3.3_VX	scaffold_223	31640	31852	+
Xtev_1.293.3_XV	scaffold_1	28722629	28730379	+
Xtev_4.1025.3_XV	scaffold_4	79064428	79171115	-
Xtev_1.1566.3_XV	scaffold_1	122643608	122644114	+
Xtev_1.421.3_VX	scaffold_1	42384522	42386335	+
Xtev_2.241.3_VX	scaffold_2	14447084	14448793	+
Xtev_8.717.3_VV	scaffold_8	49469064	49474500	+
Xtev_6.300.3_VV	scaffold_6	30854417	30858911	-
Xtev_6.407.3_VU	scaffold_6	41120954	41122055	-
Xtev_7.721.3_VV	scaffold_7	58967750	58971423	+
Xtev_9.413.3_VX	scaffold_9	32909485	32911095	+
Xtev_1.2450.3_VV	scaffold_1	203337093	203345049	-
Xtev_6.2.3_VV	scaffold_6	141070	142184	+
Xtev_723.2.3_VVA	scaffold_723	11733	17679	+
Xtev_6.312.3_VU	scaffold_6	31888061	31889291	-
Xtev_8.548.3_VX	scaffold_8	36705598	36883195	+
Xtev_8.1244.3_VX	scaffold_8	80335334	80336228	-
Xtev_5.383.3_VV	scaffold_5	36500184	36524866	-
Xtev_1.1341.3_VX	scaffold_1	108192961	108194392	-
Xtev_2.625.3_VV	scaffold_2	44285877	44309502	-
Xtev_10.245.3_VV	scaffold_10	9697718	9698800	-
Xtev_70.5.3_VX	scaffold_70	403993	404250	+
Xtev_9.898.3_VX	scaffold_9	74042797	74047807	+
Xtev_235.4.3_VV	scaffold_235	46541	47234	-
Xtev_2.1301.3_VX	scaffold_2	100962000	100971842	-
Xtev_3.77.3_VX	scaffold_3	3240163	3241258	-
Xtev_65.8.3_VX	scaffold_65	194760	196100	-
Xtev_3.870.3_VX	scaffold_3	66847096	66849509	-
Xtev_1.1839.3_VXA	scaffold_1	137938415	137953171	-
Xtev_1.2444.3_VX	scaffold_1	203047847	203091516	-
Xtev_3.892.3_XV	scaffold_3	69201610	69265680	+
Xtev_8.552.3_VX	scaffold_8	37950413	37952389	-
Xtev_1399.2.3_VU	scaffold_1399	4897	6923	-
Xtev_8203.1.3_VX	scaffold_8203	35	2101	+
Xtev_10.491.3_VX	scaffold_10	24186423	24197718	+
Xtev_89.8.3_VX	scaffold_89	136041	151989	-
Xtev_480.3.3_VVA	scaffold_480	20871	36954	-
Xtev_1.198.3_VX	scaffold_1	17875033	17876786	+
Xtev_5.649.3_VV	scaffold_5	66427511	66456521	-
Xtev_4.1814.3_VU	scaffold_4	126991822	126993202	-
Xtev_3.60.3_VX	scaffold_3	2096463	2097744	-
Xtev_4.434.3_VV	scaffold_4	29874180	29875452	+
Xtev_4.1656.3_VXA	scaffold_4	116763729	116769332	+
Xtev_8.563.3_VX	scaffold_8	40303251	40305043	-
Xtev_10.544.3_VX	scaffold_10	26965578	26968078	+
Xtev_7.448.3_VX	scaffold_7	36549114	36553971	+
Xtev_1.1023.3_VX	scaffold_1	76511240	76512264	+
Xtev_69.3.3_VV	scaffold_69	87850	97997	-
Xtev_2502.1.3_VX	scaffold_2502	469	1628	+
Xtev_8c.70.3_VX	scaffold_8c	3233225	3255095	+
Xtev_9.841.3_VX	scaffold_9	68552914	68555571	-
Xtev_5.367.3_VX	scaffold_5	34384107	34439483	+
Xtev_4.121.3_VX	scaffold_4	8264400	8265318	+
Xtev_7.302.3_VX	scaffold_7	23677807	23680835	+
Xtev_44.17.3_XV	scaffold_44	305818	306231	+
Xtev_5.417.3_VV	scaffold_5	40316438	40322142	+
Xtev_3.1363.3_VX	scaffold_3	108651167	108652283	-
Xtev_10.65.3_VX	scaffold_10	3074205	3075171	-
Xtev_6.749.3_VU	scaffold_6	82631942	82633685	+
Xtev_1.2308.3_VV	scaffold_1	191090268	191092532	-
Xtev_5b.55.3_VX	scaffold_5b	3197827	3312983	-
Xtev_100.6.3_VV	scaffold_100	228694	229240	+
Xtev_6.1280.3_VV	scaffold_6	135021677	135029198	+
Xtev_892.2.3_VX	scaffold_892	20595	21234	-
Xtev_2.1733.3_VU	scaffold_2	143093053	143094657	-
Xtev_2.351.3_VV	scaffold_2	22347470	22349612	-
Xtev_38.64.3_VX	scaffold_38	760858	763546	-
Xtev_6.1229.3_VV	scaffold_6	131677815	131678514	-
Xtev_113.1.3_VX	scaffold_113	234674	235536	-
Xtev_167.1.3_VU	scaffold_167	3232	5748	-
Xtev_1.1894.3_VX	scaffold_1	145093594	145095042	-
Xtev_8.385.3_VX	scaffold_8	21949047	21950663	-
Xtev_4.81.3_VX	scaffold_4	6436416	6437825	+
Xtev_2.1481.3_VV	scaffold_2	119966565	119991684	+
Xtev_149.9.3_VV	scaffold_149	190161	194286	-
Xtev_8.980.3_VV	scaffold_8	62604486	62606896	+
Xtev_2.624.3_VX	scaffold_2	44263745	44266134	-
Xtev_75.11.3_VX	scaffold_75	75283	82508	-
Xtev_3.14.3_VV	scaffold_3	300887	335692	+
Xtev_2.1614.3_XV	scaffold_2	133866601	133914276	+
Xtev_1.2216.3_VX	scaffold_1	181176988	181179385	+
Xtev_6.1201.3_VX	scaffold_6	127590885	127592865	+
Xtev_6.743.3_VX	scaffold_6	82030023	82079286	-
Xtev_7.1323.3_VX	scaffold_7	111448982	111450574	-
Xtev_3.1170.3_VV	scaffold_3	90232550	90233952	+
Xtev_4.1128.3_VX	scaffold_4	82338527	82339696	+
Xtev_4.1376.3_XV	scaffold_4	98982305	99090710	+
Xtev_1.1984.3_VX	scaffold_1	155787045	155788456	-
Xtev_6.420.3_VU	scaffold_6	42567929	42613906	-
Xtev_1.1846.3_VX	scaffold_1	139156472	139160807	-
Xtev_8.286.3_VXA	scaffold_8	16698053	16705578	+
Xtev_8.28.3_VX	scaffold_8	1533416	1535173	-
Xtev_6.525.3_VU	scaffold_6	54742017	54785738	-
Xtev_2.1719.3_VX	scaffold_2	142202117	142204277	+
Xtev_7.872.3_VV	scaffold_7	73262342	73267540	+
Xtev_3.601.3_VX	scaffold_3	37973161	37974239	+
Xtev_8.647.3_VV	scaffold_8	44988543	44990122	+
Xtev_2.1323.3_VV	scaffold_2	103226732	103231731	-
Xtev_7.1285.3_VX	scaffold_7	107268071	107269657	-
Xtev_581.6.3_VX	scaffold_581	59519	61271	-
Xtev_1.1461.3_VV	scaffold_1	118081765	118087732	+
Xtev_8b.63.3_VU	scaffold_8b	2024967	2028221	-
Xtev_3.1317.3_VX	scaffold_3	105295877	105298718	+
Xtev_4.77.3_VU	scaffold_4	6190038	6190546	-
Xtev_7.178.3_VVA	scaffold_7	11124758	11208842	+
Xtev_449.1.3_VX	scaffold_449	33714	42545	-
Xtev_7.276.3_XV	scaffold_7	22210285	22217718	+
Xtev_5.561.3_VU	scaffold_5	56074202	56081292	-
Xtev_8.176.3_VV	scaffold_8	9107077	9113004	-
Xtev_4.361.3_VU	scaffold_4	25227809	25245371	-
Xtev_6.448.3_VX	scaffold_6	45461316	45462780	-
Xtev_3.362.3_VX	scaffold_3	18217237	18232969	-
Xtev_6.942.3_VV	scaffold_6	103524715	103527053	-
Xtev_278.2.3_VX	scaffold_278	18547	18850	+
Xtev_9.223.3_VV	scaffold_9	17277373	17283683	-
Xtev_4.746.3_VV	scaffold_4	60126197	60128569	+
Xtev_2.899.3_VX	scaffold_2	70446174	70448597	+
Xtev_2.1002.3_VX	scaffold_2	80243725	80245043	+
Xtev_10.36.3_VX	scaffold_10	1666900	1669087	+
Xtev_3.603.3_VX	scaffold_3	39709210	39710703	-
Xtev_8.675.3_VX	scaffold_8	47181578	47183702	+
Xtev_3.616.3_VX	scaffold_3	40835022	40836674	-
Xtev_4.1275.3_VX	scaffold_4	90331483	90334056	+
Xtev_4.145.3_VX	scaffold_4	9460993	9479656	-
Xtev_1.1667.3_VVA	scaffold_1	127406494	127409283	+
Xtev_8.295.3_VV	scaffold_8	17176236	17179284	+
Xtev_10.142.3_VX	scaffold_10	5065856	5066978	+
Xtev_2.427.3_VV	scaffold_2	28524205	28527663	+
Xtev_3.930.3_VVA	scaffold_3	73898640	73899932	+
Xtev_8.1489.3_VV	scaffold_8	95156971	95167387	+
Xtev_9.45.3_VX	scaffold_9	2773363	2775890	+
Xtev_1.29.3_VV	scaffold_1	922447	923744	+
Xtev_8.494.3_VX	scaffold_8	29828084	29829392	+
Xtev_2.637.3_VV	scaffold_2	45166854	45222576	+
Xtev_44.16.3_VX	scaffold_44	282309	283053	+
Xtev_2.42.3_VV	scaffold_2	2095081	2105251	+
Xtev_8.820.3_VU	scaffold_8	52793997	52799699	-
Xtev_24.12.3_VX	scaffold_24	432169	433176	+
Xtev_6.1187.3_VX	scaffold_6	126325036	126325897	-
Xtev_6.9.3_VX	scaffold_6	219060	220527	+
Xtev_3.896.3_VV	scaffold_3	69319808	69320531	-
Xtev_4.693.3_VX	scaffold_4	58306299	58309894	-
Xtev_119.2.3_VX	scaffold_119	22450	24856	-
Xtev_10.459.3_VX	scaffold_10	22884356	22886966	+
Xtev_6.397.3_VV	scaffold_6	40537737	40545798	+
Xtev_115.3.3_VX	scaffold_115	191716	192801	-
Xtev_8.991.3_VX	scaffold_8	63188838	63189360	+
Xtev_5.1037.3_VU	scaffold_5	101829421	101830655	+
Xtev_9.287.3_VVA	scaffold_9	21739756	21763049	+
Xtev_723.5.3_VXA	scaffold_723	15457	21116	-
Xtev_8.549.3_VX	scaffold_8	36882597	36884211	+
Xtev_2.420.3_VX	scaffold_2	28033326	28184021	-
Xtev_7.176.3_VV	scaffold_7	11104908	11114008	-
Xtev_8.282.3_VV	scaffold_8	16334057	16394066	-
Xtev_4.942.3_VX	scaffold_4	74081016	74082333	+
Xtev_1.2104.3_VX	scaffold_1	169484177	169491044	+
Xtev_30.7.3_VX	scaffold_30	915116	919792	-
Xtev_5509.1.3_VX	scaffold_5509	756	4207	-
Xtev_4330.1.3_VX	scaffold_4330	2669	4200	+
Xtev_2.571.3_VX	scaffold_2	39615358	39616796	+
Xtev_76.5.3_VU	scaffold_76	73470	117524	+
Xtev_8.643.3_VV	scaffold_8	44949663	44953697	+
Xtev_8.394.3_XV	scaffold_8	22342129	22346765	+
Xtev_9.992.3_VU	scaffold_9	78950460	79023458	-
Xtev_2.695.3_VX	scaffold_2	52272166	52274186	-
Xtev_1.1402.3_VX	scaffold_1	114685863	114695340	-
Xtev_9.1287.3_VV	scaffold_9	98140191	98140816	+
Xtev_4.1113.3_VX	scaffold_4	82077844	82080746	+
Xtev_9.161.3_VX	scaffold_9	9875207	9875596	-
Xtev_8.1177.3_VV	scaffold_8	76686893	76689691	-
Xtev_6.523.3_VU	scaffold_6	54341355	54487594	-
Xtev_5b.15.3_VX	scaffold_5b	762999	911506	+
Xtev_9.101.3_VU	scaffold_9	4965602	4968884	+
Xtev_5.704.3_VX	scaffold_5	72350962	72352009	+
Xtev_4.1038.3_VU	scaffold_4	79848433	79848717	-
Xtev_9.1245.3_VX	scaffold_9	93122334	93141314	-
Xtev_6.982.3_VV	scaffold_6	106556440	106598517	+
Xtev_7.141.3_VX	scaffold_7	8126955	8127109	-
Xtev_6293.2.3_VX	scaffold_6293	2408	3658	+
Xtev_3.1078.3_VX	scaffold_3	84912120	84915793	+
Xtev_72.8.3_VX	scaffold_72	379670	384680	-
Xtev_4.1170.3_VXA	scaffold_4	83677455	83678798	+
Xtev_411.2.3_VV	scaffold_411	5594	8759	+
Xtev_9.1161.3_VX	scaffold_9	86151521	86168512	+
Xtev_7.700.3_VX	scaffold_7	57491668	57493268	+
Xtev_1.27.3_VX	scaffold_1	855757	857237	+
Xtev_38.34.3_VX	scaffold_38	495470	533463	+
Xtev_151.11.3_VX	scaffold_151	88882	92300	-
Xtev_5831.1.3_VX	scaffold_5831	1254	2843	-
Xtev_529.2.3_VV	scaffold_529	27169	35106	+
Xtev_3.1328.3_VV	scaffold_3	105906522	105913654	+
Xtev_9.555.3_VU	scaffold_9	42323411	42424891	-
Xtev_5.85.3_VX	scaffold_5	7875160	7877425	-
Xtev_5b.27.3_VX	scaffold_5b	1306027	1307009	+
Xtev_4.1673.3_VX	scaffold_4	117368685	117372015	-
Xtev_6.537.3_VX	scaffold_6	56229790	56232045	+
Xtev_9.864.3_VX	scaffold_9	70352479	70353898	-
Xtev_7.1289.3_VX	scaffold_7	107353007	107357201	+
Xtev_5.825.3_VU	scaffold_5	82222515	82232407	+
Xtev_168.1.3_VX	scaffold_168	95538	109867	-
Xtev_4.747.3_VV	scaffold_4	60129553	60131506	+
Xtev_2.1711.3_VX	scaffold_2	141536529	141536879	-
Xtev_3.1258.3_VX	scaffold_3	99431419	99432145	-
Xtev_2.417.3_VX	scaffold_2	27658954	27663172	+
Xtev_5.336.3_VU	scaffold_5	31481676	31482634	+
Xtev_76.3.3_VV	scaffold_76	18871	22634	+
Xtev_7.160.3_XV	scaffold_7	9483789	9601222	-
Xtev_2.368.3_VV	scaffold_2	23308945	23337111	+
Xtev_1.594.3_VU	scaffold_1	52896932	52897788	-
Xtev_9.1162.3_VX	scaffold_9	86155394	86155985	-
Xtev_8.1211.3_VX	scaffold_8	78555160	78558902	+
Xtev_6.506.3_VX	scaffold_6	52092906	52095048	-
Xtev_7742.1.3_VX	scaffold_7742	722	3404	+
Xtev_3.904.3_VV	scaffold_3	70178978	70225377	-
Xtev_6.818.3_VX	scaffold_6	89898017	89902059	+
Xtev_2.1815.3_VV	scaffold_2	148887499	148900040	-
Xtev_1725.1.3_VX	scaffold_1725	923	1556	-
Xtev_627.1.3_VX	scaffold_627	10366	16728	-
Xtev_8c.77.3_VX	scaffold_8c	3723682	3725038	-
Xtev_6.10.3_VX	scaffold_6	254897	261908	+
Xtev_4.491.3_VX	scaffold_4	37696663	37697014	-
Xtev_6.1285.3_VU	scaffold_6	135820538	135823869	-
Xtev_3.1233.3_VX	scaffold_3	96948001	96949186	+
Xtev_9.969.3_VV	scaffold_9	78279735	78281200	+
Xtev_7.1050.3_VX	scaffold_7	91462344	91488530	+
Xtev_7.827.3_VVA	scaffold_7	70226582	70234602	+
Xtev_6.347.3_VV	scaffold_6	34726653	34728500	+
Xtev_1.1187.3_VX	scaffold_1	92570990	92571142	+
Xtev_5b.26.3_VV	scaffold_5b	1301157	1303929	+
Xtev_6.1431.3_VXA	scaffold_6	141647094	141699777	-
Xtev_8c.94.3_VX	scaffold_8c	4935165	4936480	+
Xtev_3.959.3_VX	scaffold_3	75763976	75765834	-
Xtev_3.790.3_VV	scaffold_3	56388071	56425397	-
Xtev_4.799.3_VU	scaffold_4	63001583	63005228	+
Xtev_8.920.3_VX	scaffold_8	57319935	57321309	-
Xtev_8.642.3_VV	scaffold_8	44947494	44953695	+
Xtev_5.1006.3_VX	scaffold_5	97716077	97822130	-
Xtev_2.963.3_VVA	scaffold_2	76876998	76913498	+
Xtev_2.334.3_VX	scaffold_2	21652405	21655755	-
Xtev_2.1607.3_VX	scaffold_2	133438138	133440374	+
Xtev_8.364.3_VV	scaffold_8	20670436	20692498	+
Xtev_4.355.3_VV	scaffold_4	24584573	24630583	+
Xtev_3.543.3_VV	scaffold_3	33429176	33435721	+
Xtev_5.1132.3_VX	scaffold_5	112036787	112038573	+
Xtev_3.1132.3_VX	scaffold_3	87519381	87522482	-
Xtev_5.439.3_VV	scaffold_5	41786693	41794688	-
Xtev_8.109.3_VX	scaffold_8	6242331	6243244	-
Xtev_1.1422.3_VXA	scaffold_1	116240684	116388609	-
Xtev_1.1016.3_VX	scaffold_1	75969208	75972044	-
Xtev_1.1831.3_VX	scaffold_1	137211686	137223864	+
Xtev_33.3.3_VX	scaffold_33	473287	474370	+
Xtev_686.2.3_VX	scaffold_686	49815	57186	+
Xtev_5.846.3_VV	scaffold_5	85119300	85129440	+
Xtev_5.39.3_VX	scaffold_5	3712921	3714509	+
Xtev_345.2.3_VX	scaffold_345	116666	117511	+
Xtev_8.102.3_VX	scaffold_8	5644110	5645569	-
Xtev_2.1794.3_XV	scaffold_2	145709281	145756818	+
Xtev_23.1.3_VX	scaffold_23	194877	197316	-
Xtev_3.967.3_VV	scaffold_3	76279657	76285215	-
Xtev_10.347.3_VX	scaffold_10	16493429	16494399	+
Xtev_1.492.3_VV	scaffold_1	45892213	45894670	-
Xtev_3.207.3_VV	scaffold_3	10048109	10052823	-
Xtev_38.48.3_VV	scaffold_38	597271	605447	+
Xtev_3b.19.3_VX	scaffold_3b	3549555	3550733	+
Xtev_9.43.3_VU	scaffold_9	2600593	2674283	+
Xtev_4.1913.3_VX	scaffold_4	139363314	139363995	+
Xtev_6.996.3_VX	scaffold_6	108182272	108183091	-
Xtev_8.1238.3_VX	scaffold_8	80110540	80142989	-
Xtev_9.721.3_VX	scaffold_9	58283358	58288312	-
Xtev_2059.3.3_VV	scaffold_2059	5858	8531	+
Xtev_452.1.3_VX	scaffold_452	86995	89369	-
Xtev_6.205.3_VV	scaffold_6	22154834	22160277	+
Xtev_2.1811.3_VX	scaffold_2	146691615	146692486	+
Xtev_85.2.3_VX	scaffold_85	316500	317347	+
Xtev_1.455.3_VV	scaffold_1	44282592	44297752	+
Xtev_3.684.3_VX	scaffold_3	47892403	47894720	+
Xtev_6.233.3_VX	scaffold_6	24585409	24586948	-
Xtev_1162.1.3_VX	scaffold_1162	1545	5425	+
Xtev_8b.59.3_VV	scaffold_8b	1940606	1946539	-
Xtev_1.2174.3_VV	scaffold_1	177748440	177999676	+
Xtev_302.4.3_VV	scaffold_302	95024	107903	-
Xtev_581.2.3_VX	scaffold_581	5740	6582	+
Xtev_75.41.3_VV	scaffold_75	315869	319201	+
Xtev_38.51.3_VX	scaffold_38	630580	661432	+
Xtev_4.1575.3_VX	scaffold_4	111541462	111544306	+
Xtev_6.542.3_VX	scaffold_6	56812902	56819446	-
Xtev_1.1419.3_VV	scaffold_1	116152818	116156896	+
Xtev_6.377.3_VX	scaffold_6	37923152	37926845	-
Xtev_9.614.3_VU	scaffold_9	47163551	47164800	+
Xtev_3.1134.3_VX	scaffold_3	87611448	87613969	+
Xtev_2.1551.3_VX	scaffold_2	127481139	127484433	+
Xtev_8.288.3_VV	scaffold_8	16751866	16764243	-
Xtev_2.1050.3_VX	scaffold_2	81849961	81851533	-
Xtev_9.568.3_VU	scaffold_9	43476742	43481455	-
Xtev_7.634.3_VU	scaffold_7	52683732	52686629	+
Xtev_7.293.3_VX	scaffold_7	23362349	23364669	+
Xtev_4.232.3_VV	scaffold_4	14639001	14640880	-
Xtev_8.1375.3_VX	scaffold_8	87312690	87315285	-
Xtev_38.54.3_VV	scaffold_38	671852	680908	+
Xtev_6448.1.3_VV	scaffold_6448	34	3704	+
Xtev_5.120.3_VX	scaffold_5	9978313	9979041	-
Xtev_1630.1.3_VX	scaffold_1630	976	1904	-
Xtev_8.1192.3_VV	scaffold_8	77266789	77268110	+
Xtev_942.1.3_VX	scaffold_942	316	15098	-
Xtev_9.1062.3_VX	scaffold_9	83014500	83015573	-
Xtev_8.466.3_VX	scaffold_8	27225961	27228209	+
Xtev_8.1309.3_VX	scaffold_8	83968444	83970905	-
Xtev_2.1812.3_VV	scaffold_2	147742313	147924791	+
Xtev_3.1206.3_VX	scaffold_3	94403856	94461182	-
Xtev_5.71.3_VU	scaffold_5	6826003	6870265	+
Xtev_7.241.3_VX	scaffold_7	18472048	18496187	-
Xtev_9.944.3_VU	scaffold_9	77331035	77332223	-
Xtev_8.668.3_VV	scaffold_8	46996944	47001639	+
Xtev_8.1151.3_VX	scaffold_8	75026061	75026304	+
Xtev_9.247.3_VV	scaffold_9	18304845	18305791	-
Xtev_1.1726.3_VX	scaffold_1	130659603	130662684	-
Xtev_963.1.3_VV	scaffold_963	973	5692	-
Xtev_2.737.3_VX	scaffold_2	56277220	56278893	+
Xtev_6.924.3_VU	scaffold_6	102504879	102506372	+
Xtev_7.748.3_VX	scaffold_7	61425481	61426653	+
Xtev_149.4.3_VU	scaffold_149	73807	76108	+
Xtev_4.570.3_VV	scaffold_4	46776194	46779269	+
Xtev_10.264.3_VX	scaffold_10	10290045	10295753	+
Xtev_4.201.3_XV	scaffold_4	12335718	12409687	-
Xtev_5.516.3_VX	scaffold_5	50934635	50935457	+
Xtev_2.1796.3_VX	scaffold_2	145903490	145909566	+
Xtev_1499.1.3_VV	scaffold_1499	7112	9345	+
Xtev_1.497.3_VX	scaffold_1	46013928	46015629	+
Xtev_8.1230.3_VU	scaffold_8	79308330	79313229	+
Xtev_6.544.3_VV	scaffold_6	56836324	56985144	-
Xtev_1.929.3_VX	scaffold_1	70089871	70090664	-
Xtev_6.39.3_VV	scaffold_6	1978301	1981068	-
Xtev_5.1192.3_VX	scaffold_5	117630360	117630825	-
Xtev_7.248.3_VX	scaffold_7	19261602	19264202	-
Xtev_5b.60.3_VU	scaffold_5b	3397431	3400377	-
Xtev_10.475.3_VX	scaffold_10	23318183	23321255	-
Xtev_8.1325.3_VV	scaffold_8	84678808	84682462	-
Xtev_8.1051.3_VV	scaffold_8	66375120	66377138	-
Xtev_10.302.3_VX	scaffold_10	12992105	12992918	-
Xtev_1.967.3_VV	scaffold_1	72508775	72530870	+
Xtev_10.193.3_VV	scaffold_10	7067001	7072552	-
Xtev_1386.1.3_VX	scaffold_1386	4107	10245	-
Xtev_8.856.3_VX	scaffold_8	55326398	55327653	+
Xtev_1.2471.3_VU	scaffold_1	204341150	204346519	+
Xtev_7.840.3_VX	scaffold_7	70634707	70636289	+
Xtev_7.1047.3_VV	scaffold_7	91270188	91271132	-
Xtev_154.3.3_VV	scaffold_154	140493	206911	-
Xtev_4.484.3_VV	scaffold_4	37007715	37010914	-
Xtev_1.1059.3_VX	scaffold_1	81485119	81493632	-
Xtev_3.1465.3_VX	scaffold_3	117197843	117199336	+
Xtev_9.818.3_VU	scaffold_9	66182941	66195965	+
Xtev_8.546.3_VX	scaffold_8	35965987	35991347	+
Xtev_2.185.3_VX	scaffold_2	12189433	12190502	+
Xtev_8.116.3_VX	scaffold_8	6540863	6542612	-
Xtev_8.986.3_VX	scaffold_8	62907717	62922315	+
Xtev_4.1409.3_VX	scaffold_4	101626679	101628022	+
Xtev_9.1029.3_VVA	scaffold_9	80572363	80576767	+
Xtev_7.1151.3_VX	scaffold_7	99929363	99930339	-
Xtev_6.821.3_VV	scaffold_6	90941328	90946880	-
Xtev_9.209.3_VX	scaffold_9	15129026	15131239	-
Xtev_7.55.3_VU	scaffold_7	4689772	4691596	+
Xtev_8b.58.3_VU	scaffold_8b	1934644	1935550	-
Xtev_9.37.3_VX	scaffold_9	2439480	2442565	-
Xtev_6.1230.3_VU	scaffold_6	131723659	131741569	-
Xtev_8.912.3_VV	scaffold_8	56893882	56900653	+
Xtev_2.626.3_VU	scaffold_2	44298664	44301406	-
Xtev_6.6.3_VX	scaffold_6	168606	173255	+
Xtev_707.1.3_VX	scaffold_707	10498	28846	+
Xtev_3.381.3_VV	scaffold_3	20801943	20811380	+
Xtev_26.22.3_VV	scaffold_26	924724	925582	-
Xtev_3.745.3_VX	scaffold_3	52370291	52374268	+
Xtev_10.231.3_VV	scaffold_10	9072041	9076631	+
Xtev_1.270.3_VV	scaffold_1	26428815	26459090	+
Xtev_4.730.3_VX	scaffold_4	59287659	59289304	+
Xtev_9.1.3_VU	scaffold_9	27347	31879	+
Xtev_4.1518.3_VU	scaffold_4	107992203	107994571	+
Xtev_1.410.3_VX	scaffold_1	41786125	41787643	+
Xtev_1.2494.3_VX	scaffold_1	208929399	208930579	-
Xtev_1.2430.3_VV	scaffold_1	202084285	202096496	+
Xtev_4.744.3_VU	scaffold_4	60063369	60065782	+
Xtev_9.553.3_VV	scaffold_9	41867677	41868766	-
Xtev_9.140.3_VVA	scaffold_9	7483080	7486261	-
Xtev_237.1.3_VX	scaffold_237	147458	148262	+
Xtev_9.534.3_VX	scaffold_9	40445124	40446934	-
Xtev_8.1099.3_VX	scaffold_8	70163707	70165048	+
Xtev_4.417.3_VX	scaffold_4	29297894	29326083	+
Xtev_118.1.3_VV	scaffold_118	26844	28517	+
Xtev_9.19.3_VX	scaffold_9	505939	507205	-
Xtev_262.3.3_VV	scaffold_262	64016	69470	-
Xtev_8c.13.3_VX	scaffold_8c	568891	569703	+
Xtev_2.960.3_VX	scaffold_2	76699032	76702778	+
Xtev_3.1012.3_VX	scaffold_3	78062989	78065572	-
Xtev_4.1845.3_VV	scaffold_4	130812107	130821438	-
Xtev_4.1855.3_VX	scaffold_4	132160285	132167026	-
Xtev_2.753.3_VV	scaffold_2	57872205	57880514	+
Xtev_1.918.3_VX	scaffold_1	69277570	69284066	+
Xtev_7.182.3_VU	scaffold_7	11433892	11536955	+
Xtev_6.423.3_VX	scaffold_6	42734138	42736648	+
Xtev_6.484.3_VX	scaffold_6	50265579	50266539	+
Xtev_1758.2.3_VX	scaffold_1758	7994	10832	-
Xtev_8.1474.3_VV	scaffold_8	94504104	94524153	-
Xtev_5.831.3_VV	scaffold_5	82601151	82656362	+
Xtev_1.1584.3_VX	scaffold_1	123715361	123717578	-
Xtev_4.575.3_XV	scaffold_4	46976033	46977608	+
Xtev_1.2481.3_VX	scaffold_1	205791952	205794535	-
Xtev_8.27.3_VU	scaffold_8	1518617	1523420	-
Xtev_6.584.3_VX	scaffold_6	60040272	60057586	+
Xtev_9.753.3_VX	scaffold_9	60117059	60117851	+
Xtev_9.1054.3_VV	scaffold_9	82756747	82759045	+
Xtev_7.795.3_VX	scaffold_7	67517125	67519026	-
Xtev_1.227.3_VX	scaffold_1	20572896	20574327	+
Xtev_2.1289.3_VX	scaffold_2	99844695	99855876	-
Xtev_2.1699.3_VV	scaffold_2	141020546	141065446	+
Xtev_2.294.3_VU	scaffold_2	17925582	17985666	+
Xtev_8.1133.3_VV	scaffold_8	74241144	74287606	-
Xtev_1.2035.3_VV	scaffold_1	160956872	160964365	+
Xtev_6293.1.3_VX	scaffold_6293	77	1637	+
Xtev_1.2493.3_VX	scaffold_1	208802023	208804462	+
Xtev_3.367.3_VX	scaffold_3	19704009	19867095	-
Xtev_3.479.3_VV	scaffold_3	26266306	26339224	-
Xtev_2.1175.3_VV	scaffold_2	90809134	90809767	-
Xtev_4.1553.3_VV	scaffold_4	111067544	111070877	-
Xtev_70.4.3_VX	scaffold_70	402257	402690	+
Xtev_8.1210.3_VX	scaffold_8	78554511	78557424	+
Xtev_7.619.3_VV	scaffold_7	52230836	52240653	-
Xtev_5.1267.3_VVA	scaffold_5	122512037	122513726	+
Xtev_4.578.3_VX	scaffold_4	47004872	47006228	-
Xtev_9.188.3_VX	scaffold_9	12872251	12876075	-
Xtev_4.181.3_XV	scaffold_4	11331592	11332602	-
Xtev_5.109.3_VU	scaffold_5	9418331	9419373	+
Xtev_4.206.3_XV	scaffold_4	12582505	12593120	-
Xtev_7.1059.3_VX	scaffold_7	91858671	91861266	-
Xtev_7.153.3_VXA	scaffold_7	9047691	9057286	-
Xtev_1.1393.3_VV	scaffold_1	113950385	113970651	+
Xtev_8c.55.3_VV	scaffold_8c	2650047	2669746	+
Xtev_5.335.3_VVA	scaffold_5	31449082	31481357	+
Xtev_422.1.3_VX	scaffold_422	47505	49017	-
Xtev_1.138.3_VV	scaffold_1	13808485	13842756	-
Xtev_3566.1.3_VV	scaffold_3566	2478	4997	+
Xtev_9.105.3_VX	scaffold_9	4997090	5292014	+
Xtev_3.1360.3_VX	scaffold_3	108228031	108229559	-
Xtev_1.1874.3_VX	scaffold_1	144100463	144102224	-
Xtev_5.862.3_VX	scaffold_5	86106045	86109314	+
Xtev_9.1115.3_VV	scaffold_9	85007184	85010068	-
Xtev_9.707.3_VX	scaffold_9	57207137	57215402	+
Xtev_6.1220.3_VX	scaffold_6	129469190	129476551	-
Xtev_6.81.3_VV	scaffold_6	9091566	9128878	-
Xtev_3.1316.3_VX	scaffold_3	105295624	105297959	+
Xtev_8.488.3_VX	scaffold_8	28673669	28733962	-
Xtev_3.275.3_VV	scaffold_3	12159719	12161473	-
Xtev_1.1044.3_VX	scaffold_1	80157798	80158511	+
Xtev_3.297.3_VU	scaffold_3	12940598	12994192	+
Xtev_8.58.3_VX	scaffold_8	3552878	3563029	-
Xtev_7.425.3_VX	scaffold_7	34813625	34814819	-
Xtev_4.1027.3_VU	scaffold_4	79195932	79220585	+
Xtev_1.49.3_VX	scaffold_1	5173388	5222084	+
Xtev_3685.1.3_VX	scaffold_3685	2060	3793	+
Xtev_8.1266.3_VX	scaffold_8	81624441	81626387	-
Xtev_480.1.3_VXA	scaffold_480	5370	40084	+
Xtev_8.1021.3_VU	scaffold_8	65390819	65398282	-
Xtev_4.342.3_VV	scaffold_4	22498388	22507562	-
Xtev_1.1751.3_VX	scaffold_1	132055357	132056964	+
Xtev_6542.1.3_VX	scaffold_6542	584	3678	+
Xtev_9.215.3_VX	scaffold_9	15851919	15853010	-
Xtev_10.660.3_VU	scaffold_10	32872844	32874990	-
Xtev_8.1236.3_VX	scaffold_8	79498659	79500665	+
Xtev_7.1371.3_VXA	scaffold_7	113885903	113893789	+
Xtev_8.10.3_VX	scaffold_8	523164	526606	-
Xtev_107.2.3_XV	scaffold_107	56013	57782	-
Xtev_8.458.3_VX	scaffold_8	26464781	26465589	+
Xtev_723.4.3_XV	scaffold_723	14467	19408	+
Xtev_7.363.3_VX	scaffold_7	29679632	29685268	+
Xtev_1.1597.3_VX	scaffold_1	124245247	124246266	-
Xtev_3.564.3_VX	scaffold_3	35501334	35503198	-
Xtev_5.414.3_VV	scaffold_5	40030281	40035019	+
Xtev_6.473.3_VX	scaffold_6	47987706	47990271	-
Xtev_3.504.3_VV	scaffold_3	31610741	31629996	-
Xtev_5437.1.3_VX	scaffold_5437	303	1516	+
Xtev_3.241.3_VX	scaffold_3	11300766	11302684	+
Xtev_3.1116.3_VV	scaffold_3	86532870	86533981	+
Xtev_9.54.3_VX	scaffold_9	3035020	3036446	-
Xtev_9.1145.3_VX	scaffold_9	85557527	85565864	+
Xtev_7.1106.3_VX	scaffold_7	97854871	97855921	-
Xtev_7.1185.3_VX	scaffold_7	102306606	102312197	+
Xtev_3.1002.3_VX	scaffold_3	77728851	77734265	-
Xtev_7.900.3_VV	scaffold_7	76024814	76028882	+
Xtev_1.1581.3_VX	scaffold_1	123585040	123585772	+
Xtev_1.1913.3_VX	scaffold_1	146269708	146289757	-
Xtev_7.668.3_VX	scaffold_7	54388035	54390488	-
Xtev_2.1148.3_XV	scaffold_2	89019096	89031430	-
Xtev_5.450.3_VV	scaffold_5	42975313	43109216	-
Xtev_74.2.3_VV	scaffold_74	255288	290331	+
Xtev_4.157.3_VX	scaffold_4	9919730	9920807	+
Xtev_6.513.3_VX	scaffold_6	52262869	52263925	+
Xtev_1.2503.3_VX	scaffold_1	211311795	211316510	+
Xtev_1.974.3_VX	scaffold_1	73363492	73364845	+
Xtev_6.309.3_VV	scaffold_6	31877847	31892754	-
Xtev_9.1246.3_VX	scaffold_9	93154156	93166767	-
Xtev_2.1200.3_VV	scaffold_2	91912967	91921565	+
Xtev_6.88.3_VX	scaffold_6	10128632	10129505	+
Xtev_7.544.3_VU	scaffold_7	45934070	45952192	+
Xtev_5.944.3_VU	scaffold_5	91049777	91138598	-
Xtev_4.1779.3_VX	scaffold_4	124589057	124592929	+
Xtev_6.1171.3_VX	scaffold_6	123648232	123747783	-
Xtev_5.930.3_VX	scaffold_5	89858168	89859533	+
Xtev_324.3.3_VXA	scaffold_324	52187	104502	-
Xtev_9.237.3_VX	scaffold_9	17876320	17878026	+
Xtev_1.2156.3_VV	scaffold_1	175225563	175227913	+
Xtev_37.9.3_VX	scaffold_37	669374	675170	-
Xtev_4620.1.3_VX	scaffold_4620	2892	3902	+
Xtev_5.615.3_VV	scaffold_5	62408125	62413739	+
Xtev_4.74.3_VV	scaffold_4	5130514	5230212	-
Xtev_8.903.3_VX	scaffold_8	56739453	56742414	-
Xtev_7.1019.3_VV	scaffold_7	88876592	88881411	+
Xtev_6.1404.3_VV	scaffold_6	141385413	141387734	-
Xtev_1641.2.3_VX	scaffold_1641	8667	10553	-
Xtev_4.489.3_VX	scaffold_4	37687963	37690706	-
Xtev_1.418.3_VU	scaffold_1	42379558	42382101	+
Xtev_2.1049.3_VX	scaffold_2	81845223	81846635	-
Xtev_1.2238.3_VX	scaffold_1	183221406	183225210	-
Xtev_4.584.3_VV	scaffold_4	47434203	47438908	+
Xtev_6.1091.3_VV	scaffold_6	117146344	117151738	+
Xtev_5.29.3_VX	scaffold_5	3155939	3159348	-
Xtev_3.1211.3_VX	scaffold_3	94924548	94927426	+
Xtev_8.1218.3_VX	scaffold_8	78789170	78792139	-
Xtev_1.1292.3_VX	scaffold_1	101647589	101649646	+
Xtev_5.1097.3_VX	scaffold_5	107466021	107467915	-
Xtev_2028.1.3_VX	scaffold_2028	3473	8609	-
Xtev_9.734.3_VX	scaffold_9	59268991	59271320	+
Xtev_6.840.3_VV	scaffold_6	92964939	92979694	+
Xtev_2.477.3_VU	scaffold_2	32144739	32148453	+
Xtev_851.3.3_VX	scaffold_851	19240	20798	-
Xtev_2.1029.3_VX	scaffold_2	81055537	81056333	-
Xtev_4.451.3_VX	scaffold_4	32539041	32539533	-
Xtev_8.664.3_VV	scaffold_8	46227008	46410348	-
Xtev_2.712.3_VX	scaffold_2	53808858	53826489	+
Xtev_2.729.3_VX	scaffold_2	55759651	55760600	-
Xtev_4.1517.3_VU	scaffold_4	107992118	107993974	+
Xtev_2.257.3_VV	scaffold_2	15543067	15569892	+
Xtev_7.1263.3_VX	scaffold_7	105813250	105816121	+
Xtev_4.55.3_VX	scaffold_4	3144147	3145483	+
Xtev_401.2.3_VX	scaffold_401	58183	60765	+
Xtev_7400.1.3_VX	scaffold_7400	3089	3224	+
Xtev_4.1191.3_VX	scaffold_4	84308126	84308958	-
Xtev_7.1351.3_VV	scaffold_7	113309118	113312718	-
Xtev_151.8.3_VX	scaffold_151	62667	64542	+
Xtev_6.1219.3_VX	scaffold_6	129468032	129469238	-
Xtev_433.1.3_VX	scaffold_433	72446	76653	+
Xtev_1.2469.3_VX	scaffold_1	204284003	204287159	+
Xtev_8.632.3_VU	scaffold_8	44636244	44638192	-
Xtev_2.179.3_VX	scaffold_2	10954615	10956567	+
Xtev_2.1173.3_VV	scaffold_2	90809098	90809544	-
Xtev_44.20.3_VU	scaffold_44	366224	383925	-
Xtev_8.1424.3_XV	scaffold_8	91450335	91478113	+
Xtev_4.1765.3_VX	scaffold_4	123804779	123809271	+
Xtev_6875.1.3_VX	scaffold_6875	547	2864	-
Xtev_5644.1.3_VX	scaffold_5644	48	1408	+
Xtev_9.706.3_VX	scaffold_9	57203005	57203821	+
Xtev_2.829.3_XV	scaffold_2	62950396	62957958	+
Xtev_1.229.3_VX	scaffold_1	21056437	21065268	-
Xtev_1.1909.3_VX	scaffold_1	145839428	145840534	-
Xtev_226.2.3_VX	scaffold_226	5749	7175	+
Xtev_359.1.3_VX	scaffold_359	3654	6963	+
Xtev_1865.1.3_VX	scaffold_1865	4	9134	-
Xtev_44.7.3_VV	scaffold_44	125654	128998	+
Xtev_7340.1.3_VX	scaffold_7340	16	2264	+
Xtev_3.494.3_XV	scaffold_3	30125220	30151590	-
Xtev_7.1342.3_VV	scaffold_7	112570021	112575849	+
Xtev_7.313.3_VU	scaffold_7	24426722	24480494	-
Xtev_10.510.3_VV	scaffold_10	25541980	25610590	+
Xtev_6.619.3_VU	scaffold_6	63444874	63446164	+
Xtev_6.847.3_VX	scaffold_6	93269971	93271173	-
Xtev_8.172.3_VX	scaffold_8	8978290	8982205	+
Xtev_1.321.3_VX	scaffold_1	32595597	32602192	-
Xtev_1.32.3_VV	scaffold_1	1304142	1329047	+
Xtev_8b.8.3_VV	scaffold_8b	231508	232422	-
Xtev_9.321.3_VX	scaffold_9	25494892	25495997	-
Xtev_1.2185.3_VU	scaffold_1	178865316	178866831	-
Xtev_8.1046.3_VX	scaffold_8	66304329	66304759	+
Xtev_2.1385.3_VU	scaffold_2	108568799	108569868	+
Xtev_3.1359.3_VV	scaffold_3	108226330	108228128	+
Xtev_9.190.3_VX	scaffold_9	12896470	12897197	-
Xtev_3.64.3_VV	scaffold_3	2576162	2592170	-
Xtev_4.278.3_VX	scaffold_4	18264483	18266111	+
Xtev_2393.1.3_VX	scaffold_2393	4643	5433	+
Xtev_1.2150.3_VX	scaffold_1	174064972	174066333	+
Xtev_1.1647.3_VVA	scaffold_1	126425747	126427517	+
Xtev_4.651.3_VX	scaffold_4	53080247	53082183	+
Xtev_8.26.3_VX	scaffold_8	1506977	1507407	-
Xtev_44.8.3_VX	scaffold_44	161510	163692	+
Xtev_915.1.3_XV	scaffold_915	140	10150	+
Xtev_101.2.3_VX	scaffold_101	79733	81597	+
Xtev_4.399.3_VV	scaffold_4	28577324	28580142	-
Xtev_4.966.3_VX	scaffold_4	74917828	74919750	-
Xtev_7.1268.3_VV	scaffold_7	105893218	105953973	-
Xtev_6.871.3_XV	scaffold_6	95294884	95295497	+
Xtev_7.572.3_VX	scaffold_7	49782110	49783922	+
Xtev_9.193.3_VX	scaffold_9	12933162	12933920	-
Xtev_1338.2.3_VX	scaffold_1338	7703	9820	+
Xtev_6.1159.3_VX	scaffold_6	123113057	123114680	-
Xtev_3.638.3_VX	scaffold_3	42250526	42255529	-
Xtev_846.1.3_VX	scaffold_846	39169	40603	+
Xtev_4.149.3_VX	scaffold_4	9556289	9558612	-
Xtev_1.1592.3_VV	scaffold_1	123970767	123995242	-
Xtev_2.584.3_VV	scaffold_2	40861025	40864897	+
Xtev_1.1064.3_XV	scaffold_1	81873711	81905126	+
Xtev_4.180.3_VX	scaffold_4	11169693	11171239	-
Xtev_6.961.3_VV	scaffold_6	105289785	105304578	-
Xtev_1.63.3_VV	scaffold_1	6768238	6772617	+
Xtev_3052.1.3_VX	scaffold_3052	485	5706	+
Xtev_1.800.3_VX	scaffold_1	63179832	63181221	-
Xtev_8.1548.3_VU	scaffold_8	104721367	104724208	+
Xtev_1.2483.3_VV	scaffold_1	205797604	205806691	+
Xtev_7.358.3_VX	scaffold_7	29005698	29007517	+
Xtev_7.1390.3_VX	scaffold_7	114589033	114591218	+
Xtev_8.1216.3_VV	scaffold_8	78732422	78741132	+
Xtev_6.1302.3_VV	scaffold_6	136287586	136295336	-
Xtev_4.1804.3_VV	scaffold_4	126248327	126398505	-
Xtev_9.138.3_VU	scaffold_9	7456402	7459149	-
Xtev_42.14.3_VX	scaffold_42	776067	779286	-
Xtev_314.4.3_VXA	scaffold_314	41913	45268	-
Xtev_3.819.3_VX	scaffold_3	61302266	61303436	+
Xtev_2.61.3_VX	scaffold_2	3513352	3513886	-
Xtev_5654.1.3_VV	scaffold_5654	0	327	+
Xtev_1.249.3_VU	scaffold_1	24230185	24232069	-
Xtev_24.21.3_VVA	scaffold_24	774382	776714	-
Xtev_119.7.3_VX	scaffold_119	90625	91363	-
Xtev_3b.5.3_VX	scaffold_3b	1598139	1600959	+
Xtev_1.617.3_VV	scaffold_1	54021793	54055192	+
Xtev_4.1078.3_XV	scaffold_4	81618159	81618768	+
Xtev_3.1217.3_VX	scaffold_3	95312304	95313638	-
Xtev_3.497.3_VX	scaffold_3	30996046	30998766	-
Xtev_5.272.3_VV	scaffold_5	22959992	22963691	-
Xtev_7797.1.3_VX	scaffold_7797	844	2506	-
Xtev_6.1055.3_VX	scaffold_6	113842794	113843836	+
Xtev_411.6.3_VV	scaffold_411	94846	95358	-
Xtev_1.1242.3_VX	scaffold_1	97719179	97721668	-
Xtev_5.316.3_VV	scaffold_5	28908088	28918531	+
Xtev_5.1123.3_VV	scaffold_5	110862588	110864416	-
Xtev_3b.15.3_VX	scaffold_3b	3524831	3529598	+
Xtev_7.715.3_VU	scaffold_7	58589079	58594798	-
Xtev_1.13.3_VX	scaffold_1	376590	378294	-
Xtev_9.46.3_VX	scaffold_9	2823600	2825285	-
Xtev_5.1242.3_VV	scaffold_5	120682711	120725211	+
Xtev_9.697.3_VX	scaffold_9	56582621	56585011	+
Xtev_4.1677.3_VU	scaffold_4	117405155	117410820	-
Xtev_5439.1.3_VV	scaffold_5439	168	3432	+
Xtev_9.628.3_VV	scaffold_9	48296352	48358656	-
Xtev_3.272.3_XV	scaffold_3	12108993	12114968	-
Xtev_8.1404.3_VX	scaffold_8	89564204	89566291	+
Xtev_10.641.3_VU	scaffold_10	31343311	31490119	-
Xtev_1.1862.3_VX	scaffold_1	142426061	142427302	+
Xtev_2.627.3_VV	scaffold_2	44300691	44312026	+
Xtev_4.1095.3_VU	scaffold_4	81762605	81764099	+
Xtev_2.1284.3_VX	scaffold_2	99171837	99172851	+
Xtev_3.1355.3_VV	scaffold_3	107673219	107675985	-
Xtev_7.1199.3_VU	scaffold_7	102820347	102825440	-
Xtev_2.358.3_VX	scaffold_2	22751755	22752616	-
Xtev_7.1258.3_VU	scaffold_7	105403458	105404693	-
Xtev_8.671.3_VX	scaffold_8	47078640	47079438	+
Xtev_7.1362.3_VU	scaffold_7	113608421	113614391	-
Xtev_3.488.3_VVA	scaffold_3	28663152	28677432	+
Xtev_8.1508.3_VV	scaffold_8	97205931	97213883	-
Xtev_23.2.3_VX	scaffold_23	521698	522346	-
Xtev_8.587.3_VX	scaffold_8	42513549	42515085	+
Xtev_5.586.3_VX	scaffold_5	59647901	59649201	-
Xtev_2.480.3_VU	scaffold_2	32905152	32906838	+
Xtev_1.1918.3_VX	scaffold_1	147884466	147902077	-
Xtev_2.1038.3_VX	scaffold_2	81428803	81430251	+
Xtev_5.1036.3_VV	scaffold_5	101825389	101829371	+
Xtev_8.1412.3_VV	scaffold_8	90115052	90118775	-
Xtev_106.2.3_VU	scaffold_106	182906	290285	-
Xtev_3.1094.3_VV	scaffold_3	85631553	85651995	-
Xtev_1.1696.3_VX	scaffold_1	128730689	128731764	-
Xtev_3.1243.3_VX	scaffold_3	98245718	98249025	+
Xtev_2.930.3_VU	scaffold_2	74883476	74885961	+
Xtev_5.94.3_VV	scaffold_5	8341432	8350210	+
Xtev_9.200.3_VX	scaffold_9	13758744	13761884	+
Xtev_8.7.3_VV	scaffold_8	421609	423945	-
Xtev_75.33.3_VX	scaffold_75	251129	252385	-
Xtev_6.185.3_VX	scaffold_6	21541280	21542780	-
Xtev_10.516.3_VX	scaffold_10	25895717	25897453	-
Xtev_4.40.3_VV	scaffold_4	2215695	2218775	+
Xtev_9.210.3_VV	scaffold_9	15251333	15252735	-
Xtev_467.1.3_VX	scaffold_467	30048	48827	+
Xtev_7.1422.3_VV	scaffold_7	116160224	116163765	-
Xtev_6.550.3_VX	scaffold_6	57291854	57361724	-
Xtev_314.2.3_VX	scaffold_314	18704	20777	+
Xtev_198.1.3_VV	scaffold_198	104109	113379	-
Xtev_1.1260.3_VX	scaffold_1	100157353	100160315	-
Xtev_5.1199.3_XV	scaffold_5	117972681	117973181	-
Xtev_1.2383.3_VU	scaffold_1	198422087	198424159	-
Xtev_6.1124.3_VV	scaffold_6	119769492	119780000	-
Xtev_6.693.3_VU	scaffold_6	77113456	77119091	+
Xtev_9.256.3_VV	scaffold_9	19289493	19289923	+
Xtev_9.1301.3_VX	scaffold_9	99072653	99075365	+
Xtev_7.643.3_VX	scaffold_7	53200790	53202452	+
Xtev_2.832.3_VX	scaffold_2	62992951	62996387	+
Xtev_9.253.3_VX	scaffold_9	19007089	19009129	-
Xtev_581.5.3_VX	scaffold_581	58917	59838	-
Xtev_145.1.3_VX	scaffold_145	99860	108382	-
Xtev_7.1382.3_VX	scaffold_7	114094306	114094777	-
Xtev_8.1433.3_VUA	scaffold_8	92298946	92304399	+
Xtev_1.829.3_VXA	scaffold_1	64188656	64198061	-
Xtev_6.1422.3_VXA	scaffold_6	141537743	141539606	-
Xtev_1.566.3_VX	scaffold_1	50638425	50640540	-
Xtev_3.713.3_VX	scaffold_3	49980374	49981430	+
Xtev_8.622.3_VV	scaffold_8	44111721	44116905	+
Xtev_1.1453.3_VX	scaffold_1	117868409	117870143	+
Xtev_8.1229.3_VV	scaffold_8	79307678	79308232	+
Xtev_8.606.3_VX	scaffold_8	43777213	43777894	+
Xtev_10.200.3_VV	scaffold_10	7574772	7582174	+
Xtev_3.1210.3_VV	scaffold_3	94830866	94839150	-
Xtev_7.2.3_VX	scaffold_7	124417	125151	+
Xtev_8.1374.3_VX	scaffold_8	87310258	87322666	-
Xtev_1.1860.3_VX	scaffold_1	142286158	142287814	-
Xtev_2.511.3_VU	scaffold_2	35656830	35657223	+
Xtev_75.5.3_VU	scaffold_75	30882	191339	-
Xtev_5.103.3_VU	scaffold_5	8816323	8818093	-
Xtev_10.145.3_XV	scaffold_10	5154793	5158834	-
Xtev_10.338.3_VX	scaffold_10	15855877	15858077	-
Xtev_3b.6.3_VV	scaffold_3b	2095127	2104340	-
Xtev_4184.1.3_VXA	scaffold_4184	490	2694	+
Xtev_8.1253.3_VU	scaffold_8	80721737	80832535	-
Xtev_3.1207.3_XV	scaffold_3	94556126	94597821	+
Xtev_2.1022.3_VV	scaffold_2	80909722	80912840	+
Xtev_7.831.3_VU	scaffold_7	70422981	70427314	-
Xtev_226.3.3_VV	scaffold_226	11617	29081	+
Xtev_6.439.3_VV	scaffold_6	44976660	45018054	+
Xtev_2.1480.3_VX	scaffold_2	119883155	119887765	+
Xtev_800.1.3_VX	scaffold_800	826	2636	-
Xtev_10.377.3_VV	scaffold_10	18523326	18526954	+
Xtev_2.1151.3_VV	scaffold_2	89346543	89349834	-
Xtev_3211.1.3_VX	scaffold_3211	4	5962	-
Xtev_19.1.3_VX	scaffold_19	4183	5111	-
Xtev_2.122.3_VX	scaffold_2	7287626	7292108	+
Xtev_129.3.3_VU	scaffold_129	44993	56704	-
Xtev_1.1796.3_VX	scaffold_1	135765268	135768929	-
Xtev_7.639.3_VV	scaffold_7	52859780	52992929	-
Xtev_7.526.3_VV	scaffold_7	43889005	43896149	-
Xtev_4.834.3_VX	scaffold_4	66667191	66675381	-
Xtev_113.2.3_VX	scaffold_113	235766	266660	-
Xtev_2.1747.3_VX	scaffold_2	143675879	143676490	+
Xtev_5.1074.3_VU	scaffold_5	104397497	104402270	-
Xtev_1.1586.3_VX	scaffold_1	123744011	123747335	-
Xtev_8.1328.3_VX	scaffold_8	84837431	84839580	+
Xtev_3.1.3_VU	scaffold_3	58018	63257	+
Xtev_5.583.3_VV	scaffold_5	59543612	59544630	-
Xtev_283.4.3_VXA	scaffold_283	132076	134866	-
Xtev_8.75.3_VX	scaffold_8	4190617	4224976	-
Xtev_3.841.3_XV	scaffold_3	63917924	64096118	+
Xtev_2.751.3_VV	scaffold_2	57648817	57691970	+
Xtev_9.773.3_VX	scaffold_9	62704210	62705324	-
Xtev_65.3.3_VX	scaffold_65	61746	63134	-
Xtev_65.10.3_VX	scaffold_65	243094	256380	-
Xtev_7.1406.3_VU	scaffold_7	115280698	115287092	+
Xtev_8.53.3_VV	scaffold_8	3241063	3241397	-
Xtev_3.825.3_VV	scaffold_3	62691358	62728802	+
Xtev_6.1046.3_VX	scaffold_6	113570432	113571353	-
Xtev_4636.1.3_VX	scaffold_4636	28	1508	+
Xtev_10.32.3_VU	scaffold_10	1389917	1443397	+
Xtev_5.223.3_VX	scaffold_5	19147627	19148819	+
Xtev_2.1777.3_VV	scaffold_2	145325769	145326404	-
Xtev_4.1186.3_VV	scaffold_4	84166236	84167793	+
Xtev_8.640.3_VV	scaffold_8	44931924	44943513	-
Xtev_151.1.3_VX	scaffold_151	8524	9660	-
Xtev_3.478.3_VV	scaffold_3	26259230	26261829	+
Xtev_7.221.3_VX	scaffold_7	17341690	17343114	+
Xtev_3.491.3_VV	scaffold_3	29124873	29158199	+
Xtev_1431.2.3_VVA	scaffold_1431	7246	9262	-
Xtev_5.1161.3_VU	scaffold_5	115523387	115535294	+
Xtev_2.1014.3_VX	scaffold_2	80692672	80694743	+
Xtev_24.14.3_VX	scaffold_24	534235	546640	+
Xtev_2.379.3_VX	scaffold_2	24781223	24783986	-
Xtev_4.1754.3_VU	scaffold_4	123322773	123330867	+
Xtev_7.1232.3_VX	scaffold_7	104606615	104608715	-
Xtev_10.254.3_VV	scaffold_10	9885983	9889182	-
Xtev_8c.18.3_VX	scaffold_8c	856506	864916	+
Xtev_6.511.3_VXA	scaffold_6	52192094	52194152	+
Xtev_3.65.3_VX	scaffold_3	2613537	2617705	-
Xtev_7.171.3_VX	scaffold_7	10938162	10941878	-
Xtev_8.1201.3_VX	scaffold_8	78214882	78216196	+
Xtev_4.31.3_VX	scaffold_4	1154531	1155679	+
Xtev_5.1160.3_VX	scaffold_5	115219798	115221037	+
Xtev_6.1414.3_VVA	scaffold_6	141474362	141495714	+
Xtev_6.666.3_VV	scaffold_6	73268653	73324771	-
Xtev_5.860.3_VU	scaffold_5	85952596	85966770	-
Xtev_8.124.3_VX	scaffold_8	6762006	6765246	+
Xtev_29.5.3_VV	scaffold_29	768505	785266	+
Xtev_1.2228.3_VU	scaffold_1	182816341	182817189	+
Xtev_7.1466.3_VX	scaffold_7	121018317	121020076	-
Xtev_2.1296.3_VX	scaffold_2	100639943	100643660	+
Xtev_1.1564.3_VX	scaffold_1	122618021	122620428	+
Xtev_4.164.3_VV	scaffold_4	10242213	10274594	-
Xtev_1.737.3_VV	scaffold_1	59914098	60039293	-
Xtev_7.1201.3_VV	scaffold_7	102893062	102901501	-
Xtev_8c.51.3_VX	scaffold_8c	2495764	2534132	+
Xtev_4.743.3_VU	scaffold_4	60040925	60041918	+
Xtev_1742.3.3_VX	scaffold_1742	9321	12711	-
Xtev_8.1055.3_VX	scaffold_8	66453139	66453977	+
Xtev_10.509.3_VX	scaffold_10	25331040	25334725	-
Xtev_4.1423.3_VX	scaffold_4	102701101	102703478	-
Xtev_9.601.3_VX	scaffold_9	45523140	45754213	+
Xtev_51.4.3_VU	scaffold_51	299689	301071	-
Xtev_1.1201.3_VU	scaffold_1	93575756	93578149	+
Xtev_1.1754.3_VX	scaffold_1	132375018	132376590	-
Xtev_1.946.3_VX	scaffold_1	70971938	70974093	+
Xtev_7.1240.3_VV	scaffold_7	104927409	104930744	+
Xtev_129.4.3_VX	scaffold_129	74041	81600	-
Xtev_6.555.3_VV	scaffold_6	57586475	57588459	+
Xtev_1.719.3_VU	scaffold_1	57769592	57807602	+
Xtev_4.280.3_XV	scaffold_4	18324870	18363466	-
Xtev_6.816.3_VX	scaffold_6	89828458	89829172	-
Xtev_2.1805.3_VX	scaffold_2	146152671	146154477	+
Xtev_9.936.3_VX	scaffold_9	75887634	75906346	+
Xtev_495.1.3_VX	scaffold_495	10506	11780	-
Xtev_10.424.3_VU	scaffold_10	20674695	20890072	-
Xtev_7.261.3_VX	scaffold_7	20418827	20420868	-
Xtev_5.32.3_VX	scaffold_5	3301929	3307616	-
Xtev_2.885.3_VX	scaffold_2	69377247	69410867	-
Xtev_4.1510.3_VX	scaffold_4	107686898	107688413	+
Xtev_7.497.3_VX	scaffold_7	41119301	41120275	+
Xtev_7.1415.3_VX	scaffold_7	115780624	115782276	+
Xtev_79.2.3_VX	scaffold_79	37995	39366	+
Xtev_3.852.3_VX	scaffold_3	65673932	65674724	-
Xtev_187.5.3_VV	scaffold_187	139371	178135	+
Xtev_3.215.3_VV	scaffold_3	10428598	10429750	+
Xtev_3.401.3_VV	scaffold_3	21507276	21512651	-
Xtev_7.1316.3_VX	scaffold_7	109870664	109873475	+
Xtev_2.533.3_VV	scaffold_2	37062434	37082483	+
Xtev_7.1365.3_VV	scaffold_7	113677319	113688996	-
Xtev_250.2.3_XV	scaffold_250	59658	60543	-
Xtev_7.727.3_VV	scaffold_7	60279721	60313909	+
Xtev_8.1477.3_VV	scaffold_8	94620880	94627355	+
Xtev_5.1136.3_XV	scaffold_5	112233185	112254441	-
Xtev_7.78.3_VXA	scaffold_7	5650544	5673952	-
Xtev_9.1160.3_VX	scaffold_9	86135355	86137548	-
Xtev_4.1281.3_VU	scaffold_4	90755022	90758919	-
Xtev_8.1353.3_VU	scaffold_8	86050235	86050699	+
Xtev_1126.1.3_VX	scaffold_1126	1914	6515	+
Xtev_6.1170.3_VU	scaffold_6	123444214	123444770	+
Xtev_3.766.3_XV	scaffold_3	54551718	54612928	-
Xtev_3.409.3_VX	scaffold_3	21770764	21773888	-
Xtev_2.1236.3_VX	scaffold_2	94120502	94121152	+
Xtev_8.399.3_VX	scaffold_8	22492565	22497667	-
Xtev_1.56.3_VV	scaffold_1	5814535	5913714	+
Xtev_2.1649.3_VX	scaffold_2	136931779	136932343	-
Xtev_4405.1.3_VX	scaffold_4405	1711	3239	+
Xtev_1.1889.3_VX	scaffold_1	144803386	144806290	+
Xtev_8.1337.3_VX	scaffold_8	85499068	85501152	-
Xtev_4.490.3_VX	scaffold_4	37691360	37695444	-
Xtev_2.522.3_VX	scaffold_2	36311913	36314795	-
Xtev_6.1309.3_VV	scaffold_6	136356552	136365526	-
Xtev_100.17.3_VV	scaffold_100	437896	438645	+
Xtev_75.24.3_VV	scaffold_75	181682	195239	-
Xtev_1.381.3_VX	scaffold_1	38701852	38703915	-
Xtev_3.1305.3_VX	scaffold_3	104697671	104699765	-
Xtev_3.305.3_VX	scaffold_3	13425841	13428011	-
Xtev_7.1195.3_VX	scaffold_7	102533038	102534692	+
Xtev_9.866.3_XV	scaffold_9	70556220	70902672	-
Xtev_9.661.3_VX	scaffold_9	52096305	52358753	-
Xtev_40.16.3_VX	scaffold_40	465597	476668	-
Xtev_8.360.3_VV	scaffold_8	20572168	20575895	+
Xtev_4.1408.3_VX	scaffold_4	101624422	101626027	-
Xtev_1.2052.3_VU	scaffold_1	164177138	164188302	-
Xtev_10.276.3_VX	scaffold_10	11100662	11101606	-
Xtev_4.1687.3_XV	scaffold_4	118143719	118143897	-
Xtev_5374.1.3_VX	scaffold_5374	2017	3965	-
Xtev_8c.3.3_VX	scaffold_8c	91928	92512	+
Xtev_8.786.3_VX	scaffold_8	51531310	51533544	+
Xtev_7.548.3_VX	scaffold_7	46203354	46206127	+
Xtev_810.1.3_VU	scaffold_810	1	4019	-
Xtev_2118.2.3_VX	scaffold_2118	7122	9669	-
Xtev_9.1144.3_VV	scaffold_9	85470741	85471839	-
Xtev_8.1153.3_VV	scaffold_8	75049253	75051743	+
Xtev_6.1425.3_VX	scaffold_6	141591091	141593151	+
Xtev_10.370.3_VX	scaffold_10	18267867	18268381	+
Xtev_8.1235.3_VX	scaffold_8	79497725	79500660	+
Xtev_3.1443.3_VX	scaffold_3	115953391	115956213	-
Xtev_8.1409.3_VX	scaffold_8	89725142	89726273	-
Xtev_10.224.3_VX	scaffold_10	8954927	8975351	-
Xtev_4.971.3_VV	scaffold_4	75198129	75249315	+
Xtev_5.266.3_VX	scaffold_5	22862533	22866134	-
Xtev_2.601.3_VU	scaffold_2	42189225	42202835	-
Xtev_6.806.3_VU	scaffold_6	89200990	89210752	+
Xtev_7.1255.3_VX	scaffold_7	105367982	105369509	-
Xtev_7.1403.3_VV	scaffold_7	115076981	115079748	+
Xtev_637.2.3_VX	scaffold_637	30374	44033	-
Xtev_4.487.3_VX	scaffold_4	37621218	37653117	-
Xtev_3.746.3_VU	scaffold_3	52815720	52837338	+
Xtev_3.320.3_VV	scaffold_3	14214548	14216977	-
Xtev_8.1274.3_VV	scaffold_8	81956498	81968836	+
Xtev_1.592.3_VV	scaffold_1	52685973	52849836	+
Xtev_8.506.3_VX	scaffold_8	30900506	30903537	+
Xtev_8.1138.3_VU	scaffold_8	74540286	74541661	+
Xtev_7.1252.3_VV	scaffold_7	105343368	105356216	+
Xtev_5.101.3_VV	scaffold_5	8803034	8805035	-
Xtev_3b.13.3_VX	scaffold_3b	2273348	2273907	+
Xtev_3.1043.3_VV	scaffold_3	80251124	80252163	+
Xtev_8.1254.3_XV	scaffold_8	80834846	80843142	-
Xtev_4.854.3_VX	scaffold_4	67748096	67749393	+
Xtev_1.950.3_VX	scaffold_1	71071801	71079642	-
Xtev_1.930.3_VV	scaffold_1	70089873	70102839	-
Xtev_6.1383.3_VU	scaffold_6	140496162	140496822	+
Xtev_8.1145.3_VX	scaffold_8	74850750	74853724	+
Xtev_243.1.3_VV	scaffold_243	46897	69424	-
Xtev_4.918.3_VV	scaffold_4	72713717	72718105	-
Xtev_277.1.3_VX	scaffold_277	11977	16240	-
Xtev_8.1005.3_VX	scaffold_8	64808636	64811694	+
Xtev_1.155.3_VX	scaffold_1	15674198	15675626	+
Xtev_6.1427.3_VV	scaffold_6	141595556	141603264	+
Xtev_4.1055.3_VV	scaffold_4	80390824	80407489	-
Xtev_3.710.3_VV	scaffold_3	49860320	49866536	+
Xtev_4.1431.3_VX	scaffold_4	102864761	102866276	-
Xtev_2.569.3_VX	scaffold_2	39606790	39608059	+
Xtev_7.213.3_XV	scaffold_7	15999174	16007757	+
Xtev_6.1401.3_VV	scaffold_6	141343775	141350477	-
Xtev_2.186.3_VX	scaffold_2	12356704	12358216	+
Xtev_158.14.3_VX	scaffold_158	221813	235335	-
Xtev_4.1416.3_VV	scaffold_4	102411677	102414219	+
Xtev_5.1167.3_VX	scaffold_5	115974426	115977992	+
Xtev_10.451.3_VV	scaffold_10	22216771	22226105	+
Xtev_89.18.3_VX	scaffold_89	414419	421313	-
Xtev_6.1213.3_VX	scaffold_6	129033950	129034698	-
Xtev_2539.1.3_VV	scaffold_2539	1731	6792	+
Xtev_1.511.3_VV	scaffold_1	46335951	46337517	-
Xtev_5.1271.3_VV	scaffold_5	122881404	122882743	-
Xtev_8c.68.3_VX	scaffold_8c	3193117	3194268	+
Xtev_6.692.3_VU	scaffold_6	77077953	77109948	+
Xtev_7974.1.3_VX	scaffold_7974	965	1702	-
Xtev_9.530.3_VX	scaffold_9	40095223	40096465	+
Xtev_7.482.3_VX	scaffold_7	39757249	39758616	+
Xtev_7304.1.3_VV	scaffold_7304	1155	2363	+
Xtev_9.830.3_VX	scaffold_9	67206406	67207854	+
Xtev_929.2.3_VX	scaffold_929	1857	2436	-
Xtev_7.1434.3_VV	scaffold_7	117203708	117208496	-
Xtev_10.691.3_VV	scaffold_10	34024047	34065253	+
Xtev_3.19.3_VV	scaffold_3	511672	520753	+
Xtev_1.2014.3_VX	scaffold_1	158527701	158548660	+
Xtev_10.572.3_XV	scaffold_10	28748185	28748947	+
Xtev_2.604.3_VX	scaffold_2	42623756	42624698	+
Xtev_204.4.3_VX	scaffold_204	91398	93018	+
Xtev_3.648.3_VX	scaffold_3	42954603	42955876	+
Xtev_8.1283.3_VV	scaffold_8	82543222	82545226	+
Xtev_6.147.3_VX	scaffold_6	18547785	18549198	+
Xtev_2.1331.3_VV	scaffold_2	104136115	104178287	+
Xtev_4.146.3_XV	scaffold_4	9483664	9493201	-
Xtev_8b.39.3_VX	scaffold_8b	1523277	1525139	-
Xtev_10.628.3_VV	scaffold_10	30770168	30774386	-
Xtev_8c.65.3_VV	scaffold_8c	3151819	3168509	-
Xtev_3b.14.3_VV	scaffold_3b	2852455	2856460	-
Xtev_7.653.3_VX	scaffold_7	53807027	53808369	+
Xtev_6.3.3_VX	scaffold_6	155072	254939	+
Xtev_48.20.3_VV	scaffold_48	583224	584098	-
Xtev_4.1213.3_VV	scaffold_4	85457219	85458099	+
Xtev_7.1187.3_VV	scaffold_7	102411768	102416296	-
Xtev_271.2.3_VV	scaffold_271	30029	31536	+
Xtev_4.731.3_XV	scaffold_4	59324097	59327195	+
Xtev_5.1004.3_VX	scaffold_5	97463732	97465052	-
Xtev_1344.1.3_VX	scaffold_1344	4536	5306	-
Xtev_7.325.3_VX	scaffold_7	25781229	25784238	+
Xtev_2.1447.3_VV	scaffold_2	116877135	116927160	-
Xtev_8b.29.3_VV	scaffold_8b	1345469	1358933	-
Xtev_2.1462.3_VX	scaffold_2	118183737	118188353	-
Xtev_370.2.3_VX	scaffold_370	48478	49357	+
Xtev_2265.1.3_VX	scaffold_2265	3	1403	+
Xtev_9.191.3_VX	scaffold_9	12923006	12923848	-
Xtev_3.1171.3_VX	scaffold_3	90298009	90301988	+
Xtev_6.27.3_VX	scaffold_6	921650	922143	+
Xtev_9.296.3_VU	scaffold_9	22036409	22039076	-
Xtev_5.484.3_VX	scaffold_5	48212792	48215242	-
Xtev_2.1142.3_VV	scaffold_2	88562335	88564076	-
Xtev_3.1138.3_VU	scaffold_3	87693537	87696629	+
Xtev_5.871.3_XV	scaffold_5	86959469	87131839	+
Xtev_8.321.3_VX	scaffold_8	18301428	18302445	+
Xtev_1.1669.3_VX	scaffold_1	127422897	127424997	-
Xtev_8.239.3_VX	scaffold_8	13373710	13374205	-
Xtev_2.639.3_VX	scaffold_2	45246571	45287283	+
Xtev_6.835.3_VV	scaffold_6	92726296	92730113	+
Xtev_6.1011.3_VX	scaffold_6	109659212	109662260	-
Xtev_1.1262.3_VX	scaffold_1	100165896	100168571	-
Xtev_10.379.3_VX	scaffold_10	18645157	18646600	+
Xtev_2.1419.3_VV	scaffold_2	110231051	110247602	-
Xtev_1.1769.3_VV	scaffold_1	133925415	133931732	+
Xtev_3.1284.3_VV	scaffold_3	101542048	101811057	-
Xtev_69.2.3_VU	scaffold_69	84969	87292	-
Xtev_1.1908.3_VX	scaffold_1	145827205	145830763	+
Xtev_8.1456.3_VXA	scaffold_8	93296193	93326321	+
Xtev_8.1002.3_VX	scaffold_8	64413934	64417825	+
Xtev_3.761.3_VV	scaffold_3	54192657	54193899	+
Xtev_3.324.3_VX	scaffold_3	15133161	15138885	+
Xtev_8.354.3_VV	scaffold_8	20350501	20350781	-
Xtev_505.1.3_VV	scaffold_505	34042	48346	-
Xtev_6.207.3_VX	scaffold_6	22158981	22160166	+
Xtev_5.527.3_VX	scaffold_5	52383155	52386166	-
Xtev_5.20.3_VVA	scaffold_5	2340130	2342224	-
Xtev_4.685.3_VV	scaffold_4	57813980	57814866	+
Xtev_1.253.3_VX	scaffold_1	24315082	24334838	-
Xtev_1525.2.3_VX	scaffold_1525	10400	12581	+
Xtev_10.291.3_VX	scaffold_10	12047616	12050805	+
Xtev_10.425.3_VX	scaffold_10	20692613	20697109	-
Xtev_2.1707.3_VX	scaffold_2	141333497	141334770	+
Xtev_478.3.3_VX	scaffold_478	31696	38139	+
Xtev_3b.9.3_VV	scaffold_3b	2104520	2108447	+
Xtev_4.1026.3_VU	scaffold_4	79189490	79195385	+
Xtev_3.1008.3_VX	scaffold_3	77895303	77897521	-
Xtev_1.1339.3_VX	scaffold_1	107666905	107668064	-
Xtev_8.1501.3_VX	scaffold_8	95580048	95581369	+
Xtev_10.353.3_XV	scaffold_10	17324981	17716490	+
Xtev_800.5.3_VX	scaffold_800	24542	26388	-
Xtev_4.532.3_VV	scaffold_4	43218738	43220266	-
Xtev_2.1217.3_VV	scaffold_2	93037474	93055127	-
Xtev_5.528.3_VX	scaffold_5	52383159	52385354	-
Xtev_5.1024.3_VX	scaffold_5	100405970	100407283	+
Xtev_5.630.3_VX	scaffold_5	64308839	64312666	+
Xtev_8.191.3_XV	scaffold_8	9701663	9702421	+
Xtev_2265.2.3_VX	scaffold_2265	424	1403	+
Xtev_5958.1.3_XV	scaffold_5958	2650	4272	+
Xtev_6.368.3_VX	scaffold_6	37329099	37330778	-
Xtev_244.1.3_VX	scaffold_244	121480	122034	+
Xtev_263.2.3_VX	scaffold_263	25031	26141	+
Xtev_75.29.3_XV	scaffold_75	230930	292456	-
Xtev_1.717.3_VV	scaffold_1	57533772	57550303	+
Xtev_2.831.3_VX	scaffold_2	62988142	62991102	+
Xtev_229.2.3_VX	scaffold_229	109412	110645	-
Xtev_9.443.3_VX	scaffold_9	34251644	34253360	+
Xtev_70.3.3_VX	scaffold_70	389903	390890	+
Xtev_2577.1.3_VX	scaffold_2577	0	1982	+
Xtev_5.36.3_VX	scaffold_5	3623156	3624627	+
Xtev_232.5.3_VVA	scaffold_232	114097	116822	+
Xtev_3.649.3_VX	scaffold_3	42957969	42960148	+
Xtev_9.1192.3_VX	scaffold_9	89260705	89263695	-
Xtev_8.207.3_VX	scaffold_8	10893047	10893885	-
Xtev_5.195.3_VX	scaffold_5	16191292	16193410	-
Xtev_4.633.3_VX	scaffold_4	52191852	52194277	+
Xtev_9.1298.3_VV	scaffold_9	99050156	99054053	+
Xtev_2.1446.3_VV	scaffold_2	116873939	116926391	-
Xtev_7.250.3_XV	scaffold_7	19370312	19371870	-
Xtev_1.639.3_VX	scaffold_1	54763237	54764629	+
Xtev_8.738.3_VV	scaffold_8	49995965	50002022	+
Xtev_4.737.3_VV	scaffold_4	59531511	59556864	+
Xtev_8.1547.3_VV	scaffold_8	104711628	104716767	+
Xtev_4.1609.3_VX	scaffold_4	113184634	113187078	-
Xtev_5.1096.3_VU	scaffold_5	107412507	107414878	+
Xtev_8.316.3_VV	scaffold_8	17872786	17901268	+
Xtev_6166.1.3_VX	scaffold_6166	409	3626	-
Xtev_3.661.3_VX	scaffold_3	43360884	43395185	-
Xtev_1.440.3_VX	scaffold_1	43109884	43111360	-
Xtev_2.1307.3_VU	scaffold_2	101996578	101998967	-
Xtev_1.1042.3_VU	scaffold_1	79753086	79753483	-
Xtev_7.739.3_VV	scaffold_7	60950489	60959893	+
Xtev_181.2.3_VX	scaffold_181	78172	89320	-
Xtev_7.1482.3_VX	scaffold_7	122670544	122688144	+
Xtev_5.1098.3_VX	scaffold_5	107466166	107468836	-
Xtev_2.114.3_VV	scaffold_2	6629382	6630269	-
Xtev_9.55.3_VX	scaffold_9	3053066	3055212	-
Xtev_8.1355.3_VU	scaffold_8	86099790	86107806	-
Xtev_1.2254.3_VX	scaffold_1	184377243	184414714	+
Xtev_527.4.3_VX	scaffold_527	57138	60671	-
Xtev_9.20.3_VX	scaffold_9	511129	516027	-
Xtev_3.406.3_VV	scaffold_3	21657635	21658132	-
Xtev_1.1882.3_VX	scaffold_1	144350787	144351948	-
Xtev_5.628.3_XV	scaffold_5	64132886	64305719	-
Xtev_587.1.3_VX	scaffold_587	191	1738	+
Xtev_149.1.3_VX	scaffold_149	35457	36938	+
Xtev_2.414.3_VU	scaffold_2	27560410	27563272	+
Xtev_7.1169.3_VUA	scaffold_7	101410686	101413117	-
Xtev_6583.2.3_VX	scaffold_6583	1966	3138	+
Xtev_492.1.3_VX	scaffold_492	0	738	+
Xtev_8.486.3_VX	scaffold_8	28535597	28537673	-
Xtev_4.1268.3_VX	scaffold_4	89506482	89533772	+
Xtev_8b.4.3_VX	scaffold_8b	134704	137060	+
Xtev_3.220.3_VV	scaffold_3	10612819	10625793	-
Xtev_7.453.3_VV	scaffold_7	36919214	36925949	+
Xtev_8.285.3_VX	scaffold_8	16689989	16696411	-
Xtev_2.708.3_VV	scaffold_2	53525477	53536066	-
Xtev_3.266.3_VX	scaffold_3	11995828	11997275	-
Xtev_3.794.3_VX	scaffold_3	58103084	58105675	+
Xtev_2.1118.3_VX	scaffold_2	86821032	86823683	-
Xtev_202.2.3_VX	scaffold_202	49490	98946	+
Xtev_2.1354.3_XV	scaffold_2	105871730	105961523	-
Xtev_151.4.3_VX	scaffold_151	45200	51961	+
Xtev_8.1125.3_VX	scaffold_8	72969052	72969829	+
Xtev_3.630.3_VX	scaffold_3	41450967	41452631	-
Xtev_10.384.3_VX	scaffold_10	18673671	18675129	-
Xtev_5.1039.3_VU	scaffold_5	101834786	101835206	+
Xtev_3983.1.3_VX	scaffold_3983	2186	3516	-
Xtev_480.2.3_VVA	scaffold_480	9588	37457	-
Xtev_10.296.3_VX	scaffold_10	12521720	12525052	-
Xtev_6.57.3_VX	scaffold_6	7413285	7415474	-
Xtev_185.1.3_VX	scaffold_185	56744	59129	+
Xtev_5.1102.3_VUA	scaffold_5	107808742	107818896	-
Xtev_2.971.3_VX	scaffold_2	77269949	77271460	-
Xtev_9.495.3_VX	scaffold_9	37111053	37112402	-
Xtev_8.52.3_VX	scaffold_8	3229017	3230968	+
Xtev_151.15.3_VV	scaffold_151	109628	113980	+
Xtev_6.65.3_VV	scaffold_6	8445806	8562046	-
Xtev_7.159.3_VX	scaffold_7	9457933	9460738	-
Xtev_7.746.3_VX	scaffold_7	61378574	61379376	+
Xtev_4.900.3_VX	scaffold_4	71622440	71632335	+
Xtev_24.15.3_VX	scaffold_24	534336	536001	-
Xtev_1.1385.3_VX	scaffold_1	113328198	113331557	+
Xtev_8.571.3_VV	scaffold_8	41251918	41327932	-
Xtev_3.881.3_VV	scaffold_3	68034896	68036645	+
Xtev_1.1834.3_VX	scaffold_1	137610939	137612196	+
Xtev_1.1261.3_VX	scaffold_1	100161657	100163453	-
Xtev_3.493.3_VX	scaffold_3	30103687	30120267	-
Xtev_9.365.3_VV	scaffold_9	30022071	30075350	+
Xtev_2.791.3_VX	scaffold_2	60419269	60421490	+
Xtev_1495.2.3_VX	scaffold_1495	2598	3328	+
Xtev_2.101.3_XV	scaffold_2	5419387	5514071	+
Xtev_8206.1.3_VX	scaffold_8206	2	2664	+
Xtev_1.1761.3_VV	scaffold_1	133451805	133455903	-
Xtev_2.512.3_VU	scaffold_2	35665148	35666004	+
Xtev_4.1086.3_XV	scaffold_4	81670364	81671178	-
Xtev_1.524.3_VX	scaffold_1	46690146	46691617	-
Xtev_2502.2.3_VX	scaffold_2502	4903	6535	+
Xtev_7.1008.3_VX	scaffold_7	88661967	88666823	-
Xtev_4.1712.3_VV	scaffold_4	120780728	120820516	-
Xtev_636.1.3_VX	scaffold_636	3705	9351	+
Xtev_1.1381.3_VX	scaffold_1	112928482	112929271	+
Xtev_8.1502.3_VX	scaffold_8	95581862	95583900	+
Xtev_5.66.3_XV	scaffold_5	6121989	6123187	-
Xtev_5.1230.3_VX	scaffold_5	120143584	120145640	-
Xtev_4.1246.3_VX	scaffold_4	87167365	87167610	+
Xtev_3.828.3_VU	scaffold_3	63113809	63118018	+
Xtev_35.4.3_VV	scaffold_35	98949	103894	+
Xtev_2.1559.3_VV	scaffold_2	127700132	127706602	+
Xtev_1.1828.3_VX	scaffold_1	137076001	137078185	-
Xtev_10.697.3_VX	scaffold_10	34431054	34431539	+
Xtev_2.1687.3_VX	scaffold_2	140624020	140625759	-
Xtev_2.341.3_VX	scaffold_2	21880480	21882249	-
Xtev_2.89.3_VX	scaffold_2	4940552	4943460	+
Xtev_1.793.3_VX	scaffold_1	62947312	62948991	-
Xtev_5.1057.3_VV	scaffold_5	102927085	102927923	-
Xtev_7.929.3_VX	scaffold_7	80104516	80105614	+
Xtev_8.107.3_VV	scaffold_8	5812535	5864349	-
Xtev_10.640.3_VX	scaffold_10	31323953	31334655	-
Xtev_6.976.3_VX	scaffold_6	105941560	105942535	-
Xtev_1.2002.3_VX	scaffold_1	157767845	157770181	+
Xtev_1.635.3_VX	scaffold_1	54548556	54677814	-
Xtev_8.1223.3_VX	scaffold_8	79089629	79096941	+
Xtev_8.1014.3_VV	scaffold_8	65060738	65063954	-
Xtev_6.1291.3_VX	scaffold_6	136012927	136015472	+
Xtev_2.384.3_VV	scaffold_2	24981553	24982586	+
Xtev_8.1447.3_VX	scaffold_8	92964153	92973730	+
Xtev_9.662.3_VX	scaffold_9	52113340	52115830	-
Xtev_4.1586.3_VX	scaffold_4	111989265	111990073	-
Xtev_9.1056.3_VX	scaffold_9	82780457	82781498	-
Xtev_4.1079.3_VX	scaffold_4	81631472	81733701	+
Xtev_8.412.3_VV	scaffold_8	24042237	24102520	+
Xtev_6.1109.3_VV	scaffold_6	118875251	118876317	-
Xtev_10.723.3_VX	scaffold_10	37227473	37229324	+
Xtev_4.403.3_VV	scaffold_4	28649394	28650162	+
Xtev_7.1125.3_VX	scaffold_7	98900192	98901453	-
Xtev_10.274.3_VV	scaffold_10	11055260	11056494	-
Xtev_3.906.3_VXA	scaffold_3	70616460	70628967	+
Xtev_9.146.3_VX	scaffold_9	8940921	8944068	-
Xtev_8894.1.3_VX	scaffold_8894	456	1470	-
Xtev_8.547.3_VU	scaffold_8	35996972	35998461	+
Xtev_171.1.3_XV	scaffold_171	62910	77587	+
Xtev_7.31.3_VX	scaffold_7	2525952	2530238	+
Xtev_4.1842.3_VX	scaffold_4	130560942	130567245	+
Xtev_6.817.3_VX	scaffold_6	89897690	89908714	+
Xtev_4.931.3_VV	scaffold_4	73681479	73682856	-
Xtev_2.272.3_VX	scaffold_2	16938810	16952811	+
Xtev_9.1066.3_VX	scaffold_9	83306539	83313851	+
Xtev_297.4.3_VV	scaffold_297	53513	64855	+
Xtev_5.86.3_VX	scaffold_5	7880720	7883182	-
Xtev_3.1163.3_VX	scaffold_3	89844740	89845797	-
Xtev_4.995.3_VX	scaffold_4	76385185	76387530	-
Xtev_6.1438.3_VX	scaffold_6	141766585	141773548	-
Xtev_3.727.3_VX	scaffold_3	51426495	51429450	+
Xtev_3681.1.3_VX	scaffold_3681	1840	4296	+
Xtev_8808.1.3_VX	scaffold_8808	886	1217	-
Xtev_9.1041.3_VX	scaffold_9	81121839	81132156	-
Xtev_4.870.3_VX	scaffold_4	69239412	69241152	-
Xtev_4.48.3_VV	scaffold_4	2664563	2746917	+
Xtev_2.713.3_VX	scaffold_2	53909017	53913071	+
Xtev_1.1954.3_XV	scaffold_1	152479948	152537348	-
Xtev_6.1381.3_VV	scaffold_6	140494480	140496162	+
Xtev_154.1.3_VU	scaffold_154	13393	14390	-
Xtev_2.783.3_VX	scaffold_2	59873416	59878240	+
Xtev_5.368.3_VX	scaffold_5	34384107	34399551	+
Xtev_82.2.3_XV	scaffold_82	246875	289063	-
Xtev_74.3.3_VX	scaffold_74	291874	319996	+
Xtev_5.476.3_VX	scaffold_5	47522493	47523220	-
Xtev_6.421.3_VU	scaffold_6	42627769	42636579	-
Xtev_3.13.3_VX	scaffold_3	261967	263441	-
Xtev_262.4.3_VU	scaffold_262	64217	67030	-
Xtev_1.80.3_VX	scaffold_1	7755159	7756024	+
Xtev_8.966.3_VX	scaffold_8	61783977	61789107	-
Xtev_6.1133.3_VXA	scaffold_6	120559728	120560470	-
Xtev_1194.3.3_VV	scaffold_1194	4213	6216	+
Xtev_6.1158.3_VX	scaffold_6	123112610	123113393	-
Xtev_6.1325.3_VV	scaffold_6	137331870	137333779	+
Xtev_3.889.3_VX	scaffold_3	69132757	69135611	+
Xtev_1.1331.3_VU	scaffold_1	106664521	106674855	+
Xtev_3.508.3_VX	scaffold_3	31798824	31799566	+
Xtev_5.48.3_VX	scaffold_5	4135633	4137553	-
Xtev_2.172.3_VV	scaffold_2	10785978	10787532	+
Xtev_5.1099.3_VX	scaffold_5	107468686	107471900	-
Xtev_8.540.3_VU	scaffold_8	35217379	35256576	-
Xtev_1.1866.3_VU	scaffold_1	143225326	143228713	-
Xtev_203.2.3_VX	scaffold_203	17261	23019	+
Xtev_10.48.3_VV	scaffold_10	2273649	2275948	+
Xtev_576.3.3_VX	scaffold_576	28819	30259	+
Xtev_8.1565.3_VX	scaffold_8	106228233	106230320	-
Xtev_2.1790.3_VX	scaffold_2	145581753	145582055	+
Xtev_1182.1.3_VX	scaffold_1182	4121	7753	-
Xtev_2.1206.3_VX	scaffold_2	92402708	92403528	-
Xtev_543.2.3_VX	scaffold_543	55950	60606	+
Xtev_5.386.3_VU	scaffold_5	36599438	36605430	+
Xtev_1.436.3_VX	scaffold_1	43060331	43062477	+
Xtev_7.1481.3_VV	scaffold_7	122281120	122285282	-
Xtev_1.545.3_VX	scaffold_1	47445096	47447229	+
Xtev_181.4.3_VV	scaffold_181	93990	97627	-
Xtev_3.1122.3_VX	scaffold_3	86704264	86705393	+
Xtev_6.1190.3_VX	scaffold_6	126468476	126469148	+
Xtev_1.1265.3_VV	scaffold_1	100238511	100243786	-
Xtev_9.738.3_VX	scaffold_9	59494675	59495280	-
Xtev_1864.1.3_VX	scaffold_1864	38959	42555	+
Xtev_20.1.3_VU	scaffold_20	29337	287669	-
Xtev_4.100.3_VV	scaffold_4	7245539	7277397	+
Xtev_10.181.3_VX	scaffold_10	6419298	6420998	+
Xtev_6.1003.3_VX	scaffold_6	108428245	108428850	+
Xtev_7.759.3_VX	scaffold_7	63369646	63389842	+
Xtev_6.1275.3_VX	scaffold_6	134266831	134267897	+
Xtev_203.4.3_VX	scaffold_203	123190	124571	+
Xtev_5.59.3_VV	scaffold_5	5011279	5062509	+
Xtev_4.1771.3_VX	scaffold_4	123966522	123967303	-
Xtev_51.8.3_VV	scaffold_51	386030	395181	-
Xtev_6.12.3_VX	scaffold_6	258651	259200	-
Xtev_4.1516.3_VV	scaffold_4	107986834	107993974	+
Xtev_2.510.3_VU	scaffold_2	35654116	35660972	+
Xtev_649.5.3_VX	scaffold_649	35630	36755	+
Xtev_6807.1.3_VX	scaffold_6807	1922	2989	+
Xtev_9.338.3_VX	scaffold_9	27381708	27386180	+
Xtev_38.62.3_VU	scaffold_38	748012	761163	-
Xtev_7.75.3_VU	scaffold_7	5622789	5625577	+
Xtev_1.2373.3_VV	scaffold_1	197677391	197685053	+
Xtev_1.2079.3_VX	scaffold_1	166636133	166717944	-
Xtev_6.493.3_VV	scaffold_6	50955201	51002031	-
Xtev_1.129.3_VV	scaffold_1	12757259	12767292	-
Xtev_6.38.3_VX	scaffold_6	1960450	1961441	+
Xtev_8.748.3_VX	scaffold_8	50208555	50210249	-
Xtev_7.355.3_VU	scaffold_7	28853188	28856187	-
Xtev_604.2.3_VX	scaffold_604	8896	15221	-
Xtev_7.387.3_VV	scaffold_7	31622454	31639230	+
Xtev_6335.1.3_VX	scaffold_6335	1366	2545	+
Xtev_4.492.3_VX	scaffold_4	37729359	37729816	-
Xtev_1.900.3_VX	scaffold_1	68591774	68593068	+
Xtev_5.210.3_VX	scaffold_5	17268252	17270539	-
Xtev_2.1611.3_VX	scaffold_2	133618938	133672061	-
Xtev_1.1811.3_VX	scaffold_1	136581272	136583740	-
Xtev_1.1460.3_VV	scaffold_1	118081342	118084875	+
Xtev_8.599.3_VU	scaffold_8	43658439	43665157	+
Xtev_4.820.3_VX	scaffold_4	64513648	64638524	+
Xtev_6.1439.3_VX	scaffold_6	141780423	141784407	-
Xtev_4.1155.3_VUA	scaffold_4	83174916	83181823	-
Xtev_6.1324.3_VU	scaffold_6	137314935	137316089	-
Xtev_6.376.3_VX	scaffold_6	37923135	37923847	-
Xtev_2.1377.3_VX	scaffold_2	107759229	107770798	+
Xtev_6.1115.3_VX	scaffold_6	119024760	119035836	-
Xtev_5b.47.3_VX	scaffold_5b	3010352	3064038	+
Xtev_9.690.3_VX	scaffold_9	55644283	55660283	+
Xtev_724.1.3_VV	scaffold_724	36	8675	-
Xtev_9.1189.3_VX	scaffold_9	89212764	89214665	+
Xtev_7.106.3_VV	scaffold_7	7030978	7072443	-
Xtev_9.1152.3_VX	scaffold_9	85869635	85871257	+
Xtev_1.2424.3_VX	scaffold_1	201847189	201850226	-
Xtev_1385.1.3_VX	scaffold_1385	7576	11295	-
Xtev_2.5.3_VU	scaffold_2	372768	375493	+
Xtev_2.1764.3_VX	scaffold_2	144377628	144378995	-
Xtev_7853.1.3_VV	scaffold_7853	960	1968	-
Xtev_1.2100.3_VU	scaffold_1	169233993	169235552	+
Xtev_6.691.3_XV	scaffold_6	76848631	77027758	+
Xtev_1.170.3_VV	scaffold_1	16234998	16303134	+
Xtev_2.1503.3_VU	scaffold_2	121976371	122065355	-
Xtev_7.1253.3_VX	scaffold_7	105361087	105365383	-
Xtev_8.1566.3_VX	scaffold_8	106228235	106232317	-
Xtev_1.337.3_VX	scaffold_1	33981255	33983329	+
Xtev_5.346.3_VX	scaffold_5	32438121	32441190	-
Xtev_2.1655.3_VV	scaffold_2	137690821	137693450	-
Xtev_7.1244.3_VX	scaffold_7	104952084	104952829	-
Xtev_7.511.3_XV	scaffold_7	41934076	41934917	+
Xtev_6.481.3_VX	scaffold_6	49768092	49780663	+
Xtev_2.98.3_VU	scaffold_2	5303261	5310113	+
Xtev_5.318.3_VV	scaffold_5	28938191	28946184	+
Xtev_6.1095.3_VV	scaffold_6	117362265	117382170	+
Xtev_5.314.3_VV	scaffold_5	28896124	28903303	-
Xtev_177.2.3_VX	scaffold_177	60920	62985	+
Xtev_57.1.3_VX	scaffold_57	62662	102732	+
Xtev_827.2.3_VX	scaffold_827	45092	47921	+
Xtev_1.622.3_VV	scaffold_1	54145416	54173091	+
Xtev_5.1256.3_VX	scaffold_5	122078404	122079265	+
Xtev_1.1400.3_VV	scaffold_1	114595323	114595849	-
Xtev_9.388.3_VU	scaffold_9	31275369	31279158	+
Xtev_2.1280.3_VX	scaffold_2	98341706	98347114	+
Xtev_4.20.3_VX	scaffold_4	730965	732448	-
Xtev_8.1115.3_VX	scaffold_8	72593067	72594083	-
Xtev_8.1491.3_VX	scaffold_8	95160298	95172247	-
Xtev_4.499.3_VX	scaffold_4	38047745	38049819	-
Xtev_1.1814.3_VV	scaffold_1	136650046	136657998	+
Xtev_328.2.3_VV	scaffold_328	53642	56068	-
Xtev_5.369.3_VX	scaffold_5	34440329	34513247	+
Xtev_4.52.3_VX	scaffold_4	2991402	2991692	-
Xtev_1.2488.3_VV	scaffold_1	206050593	206124740	-
Xtev_5.631.3_XV	scaffold_5	64364085	64548591	+
Xtev_1.2256.3_VV	scaffold_1	184488485	184491146	-
Xtev_4.669.3_VX	scaffold_4	56620114	56635701	-
Xtev_4.1024.3_VX	scaffold_4	78953926	78954911	+
Xtev_7.1141.3_VX	scaffold_7	99679414	99687596	+
Xtev_3.782.3_VU	scaffold_3	55676273	55678303	+
Xtev_723.3.3_VVA	scaffold_723	12166	14703	-
Xtev_1719.3.3_VX	scaffold_1719	5505	7148	+
Xtev_6.267.3_VX	scaffold_6	28331675	28334261	-
Xtev_723.6.3_VV	scaffold_723	15468	21082	+
Xtev_3.654.3_VX	scaffold_3	43240992	43241820	-
Xtev_9.971.3_VV	scaffold_9	78306484	78307040	-
Xtev_5.84.3_VX	scaffold_5	7870879	7874116	-
Xtev_5.407.3_VX	scaffold_5	39140456	39143764	+
Xtev_1.295.3_VX	scaffold_1	28759688	28772361	-
Xtev_7.1084.3_VV	scaffold_7	94480887	94482456	+
Xtev_9.1159.3_VX	scaffold_9	86119545	86124515	-
Xtev_8.1118.3_VV	scaffold_8	72696649	72699797	+
Xtev_7.1178.3_VV	scaffold_7	101983385	101993861	+
Xtev_3.1279.3_VU	scaffold_3	101055448	101058474	-
Xtev_8.1550.3_VX	scaffold_8	105409341	105412613	+
Xtev_5.317.3_VU	scaffold_5	28924830	28929221	+
Xtev_686.3.3_VX	scaffold_686	57025	58235	+
Xtev_9.857.3_VV	scaffold_9	69846629	69849240	+
Xtev_1.1267.3_VX	scaffold_1	100565608	100572442	+
Xtev_27.5.3_VX	scaffold_27	261694	262010	+
Xtev_9.780.3_VV	scaffold_9	63185542	63221857	-
Xtev_7.579.3_VX	scaffold_7	49973665	49977472	-
Xtev_26.14.3_VU	scaffold_26	605457	607305	-
Xtev_7.40.3_VX	scaffold_7	3207181	3209343	-
Xtev_158.6.3_XV	scaffold_158	95378	96063	-
Xtev_4.1272.3_VX	scaffold_4	90163005	90166239	+
Xtev_4.1923.3_VV	scaffold_4	139655309	139664419	-
Xtev_4.1097.3_VX	scaffold_4	81772987	81773483	-
Xtev_2.1538.3_XV	scaffold_2	126418406	126420233	-
Xtev_3.1438.3_XV	scaffold_3	115675053	115676081	-
Xtev_6.1416.3_VXA	scaffold_6	141493537	141494974	+
Xtev_38.35.3_VV	scaffold_38	513039	524150	+
Xtev_3.674.3_VV	scaffold_3	44492613	44497643	+
Xtev_1.577.3_VV	scaffold_1	52053218	52150856	+
Xtev_4.1250.3_VV	scaffold_4	87283373	87303035	+
Xtev_6.1313.3_VX	scaffold_6	136564492	136566866	-
Xtev_4.748.3_VX	scaffold_4	60149606	60152920	+
Xtev_8.649.3_VX	scaffold_8	45012020	45012992	+
Xtev_2.1149.3_VV	scaffold_2	89210128	89225128	+
Xtev_902.1.3_VX	scaffold_902	11004	17591	+
Xtev_2.517.3_VX	scaffold_2	35900655	35939255	-
Xtev_8.478.3_VU	scaffold_8	28062363	28065907	+
[truncated: 136 more rows]

## Sheet: Page3_NGM-vv
Xtev_ID	Scaffold	Start	End	Strand
Xtev_1.2354.3_VV	scaffold_1	195629821	195650216	-
Xtev_1.214.3_VV	scaffold_1	19685972	19700500	-
Xtev_1.2395.3_VV	scaffold_1	199010613	199013991	-
Xtev_3.399.3_VV	scaffold_3	21359545	21373137	-
Xtev_6.1305.3_VV	scaffold_6	136316004	136320882	-
Xtev_7.1462.3_VV	scaffold_7	120772042	120772820	-
Xtev_9.669.3_VV	scaffold_9	53374620	53377984	-
Xtev_778.1.3_VV	scaffold_778	24	1612	+
Xtev_7.617.3_VV	scaffold_7	52186204	52208237	+
Xtev_2.1722.3_VV	scaffold_2	142408378	142411842	-
Xtev_9.136.3_VV	scaffold_9	7304886	7305659	-
Xtev_9.15.3_VV	scaffold_9	444180	447499	+
Xtev_7.942.3_VV	scaffold_7	81789665	81945943	+
Xtev_8.1208.3_VVA	scaffold_8	78539485	78545287	+
Xtev_3.1120.3_VV	scaffold_3	86684466	86686355	+
Xtev_3.59.3_VV	scaffold_3	2002272	2005117	+
Xtev_7.902.3_VV	scaffold_7	76352635	76356774	+
Xtev_6.1018.3_VV	scaffold_6	111435022	111439649	+
Xtev_10.10.3_VV	scaffold_10	441763	467805	+
Xtev_7.1429.3_VV	scaffold_7	116438513	116453688	+
Xtev_8.1207.3_VV	scaffold_8	78511279	78553010	+
Xtev_2487.1.3_VV	scaffold_2487	8	1493	-
Xtev_1.832.3_VV	scaffold_1	64323967	64327407	+
Xtev_5.499.3_VV	scaffold_5	49356314	49359819	-
Xtev_3.1102.3_VV	scaffold_3	85918016	85924109	-
Xtev_549.1.3_VV	scaffold_549	14910	27962	+
Xtev_2.1159.3_VV	scaffold_2	89793078	89795426	-
Xtev_5.928.3_VV	scaffold_5	89674271	89723379	+
Xtev_3.835.3_VV	scaffold_3	63553083	63563605	-
Xtev_1.487.3_VV	scaffold_1	45773407	45781210	+
Xtev_745.1.3_VV	scaffold_745	21572	21947	+
Xtev_8.1107.3_VV	scaffold_8	70259919	70261044	+
Xtev_8.766.3_VV	scaffold_8	51050843	51058849	+
Xtev_2.453.3_VV	scaffold_2	30953144	30960034	+
Xtev_1.1845.3_VV	scaffold_1	139113810	139147737	-
Xtev_4.488.3_VV	scaffold_4	37674091	37709792	-
Xtev_9.1201.3_VV	scaffold_9	90297377	90302571	-
Xtev_4.804.3_VV	scaffold_4	63133488	63135477	+
Xtev_5.937.3_VV	scaffold_5	90195168	90198394	+
Xtev_8.824.3_VV	scaffold_8	52890900	52907642	-
Xtev_3.822.3_VV	scaffold_3	61948242	62059182	+
Xtev_7.490.3_VV	scaffold_7	40096848	40098763	+
Xtev_3.625.3_VV	scaffold_3	41320691	41326799	+
Xtev_6.841.3_VV	scaffold_6	93005810	93061260	+
Xtev_505.2.3_VVA	scaffold_505	47773	53523	+
Xtev_883.1.3_VV	scaffold_883	0	1451	-
Xtev_6.1119.3_VV	scaffold_6	119325701	119363081	+
Xtev_3.1289.3_VV	scaffold_3	103016871	103063474	+
Xtev_7.578.3_VV	scaffold_7	49939474	49942002	+
Xtev_7.1194.3_VV	scaffold_7	102501542	102510396	+
Xtev_5.164.3_VV	scaffold_5	12341963	12367400	-
Xtev_2.331.3_VV	scaffold_2	21587775	21589970	+
Xtev_32.1.3_VV	scaffold_32	286454	348842	+
Xtev_7.1154.3_VV	scaffold_7	100105879	100112922	-
Xtev_1.33.3_VV	scaffold_1	1492632	1521606	+
Xtev_2.130.3_VV	scaffold_2	7727605	7734223	-
Xtev_7.769.3_VV	scaffold_7	64398614	64401715	-
Xtev_1.250.3_VV	scaffold_1	24231931	24233596	-
Xtev_8.14.3_VV	scaffold_8	739522	740318	+
Xtev_7.1502.3_VV	scaffold_7	123734695	123742119	+
Xtev_9.642.3_VV	scaffold_9	48737726	48742983	+
Xtev_5.150.3_VV	scaffold_5	11207337	11211136	-
Xtev_10.325.3_VV	scaffold_10	14607451	14623080	-
Xtev_8.1312.3_VV	scaffold_8	84109798	84126811	-
Xtev_7.1246.3_VV	scaffold_7	104977592	104988407	-
Xtev_9.730.3_VV	scaffold_9	58982872	58984418	+
Xtev_7.98.3_VV	scaffold_7	6298861	6304677	+
Xtev_3063.1.3_VV	scaffold_3063	3191	5337	+
Xtev_4.1838.3_VV	scaffold_4	129322655	129561019	+
Xtev_8.1360.3_VV	scaffold_8	86338033	86341350	-
Xtev_1352.1.3_VV	scaffold_1352	2537	7495	-
Xtev_1.562.3_VV	scaffold_1	50171912	50175475	+
Xtev_7.1497.3_VV	scaffold_7	123524563	123525830	-
Xtev_1.521.3_VV	scaffold_1	46651593	46667351	-
Xtev_4.908.3_VV	scaffold_4	71943189	71944128	+
Xtev_5.257.3_VV	scaffold_5	21965186	21993974	-
Xtev_6.1449.3_VV	scaffold_6	142102119	142105007	-
Xtev_1194.1.3_VV	scaffold_1194	1719	8574	-
Xtev_8.1137.3_VV	scaffold_8	74498213	74540384	+
Xtev_4.1096.3_VV	scaffold_4	81769051	81769808	+
Xtev_7304.3.3_VV	scaffold_7304	1162	2569	+
Xtev_4.867.3_VV	scaffold_4	68746285	68753370	-
Xtev_1.1965.3_VV	scaffold_1	154441310	154444757	+
Xtev_1.309.3_VV	scaffold_1	30590333	30614760	+
Xtev_3.837.3_VV	scaffold_3	63675572	63687807	-
Xtev_210.5.3_VV	scaffold_210	37878	43557	+
Xtev_1.2208.3_VV	scaffold_1	179887167	179896366	+
Xtev_2.1658.3_VV	scaffold_2	137861496	137873709	+
Xtev_1.2134.3_VV	scaffold_1	172865339	172866261	+
Xtev_6.793.3_VV	scaffold_6	87302929	87305854	+
Xtev_3.1426.3_VV	scaffold_3	115109813	115115903	+
Xtev_10.154.3_VV	scaffold_10	5343214	5345457	+
Xtev_151.5.3_VV	scaffold_151	52426	59205	+
Xtev_9.687.3_VV	scaffold_9	55400813	55441853	-
Xtev_2.217.3_VV	scaffold_2	13595235	13597104	-
Xtev_4.1833.3_VV	scaffold_4	129132248	129187606	+
Xtev_2.252.3_VV	scaffold_2	14991744	14995982	+
Xtev_6.1310.3_VV	scaffold_6	136380738	136382599	-
Xtev_5.1258.3_VV	scaffold_5	122090145	122092211	+
Xtev_7.758.3_VV	scaffold_7	62795730	62813512	+
Xtev_1.2158.3_VV	scaffold_1	175325173	175353141	-
Xtev_6.311.3_VV	scaffold_6	31881421	31892422	-
Xtev_6.1020.3_VV	scaffold_6	111508607	111527078	+
Xtev_4.1837.3_VV	scaffold_4	129322611	129323865	+
Xtev_36.1.3_VV	scaffold_36	668447	718976	+
Xtev_10.246.3_VV	scaffold_10	9700134	9704162	+
Xtev_2.456.3_VV	scaffold_2	31321314	31330353	+
Xtev_6.588.3_VV	scaffold_6	60147578	60153579	-
Xtev_6.920.3_VV	scaffold_6	102202209	102207352	-
Xtev_40.1.3_VV	scaffold_40	344	4904	+
Xtev_7.1241.3_VV	scaffold_7	104927509	104930744	-
Xtev_4.1702.3_VVA	scaffold_4	120364802	120377343	+
Xtev_1.2453.3_VV	scaffold_1	203523648	203526782	-
Xtev_9.354.3_VV	scaffold_9	29018970	29029159	-
Xtev_7.1260.3_VV	scaffold_7	105567472	105664470	-
Xtev_9.445.3_VV	scaffold_9	34319164	34365756	-
Xtev_242.8.3_VV	scaffold_242	114164	136152	-
Xtev_9.173.3_VV	scaffold_9	11448238	11464487	-
Xtev_4.1896.3_VV	scaffold_4	137310111	137314003	+
Xtev_7.356.3_VV	scaffold_7	28979528	28993885	+
Xtev_3.560.3_VV	scaffold_3	34414254	34415183	-
Xtev_6.338.3_VV	scaffold_6	34057484	34058264	+
Xtev_6.936.3_VVA	scaffold_6	103483800	103505158	+
Xtev_8.733.3_VV	scaffold_8	49886200	49891105	+
Xtev_3.1073.3_VV	scaffold_3	84536487	84539610	-
Xtev_4.1093.3_VVA	scaffold_4	81747991	81750960	+
Xtev_5.139.3_VV	scaffold_5	10481763	10490822	+
Xtev_10.230.3_VV	scaffold_10	9064079	9072180	-
Xtev_6.705.3_VV	scaffold_6	78314417	78328444	-
Xtev_4.1347.3_VV	scaffold_4	96623699	96655500	-
Xtev_9.8.3_VV	scaffold_9	226283	229165	+
Xtev_10.280.3_VV	scaffold_10	11238899	11281084	-
Xtev_6.328.3_VV	scaffold_6	33487590	33588491	-
Xtev_8.672.3_VV	scaffold_8	47088779	47098025	-
Xtev_9.1059.3_VV	scaffold_9	82875110	82919344	+
Xtev_1.1601.3_VV	scaffold_1	124544688	124547298	-
Xtev_3.140.3_VV	scaffold_3	6652294	6654627	+
Xtev_6.1241.3_VV	scaffold_6	132550077	132562296	+
Xtev_1.1152.3_VV	scaffold_1	87943101	87954476	-
Xtev_4.1861.3_VV	scaffold_4	132501303	132515801	+
Xtev_65.16.3_VV	scaffold_65	385746	391905	+
Xtev_6.348.3_VV	scaffold_6	34729256	34730820	+
Xtev_1.848.3_VV	scaffold_1	64983439	64985586	-
Xtev_6.79.3_VV	scaffold_6	9072955	9074612	-
Xtev_1.209.3_VVA	scaffold_1	19047924	19053854	+
Xtev_4.1460.3_VV	scaffold_4	105497119	105571160	-
Xtev_6.659.3_VV	scaffold_6	70210266	70233468	-
Xtev_38.32.3_VV	scaffold_38	471873	475921	+
Xtev_3.1281.3_VV	scaffold_3	101060453	101069579	-
Xtev_3.895.3_VV	scaffold_3	69315609	69323024	-
Xtev_5.140.3_VV	scaffold_5	10482190	10491619	+
Xtev_7.1470.3_VV	scaffold_7	121489370	121497489	-
Xtev_8.1576.3_VV	scaffold_8	107023788	107028996	-
Xtev_2.509.3_VV	scaffold_2	35650488	35655004	+
Xtev_8.1479.3_VV	scaffold_8	94638598	94640674	+
Xtev_166.2.3_VV	scaffold_166	148280	180925	-
Xtev_1.1590.3_VV	scaffold_1	123927015	123937919	-
Xtev_65.1.3_VV	scaffold_65	33664	36841	+
Xtev_2.1065.3_VV	scaffold_2	82284250	82302421	-
Xtev_7.333.3_VV	scaffold_7	26758237	26761275	+
Xtev_2.1803.3_VV	scaffold_2	146125816	146129078	+
Xtev_4.68.3_VV	scaffold_4	3584692	3585509	-
Xtev_5.7.3_VV	scaffold_5	760919	763445	+
Xtev_7.1191.3_VV	scaffold_7	102481454	102496424	+
Xtev_6.1177.3_VV	scaffold_6	124192148	124196479	+
Xtev_7.1363.3_VV	scaffold_7	113620430	113622204	-
Xtev_8.273.3_VV	scaffold_8	15891481	15917257	-
Xtev_8.477.3_VV	scaffold_8	27975175	27975460	+
Xtev_3.675.3_VV	scaffold_3	44492740	44493649	+
Xtev_3.567.3_VV	scaffold_3	35544106	35545968	-
Xtev_5.1047.3_VV	scaffold_5	102230128	102293928	-
Xtev_8.1191.3_VV	scaffold_8	77266777	77268103	+
Xtev_5.331.3_VV	scaffold_5	30731782	30794638	+
Xtev_3.101.3_VV	scaffold_3	4262369	4268447	-
Xtev_75.19.3_VVA	scaffold_75	157393	164629	+
Xtev_9.1289.3_VV	scaffold_9	98228099	98235696	-
Xtev_7.1427.3_VV	scaffold_7	116357063	116379200	-
Xtev_723.1.3_VVA	scaffold_723	3228	17662	-
Xtev_9.207.3_VV	scaffold_9	14635379	14638593	-
Xtev_96.3.3_VV	scaffold_96	198530	240963	-
Xtev_5.1121.3_VV	scaffold_5	110779193	110794862	-
Xtev_7.716.3_VV	scaffold_7	58594493	58638894	-
Xtev_2.1728.3_VV	scaffold_2	142543067	142559984	+
Xtev_4.1751.3_VV	scaffold_4	122907970	122909360	+
Xtev_2.1642.3_VV	scaffold_2	136761388	136762357	-
Xtev_8.717.3_VV	scaffold_8	49469064	49474500	+
Xtev_6.300.3_VV	scaffold_6	30854417	30858911	-
Xtev_7.721.3_VV	scaffold_7	58967750	58971423	+
Xtev_1.2450.3_VV	scaffold_1	203337093	203345049	-
Xtev_6.2.3_VV	scaffold_6	141070	142184	+
Xtev_723.2.3_VVA	scaffold_723	11733	17679	+
Xtev_5.383.3_VV	scaffold_5	36500184	36524866	-
Xtev_2.625.3_VV	scaffold_2	44285877	44309502	-
Xtev_10.245.3_VV	scaffold_10	9697718	9698800	-
Xtev_235.4.3_VV	scaffold_235	46541	47234	-
Xtev_480.3.3_VVA	scaffold_480	20871	36954	-
Xtev_5.649.3_VV	scaffold_5	66427511	66456521	-
Xtev_4.434.3_VV	scaffold_4	29874180	29875452	+
Xtev_69.3.3_VV	scaffold_69	87850	97997	-
Xtev_5.417.3_VV	scaffold_5	40316438	40322142	+
Xtev_1.2308.3_VV	scaffold_1	191090268	191092532	-
Xtev_100.6.3_VV	scaffold_100	228694	229240	+
Xtev_6.1280.3_VV	scaffold_6	135021677	135029198	+
Xtev_2.351.3_VV	scaffold_2	22347470	22349612	-
Xtev_6.1229.3_VV	scaffold_6	131677815	131678514	-
Xtev_2.1481.3_VV	scaffold_2	119966565	119991684	+
Xtev_149.9.3_VV	scaffold_149	190161	194286	-
Xtev_8.980.3_VV	scaffold_8	62604486	62606896	+
Xtev_3.14.3_VV	scaffold_3	300887	335692	+
Xtev_3.1170.3_VV	scaffold_3	90232550	90233952	+
Xtev_7.872.3_VV	scaffold_7	73262342	73267540	+
Xtev_8.647.3_VV	scaffold_8	44988543	44990122	+
Xtev_2.1323.3_VV	scaffold_2	103226732	103231731	-
Xtev_1.1461.3_VV	scaffold_1	118081765	118087732	+
Xtev_7.178.3_VVA	scaffold_7	11124758	11208842	+
Xtev_8.176.3_VV	scaffold_8	9107077	9113004	-
Xtev_6.942.3_VV	scaffold_6	103524715	103527053	-
Xtev_9.223.3_VV	scaffold_9	17277373	17283683	-
Xtev_4.746.3_VV	scaffold_4	60126197	60128569	+
Xtev_1.1667.3_VVA	scaffold_1	127406494	127409283	+
Xtev_8.295.3_VV	scaffold_8	17176236	17179284	+
Xtev_2.427.3_VV	scaffold_2	28524205	28527663	+
Xtev_3.930.3_VVA	scaffold_3	73898640	73899932	+
Xtev_8.1489.3_VV	scaffold_8	95156971	95167387	+
Xtev_1.29.3_VV	scaffold_1	922447	923744	+
Xtev_2.637.3_VV	scaffold_2	45166854	45222576	+
Xtev_2.42.3_VV	scaffold_2	2095081	2105251	+
Xtev_3.896.3_VV	scaffold_3	69319808	69320531	-
Xtev_6.397.3_VV	scaffold_6	40537737	40545798	+
Xtev_9.287.3_VVA	scaffold_9	21739756	21763049	+
Xtev_7.176.3_VV	scaffold_7	11104908	11114008	-
Xtev_8.282.3_VV	scaffold_8	16334057	16394066	-
Xtev_8.643.3_VV	scaffold_8	44949663	44953697	+
Xtev_9.1287.3_VV	scaffold_9	98140191	98140816	+
Xtev_8.1177.3_VV	scaffold_8	76686893	76689691	-
Xtev_6.982.3_VV	scaffold_6	106556440	106598517	+
Xtev_411.2.3_VV	scaffold_411	5594	8759	+
Xtev_529.2.3_VV	scaffold_529	27169	35106	+
Xtev_3.1328.3_VV	scaffold_3	105906522	105913654	+
Xtev_4.747.3_VV	scaffold_4	60129553	60131506	+
Xtev_76.3.3_VV	scaffold_76	18871	22634	+
Xtev_2.368.3_VV	scaffold_2	23308945	23337111	+
Xtev_3.904.3_VV	scaffold_3	70178978	70225377	-
Xtev_2.1815.3_VV	scaffold_2	148887499	148900040	-
Xtev_9.969.3_VV	scaffold_9	78279735	78281200	+
Xtev_7.827.3_VVA	scaffold_7	70226582	70234602	+
Xtev_6.347.3_VV	scaffold_6	34726653	34728500	+
Xtev_5b.26.3_VV	scaffold_5b	1301157	1303929	+
Xtev_3.790.3_VV	scaffold_3	56388071	56425397	-
Xtev_8.642.3_VV	scaffold_8	44947494	44953695	+
Xtev_2.963.3_VVA	scaffold_2	76876998	76913498	+
Xtev_8.364.3_VV	scaffold_8	20670436	20692498	+
Xtev_4.355.3_VV	scaffold_4	24584573	24630583	+
Xtev_3.543.3_VV	scaffold_3	33429176	33435721	+
Xtev_5.439.3_VV	scaffold_5	41786693	41794688	-
Xtev_5.846.3_VV	scaffold_5	85119300	85129440	+
Xtev_3.967.3_VV	scaffold_3	76279657	76285215	-
Xtev_1.492.3_VV	scaffold_1	45892213	45894670	-
Xtev_3.207.3_VV	scaffold_3	10048109	10052823	-
Xtev_38.48.3_VV	scaffold_38	597271	605447	+
Xtev_2059.3.3_VV	scaffold_2059	5858	8531	+
Xtev_6.205.3_VV	scaffold_6	22154834	22160277	+
Xtev_1.455.3_VV	scaffold_1	44282592	44297752	+
Xtev_8b.59.3_VV	scaffold_8b	1940606	1946539	-
Xtev_1.2174.3_VV	scaffold_1	177748440	177999676	+
Xtev_302.4.3_VV	scaffold_302	95024	107903	-
Xtev_75.41.3_VV	scaffold_75	315869	319201	+
Xtev_1.1419.3_VV	scaffold_1	116152818	116156896	+
Xtev_8.288.3_VV	scaffold_8	16751866	16764243	-
Xtev_4.232.3_VV	scaffold_4	14639001	14640880	-
Xtev_38.54.3_VV	scaffold_38	671852	680908	+
Xtev_6448.1.3_VV	scaffold_6448	34	3704	+
Xtev_8.1192.3_VV	scaffold_8	77266789	77268110	+
Xtev_2.1812.3_VV	scaffold_2	147742313	147924791	+
Xtev_8.668.3_VV	scaffold_8	46996944	47001639	+
Xtev_9.247.3_VV	scaffold_9	18304845	18305791	-
Xtev_963.1.3_VV	scaffold_963	973	5692	-
Xtev_4.570.3_VV	scaffold_4	46776194	46779269	+
Xtev_1499.1.3_VV	scaffold_1499	7112	9345	+
Xtev_6.544.3_VV	scaffold_6	56836324	56985144	-
Xtev_6.39.3_VV	scaffold_6	1978301	1981068	-
Xtev_8.1325.3_VV	scaffold_8	84678808	84682462	-
Xtev_8.1051.3_VV	scaffold_8	66375120	66377138	-
Xtev_1.967.3_VV	scaffold_1	72508775	72530870	+
Xtev_10.193.3_VV	scaffold_10	7067001	7072552	-
Xtev_7.1047.3_VV	scaffold_7	91270188	91271132	-
Xtev_154.3.3_VV	scaffold_154	140493	206911	-
Xtev_4.484.3_VV	scaffold_4	37007715	37010914	-
Xtev_9.1029.3_VVA	scaffold_9	80572363	80576767	+
Xtev_6.821.3_VV	scaffold_6	90941328	90946880	-
Xtev_8.912.3_VV	scaffold_8	56893882	56900653	+
Xtev_3.381.3_VV	scaffold_3	20801943	20811380	+
Xtev_26.22.3_VV	scaffold_26	924724	925582	-
Xtev_10.231.3_VV	scaffold_10	9072041	9076631	+
Xtev_1.270.3_VV	scaffold_1	26428815	26459090	+
Xtev_1.2430.3_VV	scaffold_1	202084285	202096496	+
Xtev_9.553.3_VV	scaffold_9	41867677	41868766	-
Xtev_9.140.3_VVA	scaffold_9	7483080	7486261	-
Xtev_118.1.3_VV	scaffold_118	26844	28517	+
Xtev_262.3.3_VV	scaffold_262	64016	69470	-
Xtev_4.1845.3_VV	scaffold_4	130812107	130821438	-
Xtev_2.753.3_VV	scaffold_2	57872205	57880514	+
Xtev_8.1474.3_VV	scaffold_8	94504104	94524153	-
Xtev_5.831.3_VV	scaffold_5	82601151	82656362	+
Xtev_9.1054.3_VV	scaffold_9	82756747	82759045	+
Xtev_2.1699.3_VV	scaffold_2	141020546	141065446	+
Xtev_8.1133.3_VV	scaffold_8	74241144	74287606	-
Xtev_1.2035.3_VV	scaffold_1	160956872	160964365	+
Xtev_3.479.3_VV	scaffold_3	26266306	26339224	-
Xtev_2.1175.3_VV	scaffold_2	90809134	90809767	-
Xtev_4.1553.3_VV	scaffold_4	111067544	111070877	-
Xtev_7.619.3_VV	scaffold_7	52230836	52240653	-
Xtev_5.1267.3_VVA	scaffold_5	122512037	122513726	+
Xtev_1.1393.3_VV	scaffold_1	113950385	113970651	+
Xtev_8c.55.3_VV	scaffold_8c	2650047	2669746	+
Xtev_5.335.3_VVA	scaffold_5	31449082	31481357	+
Xtev_1.138.3_VV	scaffold_1	13808485	13842756	-
Xtev_3566.1.3_VV	scaffold_3566	2478	4997	+
Xtev_9.1115.3_VV	scaffold_9	85007184	85010068	-
Xtev_6.81.3_VV	scaffold_6	9091566	9128878	-
Xtev_3.275.3_VV	scaffold_3	12159719	12161473	-
Xtev_4.342.3_VV	scaffold_4	22498388	22507562	-
Xtev_5.414.3_VV	scaffold_5	40030281	40035019	+
Xtev_3.504.3_VV	scaffold_3	31610741	31629996	-
Xtev_3.1116.3_VV	scaffold_3	86532870	86533981	+
Xtev_7.900.3_VV	scaffold_7	76024814	76028882	+
Xtev_5.450.3_VV	scaffold_5	42975313	43109216	-
Xtev_74.2.3_VV	scaffold_74	255288	290331	+
Xtev_6.309.3_VV	scaffold_6	31877847	31892754	-
Xtev_2.1200.3_VV	scaffold_2	91912967	91921565	+
Xtev_1.2156.3_VV	scaffold_1	175225563	175227913	+
Xtev_5.615.3_VV	scaffold_5	62408125	62413739	+
Xtev_4.74.3_VV	scaffold_4	5130514	5230212	-
Xtev_7.1019.3_VV	scaffold_7	88876592	88881411	+
Xtev_6.1404.3_VV	scaffold_6	141385413	141387734	-
Xtev_4.584.3_VV	scaffold_4	47434203	47438908	+
Xtev_6.1091.3_VV	scaffold_6	117146344	117151738	+
Xtev_6.840.3_VV	scaffold_6	92964939	92979694	+
Xtev_8.664.3_VV	scaffold_8	46227008	46410348	-
Xtev_2.257.3_VV	scaffold_2	15543067	15569892	+
Xtev_7.1351.3_VV	scaffold_7	113309118	113312718	-
Xtev_2.1173.3_VV	scaffold_2	90809098	90809544	-
Xtev_44.7.3_VV	scaffold_44	125654	128998	+
Xtev_7.1342.3_VV	scaffold_7	112570021	112575849	+
Xtev_10.510.3_VV	scaffold_10	25541980	25610590	+
Xtev_1.32.3_VV	scaffold_1	1304142	1329047	+
Xtev_8b.8.3_VV	scaffold_8b	231508	232422	-
Xtev_3.1359.3_VV	scaffold_3	108226330	108228128	+
Xtev_3.64.3_VV	scaffold_3	2576162	2592170	-
Xtev_1.1647.3_VVA	scaffold_1	126425747	126427517	+
Xtev_4.399.3_VV	scaffold_4	28577324	28580142	-
Xtev_7.1268.3_VV	scaffold_7	105893218	105953973	-
Xtev_1.1592.3_VV	scaffold_1	123970767	123995242	-
Xtev_2.584.3_VV	scaffold_2	40861025	40864897	+
Xtev_6.961.3_VV	scaffold_6	105289785	105304578	-
Xtev_1.63.3_VV	scaffold_1	6768238	6772617	+
Xtev_1.2483.3_VV	scaffold_1	205797604	205806691	+
Xtev_8.1216.3_VV	scaffold_8	78732422	78741132	+
Xtev_6.1302.3_VV	scaffold_6	136287586	136295336	-
Xtev_4.1804.3_VV	scaffold_4	126248327	126398505	-
Xtev_5654.1.3_VV	scaffold_5654	0	327	+
Xtev_24.21.3_VVA	scaffold_24	774382	776714	-
Xtev_1.617.3_VV	scaffold_1	54021793	54055192	+
Xtev_5.272.3_VV	scaffold_5	22959992	22963691	-
Xtev_411.6.3_VV	scaffold_411	94846	95358	-
Xtev_5.316.3_VV	scaffold_5	28908088	28918531	+
Xtev_5.1123.3_VV	scaffold_5	110862588	110864416	-
Xtev_5.1242.3_VV	scaffold_5	120682711	120725211	+
Xtev_5439.1.3_VV	scaffold_5439	168	3432	+
Xtev_9.628.3_VV	scaffold_9	48296352	48358656	-
Xtev_2.627.3_VV	scaffold_2	44300691	44312026	+
Xtev_3.1355.3_VV	scaffold_3	107673219	107675985	-
Xtev_3.488.3_VVA	scaffold_3	28663152	28677432	+
Xtev_8.1508.3_VV	scaffold_8	97205931	97213883	-
Xtev_5.1036.3_VV	scaffold_5	101825389	101829371	+
Xtev_8.1412.3_VV	scaffold_8	90115052	90118775	-
Xtev_3.1094.3_VV	scaffold_3	85631553	85651995	-
Xtev_5.94.3_VV	scaffold_5	8341432	8350210	+
Xtev_8.7.3_VV	scaffold_8	421609	423945	-
Xtev_4.40.3_VV	scaffold_4	2215695	2218775	+
Xtev_9.210.3_VV	scaffold_9	15251333	15252735	-
Xtev_7.1422.3_VV	scaffold_7	116160224	116163765	-
Xtev_198.1.3_VV	scaffold_198	104109	113379	-
Xtev_6.1124.3_VV	scaffold_6	119769492	119780000	-
Xtev_9.256.3_VV	scaffold_9	19289493	19289923	+
Xtev_8.622.3_VV	scaffold_8	44111721	44116905	+
Xtev_8.1229.3_VV	scaffold_8	79307678	79308232	+
Xtev_10.200.3_VV	scaffold_10	7574772	7582174	+
Xtev_3.1210.3_VV	scaffold_3	94830866	94839150	-
Xtev_3b.6.3_VV	scaffold_3b	2095127	2104340	-
Xtev_2.1022.3_VV	scaffold_2	80909722	80912840	+
Xtev_226.3.3_VV	scaffold_226	11617	29081	+
Xtev_6.439.3_VV	scaffold_6	44976660	45018054	+
Xtev_10.377.3_VV	scaffold_10	18523326	18526954	+
Xtev_2.1151.3_VV	scaffold_2	89346543	89349834	-
Xtev_7.639.3_VV	scaffold_7	52859780	52992929	-
Xtev_7.526.3_VV	scaffold_7	43889005	43896149	-
Xtev_5.583.3_VV	scaffold_5	59543612	59544630	-
Xtev_2.751.3_VV	scaffold_2	57648817	57691970	+
Xtev_8.53.3_VV	scaffold_8	3241063	3241397	-
Xtev_3.825.3_VV	scaffold_3	62691358	62728802	+
Xtev_2.1777.3_VV	scaffold_2	145325769	145326404	-
Xtev_4.1186.3_VV	scaffold_4	84166236	84167793	+
Xtev_8.640.3_VV	scaffold_8	44931924	44943513	-
Xtev_3.478.3_VV	scaffold_3	26259230	26261829	+
Xtev_3.491.3_VV	scaffold_3	29124873	29158199	+
Xtev_1431.2.3_VVA	scaffold_1431	7246	9262	-
Xtev_10.254.3_VV	scaffold_10	9885983	9889182	-
Xtev_6.1414.3_VVA	scaffold_6	141474362	141495714	+
Xtev_6.666.3_VV	scaffold_6	73268653	73324771	-
Xtev_29.5.3_VV	scaffold_29	768505	785266	+
Xtev_4.164.3_VV	scaffold_4	10242213	10274594	-
Xtev_1.737.3_VV	scaffold_1	59914098	60039293	-
Xtev_7.1201.3_VV	scaffold_7	102893062	102901501	-
Xtev_7.1240.3_VV	scaffold_7	104927409	104930744	+
Xtev_6.555.3_VV	scaffold_6	57586475	57588459	+
Xtev_187.5.3_VV	scaffold_187	139371	178135	+
Xtev_3.215.3_VV	scaffold_3	10428598	10429750	+
Xtev_3.401.3_VV	scaffold_3	21507276	21512651	-
Xtev_2.533.3_VV	scaffold_2	37062434	37082483	+
Xtev_7.1365.3_VV	scaffold_7	113677319	113688996	-
Xtev_7.727.3_VV	scaffold_7	60279721	60313909	+
Xtev_8.1477.3_VV	scaffold_8	94620880	94627355	+
Xtev_1.56.3_VV	scaffold_1	5814535	5913714	+
Xtev_6.1309.3_VV	scaffold_6	136356552	136365526	-
Xtev_100.17.3_VV	scaffold_100	437896	438645	+
Xtev_75.24.3_VV	scaffold_75	181682	195239	-
Xtev_8.360.3_VV	scaffold_8	20572168	20575895	+
Xtev_9.1144.3_VV	scaffold_9	85470741	85471839	-
Xtev_8.1153.3_VV	scaffold_8	75049253	75051743	+
Xtev_4.971.3_VV	scaffold_4	75198129	75249315	+
Xtev_7.1403.3_VV	scaffold_7	115076981	115079748	+
Xtev_3.320.3_VV	scaffold_3	14214548	14216977	-
Xtev_8.1274.3_VV	scaffold_8	81956498	81968836	+
Xtev_1.592.3_VV	scaffold_1	52685973	52849836	+
Xtev_7.1252.3_VV	scaffold_7	105343368	105356216	+
Xtev_5.101.3_VV	scaffold_5	8803034	8805035	-
Xtev_3.1043.3_VV	scaffold_3	80251124	80252163	+
Xtev_1.930.3_VV	scaffold_1	70089873	70102839	-
Xtev_243.1.3_VV	scaffold_243	46897	69424	-
Xtev_4.918.3_VV	scaffold_4	72713717	72718105	-
Xtev_6.1427.3_VV	scaffold_6	141595556	141603264	+
Xtev_4.1055.3_VV	scaffold_4	80390824	80407489	-
Xtev_3.710.3_VV	scaffold_3	49860320	49866536	+
Xtev_6.1401.3_VV	scaffold_6	141343775	141350477	-
Xtev_4.1416.3_VV	scaffold_4	102411677	102414219	+
Xtev_10.451.3_VV	scaffold_10	22216771	22226105	+
Xtev_2539.1.3_VV	scaffold_2539	1731	6792	+
Xtev_1.511.3_VV	scaffold_1	46335951	46337517	-
Xtev_5.1271.3_VV	scaffold_5	122881404	122882743	-
Xtev_7304.1.3_VV	scaffold_7304	1155	2363	+
Xtev_7.1434.3_VV	scaffold_7	117203708	117208496	-
Xtev_10.691.3_VV	scaffold_10	34024047	34065253	+
Xtev_3.19.3_VV	scaffold_3	511672	520753	+
Xtev_8.1283.3_VV	scaffold_8	82543222	82545226	+
Xtev_2.1331.3_VV	scaffold_2	104136115	104178287	+
Xtev_10.628.3_VV	scaffold_10	30770168	30774386	-
Xtev_8c.65.3_VV	scaffold_8c	3151819	3168509	-
Xtev_3b.14.3_VV	scaffold_3b	2852455	2856460	-
Xtev_48.20.3_VV	scaffold_48	583224	584098	-
Xtev_4.1213.3_VV	scaffold_4	85457219	85458099	+
Xtev_7.1187.3_VV	scaffold_7	102411768	102416296	-
Xtev_271.2.3_VV	scaffold_271	30029	31536	+
Xtev_2.1447.3_VV	scaffold_2	116877135	116927160	-
Xtev_8b.29.3_VV	scaffold_8b	1345469	1358933	-
Xtev_2.1142.3_VV	scaffold_2	88562335	88564076	-
Xtev_6.835.3_VV	scaffold_6	92726296	92730113	+
Xtev_2.1419.3_VV	scaffold_2	110231051	110247602	-
Xtev_1.1769.3_VV	scaffold_1	133925415	133931732	+
Xtev_3.1284.3_VV	scaffold_3	101542048	101811057	-
Xtev_3.761.3_VV	scaffold_3	54192657	54193899	+
Xtev_8.354.3_VV	scaffold_8	20350501	20350781	-
Xtev_505.1.3_VV	scaffold_505	34042	48346	-
Xtev_5.20.3_VVA	scaffold_5	2340130	2342224	-
Xtev_4.685.3_VV	scaffold_4	57813980	57814866	+
Xtev_3b.9.3_VV	scaffold_3b	2104520	2108447	+
Xtev_4.532.3_VV	scaffold_4	43218738	43220266	-
Xtev_2.1217.3_VV	scaffold_2	93037474	93055127	-
Xtev_1.717.3_VV	scaffold_1	57533772	57550303	+
Xtev_232.5.3_VVA	scaffold_232	114097	116822	+
Xtev_9.1298.3_VV	scaffold_9	99050156	99054053	+
Xtev_2.1446.3_VV	scaffold_2	116873939	116926391	-
Xtev_8.738.3_VV	scaffold_8	49995965	50002022	+
Xtev_4.737.3_VV	scaffold_4	59531511	59556864	+
Xtev_8.1547.3_VV	scaffold_8	104711628	104716767	+
Xtev_8.316.3_VV	scaffold_8	17872786	17901268	+
Xtev_7.739.3_VV	scaffold_7	60950489	60959893	+
Xtev_2.114.3_VV	scaffold_2	6629382	6630269	-
Xtev_3.406.3_VV	scaffold_3	21657635	21658132	-
Xtev_3.220.3_VV	scaffold_3	10612819	10625793	-
Xtev_7.453.3_VV	scaffold_7	36919214	36925949	+
Xtev_2.708.3_VV	scaffold_2	53525477	53536066	-
Xtev_480.2.3_VVA	scaffold_480	9588	37457	-
Xtev_151.15.3_VV	scaffold_151	109628	113980	+
Xtev_6.65.3_VV	scaffold_6	8445806	8562046	-
Xtev_8.571.3_VV	scaffold_8	41251918	41327932	-
Xtev_3.881.3_VV	scaffold_3	68034896	68036645	+
Xtev_9.365.3_VV	scaffold_9	30022071	30075350	+
Xtev_1.1761.3_VV	scaffold_1	133451805	133455903	-
Xtev_4.1712.3_VV	scaffold_4	120780728	120820516	-
Xtev_35.4.3_VV	scaffold_35	98949	103894	+
Xtev_2.1559.3_VV	scaffold_2	127700132	127706602	+
Xtev_5.1057.3_VV	scaffold_5	102927085	102927923	-
Xtev_8.107.3_VV	scaffold_8	5812535	5864349	-
Xtev_8.1014.3_VV	scaffold_8	65060738	65063954	-
Xtev_2.384.3_VV	scaffold_2	24981553	24982586	+
Xtev_8.412.3_VV	scaffold_8	24042237	24102520	+
Xtev_6.1109.3_VV	scaffold_6	118875251	118876317	-
Xtev_4.403.3_VV	scaffold_4	28649394	28650162	+
Xtev_10.274.3_VV	scaffold_10	11055260	11056494	-
Xtev_4.931.3_VV	scaffold_4	73681479	73682856	-
Xtev_297.4.3_VV	scaffold_297	53513	64855	+
Xtev_4.48.3_VV	scaffold_4	2664563	2746917	+
Xtev_6.1381.3_VV	scaffold_6	140494480	140496162	+
Xtev_1194.3.3_VV	scaffold_1194	4213	6216	+
Xtev_6.1325.3_VV	scaffold_6	137331870	137333779	+
Xtev_2.172.3_VV	scaffold_2	10785978	10787532	+
Xtev_10.48.3_VV	scaffold_10	2273649	2275948	+
Xtev_7.1481.3_VV	scaffold_7	122281120	122285282	-
Xtev_181.4.3_VV	scaffold_181	93990	97627	-
Xtev_1.1265.3_VV	scaffold_1	100238511	100243786	-
Xtev_4.100.3_VV	scaffold_4	7245539	7277397	+
Xtev_5.59.3_VV	scaffold_5	5011279	5062509	+
Xtev_51.8.3_VV	scaffold_51	386030	395181	-
Xtev_4.1516.3_VV	scaffold_4	107986834	107993974	+
Xtev_1.2373.3_VV	scaffold_1	197677391	197685053	+
Xtev_6.493.3_VV	scaffold_6	50955201	51002031	-
Xtev_1.129.3_VV	scaffold_1	12757259	12767292	-
Xtev_7.387.3_VV	scaffold_7	31622454	31639230	+
Xtev_1.1460.3_VV	scaffold_1	118081342	118084875	+
Xtev_724.1.3_VV	scaffold_724	36	8675	-
Xtev_7.106.3_VV	scaffold_7	7030978	7072443	-
Xtev_7853.1.3_VV	scaffold_7853	960	1968	-
Xtev_1.170.3_VV	scaffold_1	16234998	16303134	+
Xtev_2.1655.3_VV	scaffold_2	137690821	137693450	-
Xtev_5.318.3_VV	scaffold_5	28938191	28946184	+
Xtev_6.1095.3_VV	scaffold_6	117362265	117382170	+
Xtev_5.314.3_VV	scaffold_5	28896124	28903303	-
Xtev_1.622.3_VV	scaffold_1	54145416	54173091	+
Xtev_1.1400.3_VV	scaffold_1	114595323	114595849	-
Xtev_1.1814.3_VV	scaffold_1	136650046	136657998	+
Xtev_328.2.3_VV	scaffold_328	53642	56068	-
Xtev_1.2488.3_VV	scaffold_1	206050593	206124740	-
Xtev_1.2256.3_VV	scaffold_1	184488485	184491146	-
Xtev_723.3.3_VVA	scaffold_723	12166	14703	-
Xtev_723.6.3_VV	scaffold_723	15468	21082	+
Xtev_9.971.3_VV	scaffold_9	78306484	78307040	-
Xtev_7.1084.3_VV	scaffold_7	94480887	94482456	+
Xtev_8.1118.3_VV	scaffold_8	72696649	72699797	+
Xtev_7.1178.3_VV	scaffold_7	101983385	101993861	+
Xtev_9.857.3_VV	scaffold_9	69846629	69849240	+
Xtev_9.780.3_VV	scaffold_9	63185542	63221857	-
Xtev_4.1923.3_VV	scaffold_4	139655309	139664419	-
Xtev_38.35.3_VV	scaffold_38	513039	524150	+
Xtev_3.674.3_VV	scaffold_3	44492613	44497643	+
Xtev_1.577.3_VV	scaffold_1	52053218	52150856	+
Xtev_4.1250.3_VV	scaffold_4	87283373	87303035	+
Xtev_2.1149.3_VV	scaffold_2	89210128	89225128	+
Xtev_10.295.3_VV	scaffold_10	12434220	12502398	-
Xtev_108.9.3_VV	scaffold_108	206622	207654	+
Xtev_8.800.3_VV	scaffold_8	51950175	51954505	+
Xtev_7.1421.3_VV	scaffold_7	116145831	116163608	-
Xtev_1.1725.3_VV	scaffold_1	130621042	130640732	-
Xtev_1.2093.3_VVA	scaffold_1	168289211	168290461	-
Xtev_7.729.3_VV	scaffold_7	60348348	60405014	-
Xtev_5.655.3_VV	scaffold_5	67438775	67444477	+
Xtev_2.876.3_VV	scaffold_2	67246888	67249214	+
Xtev_4.1304.3_VV	scaffold_4	93173111	93173604	-
Xtev_4.178.3_VV	scaffold_4	11055300	11114196	-
Xtev_7.1216.3_VV	scaffold_7	103452281	103476495	+
Xtev_8.1250.3_VV	scaffold_8	80474236	80522214	-
Xtev_8.1513.3_VV	scaffold_8	97760877	97761515	-
Xtev_3.1014.3_VV	scaffold_3	78078599	78084144	+
Xtev_9.203.3_VV	scaffold_9	13935715	13948635	+
Xtev_5.161.3_VV	scaffold_5	11778078	11788734	+
Xtev_363.4.3_VV	scaffold_363	44514	46084	+
Xtev_2.951.3_VV	scaffold_2	76446801	76451106	+
Xtev_4.1678.3_VV	scaffold_4	117414146	117428583	+
Xtev_52.1.3_VV	scaffold_52	523041	548015	+
Xtev_9.1230.3_VV	scaffold_9	92477166	92483421	-
Xtev_75.22.3_VV	scaffold_75	167723	180295	-
Xtev_3.615.3_VV	scaffold_3	40759896	40764622	+
Xtev_9.1012.3_VV	scaffold_9	79566084	79578325	+
Xtev_2.906.3_VV	scaffold_2	71133324	71246478	+
Xtev_9.872.3_VV	scaffold_9	71425467	71427776	-
Xtev_6.654.3_VV	scaffold_6	69271154	69358816	-
Xtev_2.1652.3_VV	scaffold_2	137262882	137584328	-
Xtev_8.357.3_VV	scaffold_8	20536254	20538482	-
Xtev_8b.42.3_VV	scaffold_8b	1553430	1557750	+
Xtev_5.621.3_VV	scaffold_5	63815402	63903100	-
Xtev_4.147.3_VV	scaffold_4	9491114	9492507	-
Xtev_44.42.3_VVA	scaffold_44	673592	674841	+
Xtev_4.285.3_VV	scaffold_4	18803983	18821544	+
Xtev_288.6.3_VV	scaffold_288	90598	124005	+

## Sheet: Page4-NGM-vvo
Xtev_ID	Scaffold	Start	End	Strand
Xtev_1.209.3_VVA	scaffold_1	19047924	19053854	+
Xtev_10.274.3_VV	scaffold_10	11055260	11056494	-
Xtev_2.453.3_VV	scaffold_2	30953144	30960034	+
Xtev_3.19.3_VV	scaffold_3	511672	520753	+
Xtev_3.59.3_VV	scaffold_3	2002272	2005117	+
Xtev_3.215.3_VV	scaffold_3	10428598	10429750	+
Xtev_3.399.3_VV	scaffold_3	21359545	21373137	-
Xtev_3.478.3_VV	scaffold_3	26259230	26261829	+
Xtev_3.488.3_VVA	scaffold_3	28663152	28677432	+
Xtev_3.567.3_VV	scaffold_3	35544106	35545968	-
Xtev_3.895.3_VV	scaffold_3	69315609	69323024	-
Xtev_3.1328.3_VV	scaffold_3	105906522	105913654	+
Xtev_3.1426.3_VV	scaffold_3	115109813	115115903	+
Xtev_4.68.3_VV	scaffold_4	3584692	3585509	-
Xtev_4.285.3_VV	scaffold_4	18803983	18821544	+
Xtev_4.1347.3_VV	scaffold_4	96623699	96655500	-
Xtev_5.615.3_VV	scaffold_5	62408125	62413739	+
Xtev_5.1271.3_VV	scaffold_5	122881404	122882743	-
Xtev_6.347.3_VV	scaffold_6	34726653	34728500	+
Xtev_6.942.3_VV	scaffold_6	103524715	103527053	-
Xtev_6.1325.3_VV	scaffold_6	137331870	137333779	+
Xtev_7.453.3_VV	scaffold_7	36919214	36925949	+
Xtev_7.727.3_VV	scaffold_7	60279721	60313909	+
Xtev_7.902.3_VV	scaffold_7	76352635	76356774	+
Xtev_7.1351.3_VV	scaffold_7	113309118	113312718	-
Xtev_8.980.3_VV	scaffold_8	62604486	62606896	+
Xtev_8.1283.3_VV	scaffold_8	82543222	82545226	+
Xtev_9.642.3_VV	scaffold_9	48737726	48742983	+
Xtev_9.780.3_VV	scaffold_9	63185542	63221857	-
Xtev_9.872.3_VV	scaffold_9	71425467	71427776	-
Xtev_9.1054.3_VV	scaffold_9	82756747	82759045	+

## Sheet: Page5-Single exon gene models
scaffold	start	end	cuff_ID	strand	Exon_number	length(bp)
scaffold_3	10376928	10377816	CUFF.21097.1	.	1	888
scaffold_7	52427882	52428388	CUFF.46368.1	-	1	506
scaffold_2	52107539	52108051	CUFF.14854.1	.	1	512
scaffold_7	105781362	105781420	CUFF.48633.1	.	1	58
scaffold_9	43514287	43514369	CUFF.58320.1	.	1	82
scaffold_154	33571	33842	CUFF.11981.1	.	1	271
scaffold_3	4595863	4595947	CUFF.20797.1	.	1	84
scaffold_223	20960	21257	CUFF.19204.1	.	1	297
scaffold_7	23954578	23955480	CUFF.45256.1	-	1	902
scaffold_3	24976804	24976994	CUFF.21828.1	-	1	190
scaffold_5	75547098	75547554	CUFF.35808.1	.	1	456
scaffold_5	69051729	69051832	CUFF.35548.1	-	1	103
scaffold_2	62690010	62690234	CUFF.15366.1	.	1	224
scaffold_3	51491327	51492878	CUFF.22752.1	+	1	1551
scaffold_3	10305617	10305664	CUFF.21087.1	+	1	47
scaffold_1	204256688	204256847	CUFF.8376.1	.	1	159
scaffold_5	66175461	66176536	CUFF.35449.1	.	1	1075
scaffold_7	112821904	112822383	CUFF.48929.1	.	1	479
scaffold_9	61604678	61604922	CUFF.59014.2	.	1	244
scaffold_5	20397389	20397426	CUFF.34033.1	.	1	37
scaffold_5	119740030	119740130	CUFF.37530.1	+	1	100
scaffold_9	18077744	18077991	CUFF.57144.1	+	1	247
scaffold_7	14719669	14720131	CUFF.44861.1	.	1	462
scaffold_8	85293033	85293076	CUFF.54577.1	.	1	43
scaffold_7	39402682	39402719	CUFF.45856.1	.	1	37
scaffold_166	156788	156844	CUFF.12174.1	.	1	56
scaffold_5	20326545	20326666	CUFF.34023.1	+	1	121
scaffold_2	127462472	127462518	CUFF.17942.1	.	1	46
scaffold_4	105494167	105494634	CUFF.30719.1	.	1	467
scaffold_9	30621772	30622560	CUFF.57635.1	+	1	788
scaffold_1	12935717	12936002	CUFF.459.1	.	1	285
scaffold_4	2664721	2664851	CUFF.26267.1	.	1	130
scaffold_6	60175817	60176901	CUFF.40683.1	+	1	1084
scaffold_5	92782599	92782993	CUFF.36551.1	.	1	394
scaffold_6	93141700	93141740	CUFF.41607.1	.	1	40
scaffold_9	84997296	84998260	CUFF.60139.1	.	1	964
scaffold_3	34205873	34206076	CUFF.22194.1	.	1	203
scaffold_3	69149396	69150206	CUFF.23266.1	.	1	810
scaffold_3	111329919	111330188	CUFF.24994.1	.	1	269
scaffold_1	104048299	104048903	CUFF.4455.1	.	1	604
scaffold_3	28666586	28666680	CUFF.21966.1	.	1	94
scaffold_6	89096563	89096793	CUFF.41521.1	.	1	230
scaffold_969	2	65	CUFF.60941.1	.	1	63
scaffold_8	36656125	36656420	CUFF.51980.1	.	1	295
scaffold_9	58366831	58366869	CUFF.58882.1	.	1	38
scaffold_8	69028079	69028462	CUFF.53631.1	-	1	383
scaffold_1	154909891	154910162	CUFF.6602.1	.	1	271
scaffold_4	107670099	107670499	CUFF.31053.1	.	1	400
scaffold_2	30209555	30210404	CUFF.14929.1	+	1	849
scaffold_89	416624	417311	CUFF.55853.1	.	1	687
scaffold_6	28761632	28761943	CUFF.39592.1	-	1	311
scaffold_3	84926005	84928514	CUFF.23918.1	-	1	2509
scaffold_10	11056276	11056310	CUFF.9487.1	.	1	34
scaffold_7	99427840	99428105	CUFF.48234.1	+	1	265
scaffold_5	66182191	66183463	CUFF.35453.1	.	1	1272
scaffold_5	3760854	3761099	CUFF.33412.1	.	1	245
scaffold_3	116534564	116534718	CUFF.25250.1	.	1	154
scaffold_2	30244341	30244485	CUFF.14935.1	+	1	144
scaffold_6	21967703	21967740	CUFF.39335.1	+	1	37
scaffold_3	108331791	108332539	CUFF.24868.1	-	1	748
scaffold_4	3259798	3259836	CUFF.26291.1	.	1	38
scaffold_10	23044017	23044102	CUFF.10132.1	.	1	85
scaffold_5	3920455	3920800	CUFF.33435.1	.	1	345
scaffold_5b	1750192	1750258	CUFF.38352.1	.	1	66
scaffold_5	103599119	103599167	CUFF.36961.1	.	1	48
scaffold_1	49156414	49156620	CUFF.1859.1	.	1	206
scaffold_10	25599788	25599903	CUFF.10293.1	.	1	115
scaffold_1	68073690	68074318	CUFF.2974.1	.	1	628
scaffold_4	43558642	43558833	CUFF.27911.1	.	1	191
scaffold_4	50663143	50663618	CUFF.28144.1	.	1	475
scaffold_129	33147	33226	CUFF.11554.1	.	1	79
scaffold_8	9183794	9184694	CUFF.50708.1	.	1	900
scaffold_9	79578279	79578602	CUFF.59758.1	.	1	323
scaffold_1194	7634	9493	CUFF.11437.1	+	1	1859
scaffold_1	169116593	169116881	CUFF.7045.1	.	1	288
scaffold_5b	1531734	1531909	CUFF.38324.1	.	1	175
scaffold_2	42944829	42945069	CUFF.14594.1	+	1	240
scaffold_8	70659167	70660784	CUFF.53752.1	.	1	1617
scaffold_6	141433365	141433423	CUFF.43944.1	+	1	58
scaffold_9	12973982	12975361	CUFF.56899.1	.	1	1379
scaffold_6	34842434	34842639	CUFF.39847.1	.	1	205
scaffold_6	92729911	92730160	CUFF.41583.1	.	1	249
scaffold_2	82096415	82096677	CUFF.16275.1	+	1	262
scaffold_10	6658573	6658705	CUFF.9292.1	.	1	132
scaffold_5	3863607	3864341	CUFF.33421.1	.	1	734
scaffold_4	3410251	3410543	CUFF.26285.1	-	1	292
scaffold_8	5616674	5616962	CUFF.50413.1	-	1	288
scaffold_8	85518766	85519144	CUFF.54579.1	.	1	378
scaffold_8	57490629	57490694	CUFF.53079.1	.	1	65
scaffold_3	116906999	116907260	CUFF.25245.1	.	1	261
scaffold_4	112042275	112042324	CUFF.31215.1	.	1	49
scaffold_9	12923058	12923174	CUFF.56885.1	.	1	116
scaffold_1	67607888	67608417	CUFF.2949.1	.	1	529
scaffold_93	181098	181133	CUFF.61046.1	.	1	35
scaffold_3	69319824	69320694	CUFF.23280.1	.	1	870
scaffold_44	512767	513242	CUFF.32898.1	.	1	475
scaffold_4	62353114	62353644	CUFF.28781.1	.	1	530
scaffold_6	25969629	25970025	CUFF.39512.1	.	1	396
scaffold_24	1054322	1054619	CUFF.19560.1	.	1	297
scaffold_1	96940132	96940304	CUFF.4146.1	+	1	172
scaffold_1	127170448	127170518	CUFF.5578.1	.	1	70
scaffold_9	31909111	31909386	CUFF.57700.1	+	1	275
scaffold_7	3758515	3758571	CUFF.44451.1	.	1	56
scaffold_9	68278562	68278789	CUFF.59213.1	.	1	227
scaffold_2	118922929	118923666	CUFF.17601.1	.	1	737
scaffold_6	46630414	46632225	CUFF.40217.1	.	1	1811
scaffold_830	11101	11242	CUFF.55613.1	.	1	141
scaffold_8	75222655	75223028	CUFF.53977.1	+	1	373
scaffold_5	33712703	33712937	CUFF.34456.1	.	1	234
scaffold_1788	9108	9843	CUFF.12312.1	.	1	735
scaffold_2	129907515	129907902	CUFF.18078.1	.	1	387
scaffold_4	90135588	90135866	CUFF.30123.1	.	1	278
scaffold_5	79387686	79388224	CUFF.36017.1	.	1	538
scaffold_1	21219343	21219809	CUFF.860.1	.	1	466
scaffold_6	132856254	132856353	CUFF.43012.1	.	1	99
scaffold_2	14851884	14852011	CUFF.13375.1	.	1	127
scaffold_4	86397276	86397341	CUFF.30036.1	.	1	65
scaffold_3	9984066	9984575	CUFF.21054.1	.	1	509
scaffold_9	39820408	39820620	CUFF.58105.1	+	1	212
scaffold_5	120275448	120275707	CUFF.37558.1	.	1	259
scaffold_7	3936305	3936607	CUFF.44445.1	+	1	302
scaffold_6	10133655	10134130	CUFF.38934.1	.	1	475
scaffold_1	171179829	171180226	CUFF.7138.1	+	1	397
scaffold_6	102564790	102565266	CUFF.41949.1	.	1	476
scaffold_5	68631598	68634126	CUFF.35526.1	.	1	2528
scaffold_9	3057488	3057769	CUFF.56450.1	.	1	281
scaffold_4	15804320	15804789	CUFF.26885.1	.	1	469
scaffold_25	371197	371298	CUFF.19686.1	+	1	101
scaffold_8	45932048	45932183	CUFF.52317.1	.	1	135
scaffold_1923	5821	6089	CUFF.12547.1	.	1	268
scaffold_2	139563176	139563645	CUFF.18411.1	.	1	469
scaffold_5	34300716	34301079	CUFF.34468.1	+	1	363
scaffold_7	66126466	66126853	CUFF.46962.1	+	1	387
scaffold_60	273222	273435	CUFF.43687.1	.	1	213
scaffold_3	113417920	113418268	CUFF.25111.1	.	1	348
scaffold_5	69135384	69135964	CUFF.35575.1	+	1	580
scaffold_53	19261	20097	CUFF.37861.1	.	1	836
scaffold_10	29837969	29838454	CUFF.10693.1	.	1	485
scaffold_3	4002868	4003545	CUFF.20641.1	-	1	677
scaffold_2	135572389	135573072	CUFF.18405.1	.	1	683
scaffold_7	46205821	46206127	CUFF.46109.1	.	1	306
scaffold_2	144282052	144282222	CUFF.18759.1	.	1	170
scaffold_4	59977811	59977912	CUFF.28629.1	-	1	101
scaffold_5	69073956	69074100	CUFF.35557.1	-	1	144
scaffold_2	8369892	8370000	CUFF.13040.1	.	1	108
scaffold_1091	4776	4934	CUFF.11256.1	.	1	158
scaffold_8	55670628	55670729	CUFF.52917.1	.	1	101
scaffold_4	128864630	128866353	CUFF.32075.1	-	1	1723
scaffold_1	102379200	102379587	CUFF.4432.1	.	1	387
scaffold_5	59831193	59831651	CUFF.35302.1	-	1	458
scaffold_47	296325	296709	CUFF.33052.1	-	1	384
scaffold_1	70070900	70071165	CUFF.3070.1	+	1	265
scaffold_9	87005394	87005429	CUFF.60354.1	.	1	35
scaffold_5	8804677	8805190	CUFF.33615.1	.	1	513
scaffold_4	10180685	10180730	CUFF.26615.1	.	1	45
scaffold_2	29105356	29106860	CUFF.14011.1	.	1	1504
scaffold_6	97160982	97161053	CUFF.41783.1	.	1	71
scaffold_9	90294705	90294978	CUFF.60472.1	.	1	273
scaffold_6	8579215	8579249	CUFF.38875.1	.	1	34
scaffold_6	133656578	133656659	CUFF.43092.1	-	1	81
scaffold_1	73132808	73132865	CUFF.3238.1	+	1	57
scaffold_7	101692909	101693843	CUFF.48353.1	.	1	934
scaffold_7	18714911	18715471	CUFF.44994.1	.	1	560
scaffold_3	10834240	10834291	CUFF.21123.1	.	1	51
scaffold_2653	4785	5924	CUFF.19961.1	.	1	1139
scaffold_8	32267955	32268304	CUFF.51886.1	.	1	349
scaffold_4	74297519	74298010	CUFF.29348.1	.	1	491
scaffold_9	68487100	68488433	CUFF.59235.1	.	1	1333
scaffold_7	101302773	101303059	CUFF.48332.1	.	1	286
scaffold_1	85680658	85680749	CUFF.3745.1	.	1	91
scaffold_2637	3343	6855	CUFF.19953.1	.	1	3512
scaffold_10	18182227	18182553	CUFF.9836.1	-	1	326
scaffold_5	120173990	120174048	CUFF.37564.1	.	1	58
scaffold_9	3031401	3031570	CUFF.56438.1	.	1	169
scaffold_1	43010998	43011272	CUFF.1452.1	.	1	274
scaffold_4	84084629	84085060	CUFF.29867.1	.	1	431
scaffold_9	46463239	46463539	CUFF.58442.1	+	1	300
scaffold_8	9300050	9300134	CUFF.50817.1	.	1	84
scaffold_709	2215	2296	CUFF.49561.1	.	1	81
scaffold_4	24969131	24969174	CUFF.27252.1	.	1	43
scaffold_10	30663248	30663417	CUFF.10689.1	.	1	169
scaffold_1	44538288	44538527	CUFF.1531.1	.	1	239
scaffold_517	64334	66315	CUFF.37795.1	.	1	1981
scaffold_7	45953808	45954182	CUFF.46092.1	.	1	374
scaffold_3	77883658	77884125	CUFF.23619.1	.	1	467
scaffold_3	99682440	99683269	CUFF.24496.2	-	1	829
scaffold_5	67069222	67069419	CUFF.35492.1	.	1	197
scaffold_187	82465	83197	CUFF.12430.1	.	1	732
scaffold_9	21996513	22004783	CUFF.57303.1	-	1	8270
scaffold_5	24935747	24935801	CUFF.34157.1	.	1	54
scaffold_632	48896	49025	CUFF.43905.1	+	1	129
scaffold_7	94191600	94191978	CUFF.47979.1	.	1	378
scaffold_6	94744960	94745462	CUFF.41692.1	.	1	502
scaffold_6	142094471	142094853	CUFF.43773.1	-	1	382
scaffold_1	74120762	74121189	CUFF.3347.1	.	1	427
scaffold_8	65474377	65474421	CUFF.53495.1	.	1	44
scaffold_5	808200	809453	CUFF.33334.1	-	1	1253
scaffold_7	73365009	73365078	CUFF.47320.1	.	1	69
scaffold_1	43217754	43218673	CUFF.1464.1	.	1	919
scaffold_2	129230661	129233279	CUFF.18044.1	+	1	2618
scaffold_1	44420543	44420581	CUFF.1525.1	.	1	38
scaffold_9	89266424	89267016	CUFF.60444.1	.	1	592
scaffold_2	59730820	59731180	CUFF.15206.1	-	1	360
scaffold_5	19145995	19147888	CUFF.33964.1	+	1	1893
scaffold_187	181154	181552	CUFF.12446.1	.	1	398
scaffold_2	3828514	3829139	CUFF.12813.1	.	1	625
scaffold_2	52140118	52140226	CUFF.15185.1	-	1	108
scaffold_5	47502210	47502560	CUFF.34900.1	.	1	350
scaffold_8	74706991	74707042	CUFF.53883.1	.	1	51
scaffold_10	31106844	31106997	CUFF.10736.1	+	1	153
scaffold_8	55637926	55638004	CUFF.52919.1	.	1	78
scaffold_8	65470007	65470801	CUFF.53489.1	.	1	794
scaffold_5	33827856	33828059	CUFF.34463.1	.	1	203
scaffold_2	36832936	36833073	CUFF.14325.1	.	1	137
scaffold_5	439160	439202	CUFF.33306.1	.	1	42
scaffold_8	7751041	7751095	CUFF.50554.1	.	1	54
scaffold_2	145581937	145581995	CUFF.18725.1	.	1	58
scaffold_3	91610928	91611434	CUFF.24239.1	.	1	506
scaffold_2	66888205	66888741	CUFF.15562.1	.	1	536
scaffold_1	5434600	5440991	CUFF.160.1	.	1	6391
scaffold_1	64367605	64367712	CUFF.2828.1	.	1	107
scaffold_6	11008491	11008659	CUFF.39000.1	+	1	168
scaffold_6	139260310	139260591	CUFF.43456.1	-	1	281
scaffold_7	103721613	103723621	CUFF.48521.1	.	1	2008
scaffold_2	62689828	62689952	CUFF.15365.1	.	1	124
scaffold_6	34726594	34730381	CUFF.39840.1	.	1	3787
scaffold_5	10941015	10942635	CUFF.33770.1	+	1	1620
scaffold_9	89322625	89322864	CUFF.60448.1	.	1	239
scaffold_10	6413530	6413815	CUFF.9174.1	.	1	285
scaffold_1	117730048	117730116	CUFF.4942.1	.	1	68
scaffold_4	27033959	27034288	CUFF.27327.1	.	1	329
scaffold_288	90390	90849	CUFF.20257.1	.	1	459
scaffold_5	10855241	10855454	CUFF.33760.1	.	1	213
scaffold_6	65859868	65860529	CUFF.40868.1	.	1	661
scaffold_29	729200	731005	CUFF.20290.2	+	1	1805
scaffold_288	147883	150515	CUFF.20263.1	.	1	2632
scaffold_1	73734155	73734778	CUFF.3359.1	.	1	623
scaffold_9	21920355	21920604	CUFF.57295.1	-	1	249
scaffold_8	17391990	17396571	CUFF.51131.1	-	1	4581
scaffold_1	118253013	118253267	CUFF.4978.1	.	1	254
scaffold_9	73110311	73110465	CUFF.59370.1	.	1	154
scaffold_3	16335384	16335875	CUFF.21429.1	+	1	491
scaffold_2	127469864	127469904	CUFF.17945.1	.	1	40
scaffold_1	62937341	62937872	CUFF.2638.1	.	1	531
scaffold_7	71046586	71047832	CUFF.47248.1	.	1	1246
scaffold_1	47564521	47564726	CUFF.1903.1	.	1	205
scaffold_2	21880474	21881083	CUFF.13666.1	-	1	609
scaffold_7	97623512	97623803	CUFF.48133.1	.	1	291
scaffold_2448	1182	1446	CUFF.19618.1	-	1	264
scaffold_2	10628731	10629660	CUFF.13103.1	.	1	929
scaffold_2	428213	428495	CUFF.12596.1	.	1	282
scaffold_1	182912574	182912825	CUFF.7545.1	.	1	251
scaffold_7	110227372	110227827	CUFF.48848.1	.	1	455
scaffold_507	52916	52991	CUFF.37732.1	.	1	75
scaffold_7	32077234	32077519	CUFF.45557.1	+	1	285
scaffold_7	70865189	70865296	CUFF.47232.1	.	1	107
scaffold_2	99919038	99919658	CUFF.16996.1	.	1	620
scaffold_9	24346628	24347039	CUFF.57393.1	.	1	411
scaffold_1	53697984	53698053	CUFF.2033.1	-	1	69
scaffold_7	123730745	123730857	CUFF.49420.1	-	1	112
scaffold_4	123301015	123302163	CUFF.31740.1	.	1	1148
scaffold_9	84274548	84274999	CUFF.60091.1	.	1	451
scaffold_9	66165770	66166172	CUFF.59150.1	-	1	402
scaffold_1	2238425	2238494	CUFF.105.1	.	1	69
scaffold_382	70049	70293	CUFF.25954.1	.	1	244
scaffold_7	123388609	123388868	CUFF.49407.1	.	1	259
scaffold_581	46620	46825	CUFF.38179.1	-	1	205
scaffold_3	102513972	102514284	CUFF.24586.1	.	1	312
scaffold_7	96286113	96286349	CUFF.48073.1	-	1	236
scaffold_9	49797887	49798475	CUFF.58617.1	+	1	588
scaffold_2	10695389	10695546	CUFF.13113.1	.	1	157
scaffold_6	52613467	52613848	CUFF.40434.1	-	1	381
scaffold_4	9540719	9540928	CUFF.26982.1	+	1	209
scaffold_5	69238069	69239340	CUFF.35599.1	.	1	1271
scaffold_1	167131867	167132287	CUFF.6980.1	.	1	420
scaffold_7	115489295	115489605	CUFF.49149.1	.	1	310
scaffold_1	50079809	50079927	CUFF.1882.1	.	1	118
scaffold_2	22346254	22346307	CUFF.13727.1	.	1	53
scaffold_5	81478778	81479054	CUFF.36123.1	.	1	276
scaffold_7	105088877	105090142	CUFF.48577.1	.	1	1265
scaffold_315	19682	19885	CUFF.25439.1	.	1	203
scaffold_1	126727731	126727782	CUFF.5537.1	.	1	51
scaffold_34	408607	409270	CUFF.25638.1	.	1	663
scaffold_5067	29	197	CUFF.37723.1	.	1	168
scaffold_4	23707166	23707924	CUFF.27201.1	.	1	758
scaffold_241	175435	175788	CUFF.19576.1	.	1	353
scaffold_10	25609941	25610210	CUFF.10294.1	.	1	269
scaffold_6	41250900	41250947	CUFF.40039.1	-	1	47
scaffold_1	93019528	93020031	CUFF.4000.1	+	1	503
scaffold_7	123282562	123282638	CUFF.49417.1	.	1	76
scaffold_5	82216444	82216788	CUFF.36133.1	.	1	344
scaffold_4	95386342	95386944	CUFF.30296.1	+	1	602
scaffold_1	62594957	62596653	CUFF.2610.1	-	1	1696
scaffold_7	98907621	98908012	CUFF.48204.1	.	1	391
scaffold_1	180279410	180279468	CUFF.7450.1	.	1	58
scaffold_9	19953054	19953287	CUFF.57178.1	.	1	233
scaffold_9	29600487	29601216	CUFF.57596.1	.	1	729
scaffold_6	123317892	123319051	CUFF.42701.1	.	1	1159
scaffold_7	11335803	11336302	CUFF.44798.1	.	1	499
scaffold_1	166174184	166174679	CUFF.6954.1	.	1	495
scaffold_3	82353532	82353655	CUFF.23834.1	.	1	123
scaffold_3	116136746	116136962	CUFF.25285.1	.	1	216
scaffold_2	106108703	106108946	CUFF.17220.1	.	1	243
scaffold_3	25201361	25202124	CUFF.21839.1	+	1	763
scaffold_5	53826877	53827119	CUFF.35160.1	.	1	242
scaffold_9	57237810	57237893	CUFF.58852.1	.	1	83
scaffold_4	29303310	29303437	CUFF.27515.1	.	1	127
scaffold_4	135919260	135919666	CUFF.32268.1	.	1	406
scaffold_4	48261500	48261645	CUFF.28109.1	.	1	145
scaffold_4	9094696	9095146	CUFF.26541.1	.	1	450
scaffold_1	155797941	155798165	CUFF.6671.1	+	1	224
scaffold_2	406458	407046	CUFF.12598.1	.	1	588
scaffold_151	99772	99825	CUFF.11907.1	.	1	53
scaffold_6	3418465	3419649	CUFF.38720.1	.	1	1184
scaffold_5	48161142	48161324	CUFF.34921.1	.	1	182
scaffold_5	112283430	112283616	CUFF.37199.1	.	1	186
scaffold_2	99920086	99920602	CUFF.16998.1	.	1	516
scaffold_8	77965264	77965397	CUFF.54070.1	+	1	133
scaffold_4	113671332	113671436	CUFF.31274.1	.	1	104
scaffold_5	69094381	69094571	CUFF.35570.1	-	1	190
scaffold_4	41851949	41852666	CUFF.27876.1	.	1	717
scaffold_4	134903241	134903367	CUFF.32256.1	.	1	126
scaffold_4	72115769	72116849	CUFF.29188.1	.	1	1080
scaffold_7	3518332	3518374	CUFF.44438.1	.	1	42
scaffold_2	18393104	18393234	CUFF.13546.1	-	1	130
scaffold_3b	148211	148551	CUFF.26032.1	+	1	340
scaffold_5	39283703	39283746	CUFF.34607.1	.	1	43
scaffold_5	74214084	74214351	CUFF.35770.1	-	1	267
scaffold_2	150061448	150061486	CUFF.18909.1	.	1	38
scaffold_6	56168974	56169272	CUFF.40500.1	.	1	298
scaffold_2	94059970	94060267	CUFF.16754.1	.	1	297
scaffold_3	26245793	26246141	CUFF.21890.1	.	1	348
scaffold_4	49560650	49561020	CUFF.28115.1	-	1	370
scaffold_2	14299312	14299647	CUFF.13372.1	.	1	335
scaffold_8	54670213	54670278	CUFF.52857.1	-	1	65
scaffold_10	27477037	27477261	CUFF.10467.1	.	1	224
scaffold_6	131642707	131643068	CUFF.43126.1	.	1	361
scaffold_1	156443494	156443857	CUFF.6665.1	.	1	363
scaffold_4	93754446	93754700	CUFF.30216.1	.	1	254
scaffold_5	28956254	28956944	CUFF.34313.1	.	1	690
scaffold_6	113822151	113822310	CUFF.42342.1	.	1	159
scaffold_1	15675879	15676519	CUFF.602.1	.	1	640
scaffold_3	74232919	74233328	CUFF.23403.1	+	1	409
scaffold_3	33459680	33460260	CUFF.22168.1	-	1	580
scaffold_8	50588292	50588618	CUFF.52593.1	-	1	326
scaffold_5	68630763	68631539	CUFF.35525.1	.	1	776
scaffold_2	16938814	16939334	CUFF.13472.1	.	1	520
scaffold_1923	2934	2986	CUFF.12544.1	.	1	52
scaffold_9	48057805	48057866	CUFF.58519.1	.	1	61
scaffold_959	11671	13028	CUFF.60910.1	-	1	1357
scaffold_140	206716	207063	CUFF.11741.1	.	1	347
scaffold_3	31031181	31031361	CUFF.22003.1	.	1	180
scaffold_2	54436627	54437335	CUFF.14942.1	.	1	708
scaffold_6	14100184	14101000	CUFF.39063.1	.	1	816
scaffold_1	163922517	163924633	CUFF.6861.1	.	1	2116
scaffold_7	68601498	68601818	CUFF.47102.1	.	1	320
scaffold_9	93751734	93752114	CUFF.60613.1	.	1	380
scaffold_7	6294174	6297104	CUFF.44581.1	.	1	2930
scaffold_8b	1862916	1863030	CUFF.55975.1	.	1	114
scaffold_8	50351552	50351714	CUFF.52583.1	.	1	162
scaffold_9	69020073	69020651	CUFF.59234.1	.	1	578
scaffold_1272	3031	3539	CUFF.11509.1	.	1	508
scaffold_1	169102138	169102416	CUFF.7032.1	.	1	278
scaffold_3	105690732	105691005	CUFF.24711.1	+	1	273
scaffold_1	75529622	75529938	CUFF.3398.1	.	1	316
scaffold_2	2266898	2266934	CUFF.12770.1	.	1	36
scaffold_7	3128452	3128512	CUFF.44410.1	.	1	60
scaffold_9	56461732	56461775	CUFF.58787.1	.	1	43
scaffold_1	199279202	199280322	CUFF.8141.1	.	1	1120
scaffold_2	41870271	41870553	CUFF.14538.1	.	1	282
scaffold_1	68239546	68240531	CUFF.2988.1	.	1	985
scaffold_7	33358149	33361063	CUFF.45591.1	-	1	2914
scaffold_5	94598884	94599340	CUFF.36705.1	+	1	456
scaffold_75	23789	26970	CUFF.49893.1	-	1	3181
scaffold_4	76397946	76398232	CUFF.29477.1	-	1	286
scaffold_7	101695141	101695716	CUFF.48354.1	-	1	575
scaffold_1	184415530	184415688	CUFF.7625.1	.	1	158
scaffold_9	4592589	4593756	CUFF.56575.1	.	1	1167
scaffold_1	189114676	189115586	CUFF.7764.1	.	1	910
scaffold_4	121032595	121032756	CUFF.31621.1	.	1	161
scaffold_5	96461520	96461772	CUFF.36711.1	.	1	252
scaffold_10	21417817	21418783	CUFF.10054.1	.	1	966
scaffold_8	3529340	3529651	CUFF.50276.1	-	1	311
scaffold_1	154749438	154749636	CUFF.6592.1	+	1	198
scaffold_6	43770201	43770335	CUFF.40120.1	.	1	134
scaffold_4	138024720	138026898	CUFF.32389.1	.	1	2178
scaffold_4	121504314	121504563	CUFF.31646.1	.	1	249
scaffold_6	141298726	141299012	CUFF.43561.1	.	1	286
scaffold_1	198840179	198840682	CUFF.8155.1	.	1	503
scaffold_7	103069134	103069497	CUFF.48458.1	+	1	363
scaffold_709	2378	2468	CUFF.49562.1	.	1	90
scaffold_1	175231449	175231733	CUFF.7284.1	.	1	284
scaffold_4	100286157	100286734	CUFF.30496.1	.	1	577
scaffold_6	138285136	138285286	CUFF.43349.1	.	1	150
scaffold_6	945898	946199	CUFF.38726.1	-	1	301
scaffold_84	303319	305030	CUFF.55638.1	.	1	1711
scaffold_54	75605	75657	CUFF.37956.1	+	1	52
scaffold_10	34509095	34509541	CUFF.10891.1	.	1	446
scaffold_1	184899692	184900439	CUFF.7639.1	.	1	747
scaffold_83	204046	204365	CUFF.55599.1	.	1	319
scaffold_4	138744637	138744937	CUFF.32395.1	+	1	300
scaffold_1324	1234	1509	CUFF.11634.1	.	1	275
scaffold_6	105432590	105432817	CUFF.42062.1	.	1	227
scaffold_7	54998750	55000005	CUFF.46559.1	.	1	1255
scaffold_4	22588075	22588187	CUFF.27193.1	.	1	112
scaffold_8	87573522	87573575	CUFF.54703.1	.	1	53
scaffold_10	17941338	17941679	CUFF.9813.1	.	1	341
scaffold_5598	123	453	CUFF.38083.1	.	1	330
scaffold_7	36089250	36089313	CUFF.45744.1	.	1	63
scaffold_4	101100907	101101008	CUFF.30543.1	.	1	101
scaffold_1	164324719	164324836	CUFF.6886.1	.	1	117
scaffold_10	23112250	23114692	CUFF.10160.1	+	1	2442
scaffold_2	148944281	148944677	CUFF.18827.1	.	1	396
scaffold_4	28655534	28658484	CUFF.27420.1	.	1	2950
scaffold_6	105302787	105303499	CUFF.42165.2	.	1	712
scaffold_3	104804653	104804980	CUFF.24673.1	.	1	327
scaffold_2	129246342	129246435	CUFF.18047.1	.	1	93
scaffold_3	19374703	19375454	CUFF.21537.1	.	1	751
scaffold_9	33265987	33266268	CUFF.57745.1	.	1	281
scaffold_2	24951142	24951391	CUFF.13818.1	.	1	249
scaffold_1	129557728	129558333	CUFF.5701.1	.	1	605
scaffold_5	25993611	25994411	CUFF.34466.1	.	1	800
scaffold_135	82611	82730	CUFF.11682.1	.	1	119
scaffold_3	71904338	71904451	CUFF.23330.1	.	1	113
scaffold_73	161047	161661	CUFF.49836.1	.	1	614
scaffold_7	66848716	66849048	CUFF.47006.1	.	1	332
scaffold_1	28499073	28499564	CUFF.1046.1	.	1	491
scaffold_9	12902597	12902831	CUFF.56903.1	.	1	234
scaffold_9	68223672	68223917	CUFF.59202.1	.	1	245
scaffold_4	79899015	79899057	CUFF.29663.1	.	1	42
scaffold_7	5714140	5714176	CUFF.44575.1	.	1	36
scaffold_7	102609671	102609936	CUFF.48420.1	.	1	265
scaffold_1	175109750	175110035	CUFF.7274.1	+	1	285
scaffold_1	54424308	54424538	CUFF.2120.1	.	1	230
scaffold_5	61876006	61876399	CUFF.35347.1	-	1	393
scaffold_4	76473913	76474176	CUFF.29479.1	.	1	263
scaffold_2	51352210	51352725	CUFF.14811.1	.	1	515
scaffold_4	61682653	61683578	CUFF.28743.1	.	1	925
scaffold_7	50645657	50646546	CUFF.46243.1	.	1	889
scaffold_7	33397982	33398256	CUFF.45598.1	.	1	274
scaffold_1	119036597	119036786	CUFF.5086.1	-	1	189
scaffold_3	115987622	115987826	CUFF.25197.1	.	1	204
scaffold_4	9517842	9517895	CUFF.26973.1	-	1	53
scaffold_6	92395449	92395807	CUFF.41579.1	.	1	358
scaffold_7	66082742	66082887	CUFF.46927.1	+	1	145
scaffold_4	117382451	117386376	CUFF.31512.1	-	1	3925
scaffold_4	80621328	80621443	CUFF.29756.1	.	1	115
scaffold_1	50134295	50134620	CUFF.1900.1	+	1	325
scaffold_2	109447624	109448211	CUFF.17380.1	.	1	587
scaffold_7	51990790	51991247	CUFF.46338.1	.	1	457
scaffold_3	105131	105437	CUFF.20356.1	.	1	306
scaffold_7	103021562	103021858	CUFF.48456.1	.	1	296
scaffold_4	46505847	46506690	CUFF.28015.1	.	1	843
scaffold_8	82546621	82546838	CUFF.54356.1	.	1	217
scaffold_1	122547487	122547569	CUFF.5266.1	.	1	82
scaffold_2	111549842	111550096	CUFF.17452.1	.	1	254
scaffold_27	391310	392251	CUFF.19996.1	.	1	941
scaffold_1	137026940	137028988	CUFF.6071.1	+	1	2048
scaffold_632	14705	15387	CUFF.43889.1	.	1	682
scaffold_1	210847372	210847427	CUFF.8529.1	+	1	55
scaffold_5b	5963168	5965607	CUFF.38645.1	.	1	2439
scaffold_4	123335395	123335997	CUFF.31747.1	.	1	602
scaffold_9	80300034	80300324	CUFF.59796.1	.	1	290
scaffold_3	42421835	42422476	CUFF.22480.1	.	1	641
scaffold_6	94385008	94385715	CUFF.41666.1	.	1	707
scaffold_10	29877877	29877951	CUFF.10632.1	.	1	74
scaffold_4	23894597	23895025	CUFF.27203.1	.	1	428
scaffold_8	50030525	50030769	CUFF.52541.1	.	1	244
scaffold_10	31821591	31821928	CUFF.10763.1	.	1	337
scaffold_3	78633540	78635404	CUFF.23687.1	.	1	1864
scaffold_6	31651309	31651656	CUFF.39710.1	.	1	347
scaffold_1	119185824	119185882	CUFF.5056.1	.	1	58
scaffold_10	36846169	36848344	CUFF.10964.1	.	1	2175
scaffold_100	98616	99040	CUFF.11020.1	.	1	424
scaffold_10	11909543	11910044	CUFF.9596.1	.	1	501
scaffold_8	97170934	97171495	CUFF.55198.1	.	1	561
scaffold_4	46287461	46288907	CUFF.28009.1	.	1	1446
scaffold_3	37814491	37814597	CUFF.22320.1	.	1	106
scaffold_6	17050582	17050856	CUFF.39131.1	.	1	274
scaffold_9	43457627	43458206	CUFF.58309.1	+	1	579
scaffold_6	122431802	122431853	CUFF.42676.1	.	1	51
scaffold_1	10775762	10781074	CUFF.367.1	.	1	5312
scaffold_9	71618190	71619553	CUFF.59333.1	.	1	1363
scaffold_6	74134364	74134810	CUFF.41056.1	.	1	446
scaffold_5	78750822	78751428	CUFF.35963.1	.	1	606
scaffold_10	15852237	15852859	CUFF.9722.1	+	1	622
scaffold_1	91643426	91643607	CUFF.3967.1	.	1	181
scaffold_4	6616287	6616575	CUFF.26402.1	.	1	288
scaffold_5	58044626	58044751	CUFF.35272.1	.	1	125
scaffold_1	42619950	42620081	CUFF.1413.1	-	1	131
scaffold_3	30990560	30990825	CUFF.21999.1	.	1	265
scaffold_6	7413269	7415436	CUFF.38844.1	+	1	2167
scaffold_9	31891982	31892261	CUFF.57696.1	+	1	279
scaffold_3	103598338	103598639	CUFF.24619.1	.	1	301
scaffold_2	39762205	39762263	CUFF.14475.1	+	1	58
scaffold_4	112099305	112099339	CUFF.31185.1	.	1	34
scaffold_7	113024929	113025200	CUFF.48951.1	.	1	271
scaffold_158	226610	226722	CUFF.12038.1	.	1	112
scaffold_7	66041066	66041585	CUFF.46903.1	.	1	519
scaffold_1	119411829	119412123	CUFF.5060.1	.	1	294
scaffold_2	143976180	143976223	CUFF.18621.1	.	1	43
scaffold_8	82675031	82677272	CUFF.54366.1	.	1	2241
scaffold_3	83741557	83741623	CUFF.23882.1	.	1	66
scaffold_6	128980121	128981193	CUFF.42886.1	.	1	1072
scaffold_3	94765004	94765854	CUFF.24347.1	-	1	850
scaffold_3	37803432	37803520	CUFF.22317.1	.	1	88
scaffold_2	43513342	43515201	CUFF.14625.1	-	1	1859
scaffold_1	12496595	12498159	CUFF.421.1	.	1	1564
scaffold_6	138088498	138088949	CUFF.43334.1	.	1	451
scaffold_9	41164796	41164995	CUFF.58198.1	.	1	199
scaffold_9	55383526	55384420	CUFF.58757.1	.	1	894
scaffold_2	118906033	118906085	CUFF.17615.1	.	1	52
scaffold_8470	1713	1953	CUFF.55656.1	.	1	240
scaffold_2	124162673	124162735	CUFF.17807.1	.	1	62
scaffold_3	88015929	88016459	CUFF.24126.1	.	1	530
scaffold_4	134217875	134218825	CUFF.32220.1	.	1	950
scaffold_8	82546916	82547431	CUFF.54358.1	.	1	515
scaffold_77	34572	35497	CUFF.50032.1	+	1	925
scaffold_7	98910247	98910625	CUFF.48206.1	.	1	378
scaffold_8	75813842	75814050	CUFF.53927.1	.	1	208
scaffold_7	29877206	29877758	CUFF.45493.1	.	1	552
scaffold_5	48159840	48160799	CUFF.34922.1	.	1	959
scaffold_2	102828329	102828400	CUFF.17083.1	.	1	71
scaffold_7	88267285	88267423	CUFF.47797.1	.	1	138
scaffold_1	56495379	56495658	CUFF.2333.1	.	1	279
scaffold_2	90275416	90275590	CUFF.16589.1	.	1	174
scaffold_1	149720537	149720604	CUFF.6491.1	.	1	67
scaffold_10	995248	995750	CUFF.8620.1	-	1	502
scaffold_1	64356408	64356482	CUFF.2814.1	.	1	74
scaffold_1	80213279	80213646	CUFF.3635.1	.	1	367
scaffold_3	40722629	40723163	CUFF.22387.1	.	1	534
scaffold_3	12482425	12482612	CUFF.21281.1	.	1	187
scaffold_2	32164479	32165165	CUFF.14145.1	.	1	686
scaffold_2	105275407	105275989	CUFF.17185.1	.	1	582
scaffold_1	102103733	102104148	CUFF.4447.1	.	1	415
scaffold_3	12544357	12548110	CUFF.21300.1	-	1	3753
scaffold_9	84998365	84998939	CUFF.60142.1	.	1	574
scaffold_8	26517643	26518104	CUFF.51621.1	-	1	461
scaffold_501	45853	46351	CUFF.37674.1	.	1	498
scaffold_1	52545288	52545389	CUFF.2018.1	-	1	101
scaffold_5	9996757	9997140	CUFF.33725.1	+	1	383
scaffold_5	7767948	7768110	CUFF.33600.1	.	1	162
scaffold_10	32684387	32684703	CUFF.10805.1	-	1	316
scaffold_6	129480805	129480893	CUFF.42927.1	.	1	88
scaffold_9	61490260	61490951	CUFF.59018.1	.	1	691
scaffold_6	41132363	41132744	CUFF.40018.1	.	1	381
scaffold_9	33390740	33391040	CUFF.57821.1	.	1	300
scaffold_120	275960	276268	CUFF.11447.1	-	1	308
scaffold_4	32431425	32431488	CUFF.27642.1	.	1	63
scaffold_26	28914	29205	CUFF.19806.1	.	1	291
scaffold_3	31040443	31040638	CUFF.22004.1	.	1	195
scaffold_2	21755111	21755614	CUFF.13649.1	.	1	503
scaffold_7	103668877	103669216	CUFF.48506.1	.	1	339
scaffold_9	97011745	97011813	CUFF.60697.1	.	1	68
scaffold_5	8828093	8829082	CUFF.33650.1	.	1	989
scaffold_8	48994557	48994766	CUFF.52452.1	.	1	209
scaffold_6	140780915	140782496	CUFF.43522.1	+	1	1581
scaffold_7	34695971	34696123	CUFF.45641.1	.	1	152
scaffold_351	54317	55512	CUFF.25730.1	.	1	1195
scaffold_9	89274681	89274820	CUFF.60457.1	.	1	139
scaffold_6	102965324	102965431	CUFF.41970.1	.	1	107
scaffold_8	34243176	34243498	CUFF.51949.1	.	1	322
scaffold_1	62542424	62544733	CUFF.2655.1	+	1	2309
scaffold_9	48115361	48115627	CUFF.58530.1	.	1	266
scaffold_8110	2367	2812	CUFF.55542.1	.	1	445
scaffold_10	33360020	33360439	CUFF.10819.1	.	1	419
scaffold_5	45778893	45778936	CUFF.34875.1	-	1	43
scaffold_3	74975108	74975714	CUFF.23453.1	.	1	606
scaffold_8	76693747	76693840	CUFF.54007.1	.	1	93
scaffold_8	78603121	78603498	CUFF.54130.1	.	1	377
scaffold_2	12358762	12359163	CUFF.13199.1	.	1	401
scaffold_2	2416949	2417587	CUFF.12773.1	.	1	638
scaffold_8	64264038	64264406	CUFF.53357.1	+	1	368
scaffold_3	74889685	74891303	CUFF.23434.1	-	1	1618
scaffold_2	106842445	106843001	CUFF.17261.1	.	1	556
scaffold_8c	1732304	1733635	CUFF.56107.1	-	1	1331
scaffold_9	30320678	30321256	CUFF.57624.1	+	1	578
scaffold_1	53511456	53511875	CUFF.2020.1	+	1	419
scaffold_8	24364	24612	CUFF.50135.1	.	1	248
scaffold_2	77932729	77933112	CUFF.15998.1	.	1	383
scaffold_7	74574346	74574486	CUFF.47343.1	+	1	140
scaffold_6	135764129	135765308	CUFF.43191.1	.	1	1179
scaffold_1	104339767	104340272	CUFF.4459.1	.	1	505
scaffold_5	82526326	82526521	CUFF.36166.1	.	1	195
scaffold_1	125051237	125051271	CUFF.5401.1	.	1	34
scaffold_9	92782580	92782704	CUFF.60604.1	.	1	124
scaffold_6	56763447	56763542	CUFF.40524.1	.	1	95
scaffold_2	106971153	106971488	CUFF.17275.1	.	1	335
scaffold_1446	3854	4762	CUFF.11807.1	+	1	908
scaffold_3	116754468	116754587	CUFF.25229.1	+	1	119
scaffold_7	20018163	20020664	CUFF.45096.1	.	1	2501
scaffold_5898	828	1779	CUFF.38209.1	.	1	951
scaffold_5	3772153	3772232	CUFF.33416.1	.	1	79
scaffold_1	30810174	30810742	CUFF.1118.1	.	1	568
scaffold_9	84745093	84745403	CUFF.60100.1	+	1	310
scaffold_4	66676667	66677011	CUFF.28898.1	.	1	344
scaffold_1	82699126	82699747	CUFF.3615.1	.	1	621
scaffold_9	1729745	1729892	CUFF.56388.1	.	1	147
scaffold_8	5655150	5655217	CUFF.50451.1	.	1	67
scaffold_2	119636692	119637075	CUFF.17625.1	-	1	383
scaffold_10	8181239	8181284	CUFF.9313.1	.	1	45
scaffold_2	135215664	135216046	CUFF.18254.1	.	1	382
scaffold_4	43223397	43223597	CUFF.27915.1	.	1	200
scaffold_6	118270981	118271332	CUFF.42505.1	.	1	351
scaffold_3	28508079	28508524	CUFF.21958.1	+	1	445
scaffold_3	35565531	35568582	CUFF.22262.1	+	1	3051
scaffold_5592	581	1016	CUFF.38081.1	.	1	435
scaffold_622	10084	10761	CUFF.43798.1	.	1	677
scaffold_2	78190277	78190357	CUFF.16211.1	-	1	80
scaffold_5	30794988	30795481	CUFF.34338.1	.	1	493
scaffold_7	7495930	7496050	CUFF.45029.1	+	1	120
scaffold_33	385185	385322	CUFF.25558.1	.	1	137
scaffold_2	31841372	31844949	CUFF.14116.1	.	1	3577
scaffold_4	28671881	28672193	CUFF.27423.1	.	1	312
scaffold_54	115286	115773	CUFF.37944.1	.	1	487
scaffold_5	82214570	82214905	CUFF.36135.1	.	1	335
scaffold_5	64127924	64128341	CUFF.35397.1	-	1	417
scaffold_73	406027	406582	CUFF.49759.1	.	1	555
scaffold_4	29898381	29899192	CUFF.27562.1	-	1	811
scaffold_2	52150893	52151300	CUFF.15320.1	-	1	407
scaffold_2	81964177	81964283	CUFF.16232.1	.	1	106
scaffold_7	99794687	99795042	CUFF.48263.1	.	1	355
scaffold_8	34242201	34242627	CUFF.51947.1	.	1	426
scaffold_1	6668926	6668965	CUFF.189.1	.	1	39
scaffold_175	34697	35251	CUFF.12263.1	.	1	554
scaffold_1	83598428	83598808	CUFF.3681.1	.	1	380
scaffold_8	97372595	97373376	CUFF.55222.1	.	1	781
scaffold_4	13219803	13220514	CUFF.26778.1	.	1	711
scaffold_370	31810	31915	CUFF.25871.1	.	1	105
scaffold_1	163528694	163530435	CUFF.6834.1	.	1	1741
scaffold_2	75907322	75907423	CUFF.15865.1	.	1	101
scaffold_1	92571193	92573264	CUFF.3986.1	.	1	2071
scaffold_8	64378395	64378608	CUFF.53362.1	+	1	213
scaffold_8	88285877	88285912	CUFF.54752.1	.	1	35
scaffold_7	98098871	98099140	CUFF.48155.1	.	1	269
scaffold_7	40127666	40127701	CUFF.45891.1	.	1	35
scaffold_8	20529778	20530147	CUFF.51282.1	+	1	369
scaffold_4	295309	295376	CUFF.26106.1	.	1	67
scaffold_7	46039982	46040807	CUFF.46099.1	.	1	825
scaffold_10	3415085	3415190	CUFF.8795.1	.	1	105
scaffold_2	66768124	66768768	CUFF.15555.1	.	1	644
scaffold_2	506553	507429	CUFF.12606.1	.	1	876
scaffold_9	92059946	92060070	CUFF.60545.1	.	1	124
scaffold_2	51184892	51184937	CUFF.14816.1	.	1	45
scaffold_7	4475276	4475436	CUFF.44455.1	-	1	160
scaffold_3	105356369	105356427	CUFF.24696.1	.	1	58
scaffold_4	124602120	124603362	CUFF.31821.1	.	1	1242
scaffold_9	92276593	92276688	CUFF.60549.1	-	1	95
scaffold_7	61347837	61348724	CUFF.46771.1	.	1	887
scaffold_119	11912	11962	CUFF.11413.1	+	1	50
scaffold_8b	1943694	1943734	CUFF.56006.1	.	1	40
scaffold_6	70712945	70712997	CUFF.41010.1	.	1	52
scaffold_210	37943	38368	CUFF.19104.1	-	1	425
scaffold_169	29960	30077	CUFF.12198.1	.	1	117
scaffold_6	122429176	122429296	CUFF.42673.1	.	1	120
scaffold_1	54023248	54025583	CUFF.2076.1	.	1	2335
scaffold_2	108937282	108939729	CUFF.17352.1	.	1	2447
scaffold_2	77318822	77318984	CUFF.15946.1	.	1	162
scaffold_1	68284750	68285682	CUFF.2999.1	.	1	932
scaffold_3	21154809	21155605	CUFF.21587.1	.	1	796
scaffold_5	21869473	21871713	CUFF.34083.1	.	1	2240
scaffold_2	58043413	58043740	CUFF.15126.1	.	1	327
scaffold_2	5354883	5355209	CUFF.12914.1	+	1	326
scaffold_5	88768206	88768550	CUFF.36396.1	.	1	344
scaffold_7	20537765	20537950	CUFF.45114.1	.	1	185
scaffold_6	48209141	48210049	CUFF.40288.1	-	1	908
scaffold_3	108424094	108424487	CUFF.24886.1	.	1	393
scaffold_3	85895894	85896256	CUFF.23980.1	.	1	362
scaffold_4	95770516	95770899	CUFF.30303.1	-	1	383
scaffold_8	28218519	28220589	CUFF.51725.1	-	1	2070
scaffold_4	128003816	128004072	CUFF.32065.1	.	1	256
scaffold_7	61739176	61739380	CUFF.46793.1	.	1	204
scaffold_2	100403776	100404344	CUFF.17013.1	+	1	568
scaffold_10	3569111	3569347	CUFF.8780.1	.	1	236
scaffold_7	68441424	68442161	CUFF.47091.1	.	1	737
scaffold_1	130722801	130722853	CUFF.5776.1	.	1	52
scaffold_3	28257316	28257997	CUFF.21956.1	.	1	681
scaffold_5	52383143	52386230	CUFF.35098.1	.	1	3087
scaffold_1	197455858	197456351	CUFF.8052.1	.	1	493
scaffold_134	238112	238395	CUFF.11671.1	.	1	283
scaffold_33	272091	272177	CUFF.25556.1	.	1	86
scaffold_6	106816362	106816583	CUFF.42158.1	.	1	221
scaffold_3	8051676	8052348	CUFF.20945.1	.	1	672
scaffold_1	54050649	54050987	CUFF.2115.1	.	1	338
scaffold_9	12395859	12395936	CUFF.56877.1	.	1	77
scaffold_2	81358436	81358958	CUFF.16166.1	+	1	522
scaffold_4	83319531	83319656	CUFF.29817.1	+	1	125
scaffold_37	674146	674465	CUFF.25851.1	.	1	319
scaffold_2	124008495	124008845	CUFF.17776.1	.	1	350
scaffold_9	16713737	16714076	CUFF.57026.1	.	1	339
scaffold_1	172026514	172026796	CUFF.7182.1	.	1	282
scaffold_2	91283818	91283884	CUFF.16645.1	.	1	66
scaffold_4	128858440	128859082	CUFF.32071.1	.	1	642
scaffold_10	23814636	23815583	CUFF.10208.1	.	1	947
scaffold_151	80292	80798	CUFF.11899.1	.	1	506
scaffold_8	47841306	47841357	CUFF.52429.1	.	1	51
scaffold_9	79190160	79190260	CUFF.59724.1	.	1	100
scaffold_10	27121713	27121771	CUFF.10389.1	-	1	58
scaffold_8	50251703	50251915	CUFF.52568.1	.	1	212
scaffold_3	8137766	8137937	CUFF.20951.1	.	1	171
scaffold_5b	3067006	3067068	CUFF.38554.1	.	1	62
scaffold_6	106971791	106972312	CUFF.42162.1	+	1	521
scaffold_7	9386889	9386944	CUFF.44741.1	-	1	55
scaffold_1	128854989	128855436	CUFF.5667.1	.	1	447
scaffold_8	22434124	22434199	CUFF.51424.1	.	1	75
scaffold_8	5643476	5644820	CUFF.50416.1	-	1	1344
scaffold_10	22886208	22886565	CUFF.10153.1	.	1	357
scaffold_2	509157	510171	CUFF.12608.1	+	1	1014
scaffold_3	10836286	10836437	CUFF.21127.1	.	1	151
scaffold_9	99226555	99226740	CUFF.60786.1	.	1	185
scaffold_2	24739712	24739906	CUFF.13809.1	.	1	194
scaffold_4	84169160	84169222	CUFF.29887.1	.	1	62
scaffold_10	5975504	5975733	CUFF.9110.1	-	1	229
scaffold_2	91598466	91598767	CUFF.16651.1	.	1	301
scaffold_1	115359088	115359683	CUFF.4803.1	-	1	595
scaffold_4	10098721	10098876	CUFF.26601.1	.	1	155
scaffold_3	16997735	16997808	CUFF.21451.1	.	1	73
scaffold_3	39709778	39710996	CUFF.22357.1	.	1	1218
scaffold_7	42070417	42071119	CUFF.45942.1	.	1	702
scaffold_226	30261	30918	CUFF.19241.1	.	1	657
scaffold_158	119442	119600	CUFF.12019.1	.	1	158
scaffold_6	3284153	3284718	CUFF.38707.1	.	1	565
scaffold_8	57813837	57814649	CUFF.53088.1	+	1	812
scaffold_5	94395506	94395742	CUFF.36629.1	.	1	236
scaffold_5	1846603	1846817	CUFF.33350.1	.	1	214
scaffold_2	36394974	36396403	CUFF.14312.1	-	1	1429
scaffold_9	83005981	83006018	CUFF.59994.1	.	1	37
scaffold_5	98482218	98482265	CUFF.36768.1	.	1	47
scaffold_1	145727550	145727933	CUFF.6375.1	+	1	383
scaffold_4	84321844	84321900	CUFF.29897.1	.	1	56
scaffold_753	11336	11501	CUFF.49949.1	.	1	165
scaffold_1	142426201	142426793	CUFF.6256.1	.	1	592
scaffold_6973	832	1011	CUFF.44261.1	+	1	179
scaffold_10	24971151	24971832	CUFF.10270.1	.	1	681
scaffold_310	14	1975	CUFF.25392.1	.	1	1961
scaffold_2	144657940	144658203	CUFF.18656.1	.	1	263
scaffold_8	89741340	89741905	CUFF.54834.1	.	1	565
scaffold_5654	1	1509	CUFF.38101.1	-	1	1508
scaffold_710	8617	8851	CUFF.49621.1	.	1	234
scaffold_4	47434092	47435238	CUFF.28062.1	+	1	1146
scaffold_5	85817607	85817811	CUFF.36247.1	.	1	204
scaffold_8	16088081	16088188	CUFF.51070.1	-	1	107
scaffold_3	104018385	104018708	CUFF.24648.1	.	1	323
scaffold_283	45645	45748	CUFF.20242.1	.	1	103
scaffold_9	89265923	89266309	CUFF.60443.1	.	1	386
scaffold_8	44636803	44637200	CUFF.52230.1	.	1	397
scaffold_3	77885446	77885867	CUFF.23620.1	.	1	421
scaffold_184	13460	13842	CUFF.12409.1	.	1	382
scaffold_5	704856	705479	CUFF.33326.1	.	1	623
scaffold_5	89860355	89861278	CUFF.36477.1	.	1	923
scaffold_10	20215836	20216102	CUFF.9989.1	.	1	266
scaffold_7	51027858	51027894	CUFF.46286.1	.	1	36
scaffold_1357	12487	12589	CUFF.11704.1	.	1	102
scaffold_53	111013	111365	CUFF.37875.1	.	1	352
scaffold_1	137940812	137941013	CUFF.6161.1	+	1	201
scaffold_2	68203955	68203991	CUFF.15592.1	.	1	36
scaffold_9	60142051	60142600	CUFF.58933.1	.	1	549
scaffold_10	23811553	23811672	CUFF.10206.1	.	1	119
scaffold_3	4596075	4596109	CUFF.20798.1	.	1	34
scaffold_6	30377312	30378238	CUFF.39658.1	.	1	926
scaffold_10	27120582	27121130	CUFF.10387.1	.	1	548
scaffold_8	43511323	43511673	CUFF.52134.1	.	1	350
scaffold_3	73599684	73599809	CUFF.23362.1	+	1	125
scaffold_4	60682075	60682560	CUFF.28673.1	.	1	485
scaffold_4	59485211	59485327	CUFF.28530.1	+	1	116
scaffold_10	16521927	16522131	CUFF.9773.1	-	1	204
scaffold_9	66193862	66194284	CUFF.59136.1	.	1	422
scaffold_288	9362	9596	CUFF.20253.1	.	1	234
scaffold_1	145430034	145431917	CUFF.6367.1	+	1	1883
scaffold_6	103469860	103471733	CUFF.41977.1	.	1	1873
scaffold_8	24211596	24211897	CUFF.51498.1	.	1	301
scaffold_44	331195	331685	CUFF.32881.1	.	1	490
scaffold_3	103015722	103016743	CUFF.24593.1	.	1	1021
scaffold_1039	145	785	CUFF.11120.1	.	1	640
scaffold_7	105495340	105495637	CUFF.48620.1	.	1	297
scaffold_44	500031	503386	CUFF.32900.1	+	1	3355
scaffold_10	37566745	37566961	CUFF.11061.1	.	1	216
scaffold_8	78604619	78605014	CUFF.54133.1	-	1	395
scaffold_5	73629595	73629660	CUFF.35757.1	.	1	65
scaffold_159	20734	21085	CUFF.12054.1	.	1	351
scaffold_8	66006427	66006699	CUFF.53467.1	.	1	272
scaffold_259	218019	218485	CUFF.19823.1	-	1	466
scaffold_5	107177270	107177318	CUFF.37097.1	.	1	48
scaffold_7	51387670	51387998	CUFF.46298.1	.	1	328
scaffold_1	159635968	159636520	CUFF.6761.1	.	1	552
scaffold_200	75352	76256	CUFF.18979.1	-	1	904
scaffold_3	92160917	92162040	CUFF.24269.1	+	1	1123
scaffold_8	73340069	73344054	CUFF.53834.1	-	1	3985
scaffold_2	54975535	54975792	CUFF.15000.1	.	1	257
scaffold_3	56061901	56062195	CUFF.22969.1	.	1	294
scaffold_5b	2736785	2738336	CUFF.38369.1	.	1	1551
scaffold_6	52581023	52581577	CUFF.40433.1	-	1	554
scaffold_9	19407135	19407350	CUFF.57153.1	.	1	215
scaffold_2	118395782	118396165	CUFF.17582.1	.	1	383
scaffold_8	51465368	51465551	CUFF.52821.1	.	1	183
scaffold_1	89417027	89417137	CUFF.3891.1	.	1	110
scaffold_44	428293	429013	CUFF.32895.1	.	1	720
scaffold_9	97686658	97686742	CUFF.60732.1	.	1	84
scaffold_8	40925511	40925678	CUFF.52045.1	.	1	167
scaffold_2	141575131	141575654	CUFF.18515.1	.	1	523
scaffold_5	94636256	94636605	CUFF.36655.1	.	1	349
scaffold_10	1823752	1824168	CUFF.8661.1	.	1	416
scaffold_9	24860683	24861162	CUFF.57405.1	.	1	479
scaffold_1	136837880	136837929	CUFF.6054.1	.	1	49
scaffold_2	47629333	47629580	CUFF.14768.1	.	1	247
scaffold_7	61218822	61219221	CUFF.46840.1	-	1	399
scaffold_6	15783736	15784521	CUFF.39081.1	+	1	785
scaffold_10	2132961	2133058	CUFF.8675.1	.	1	97
scaffold_8	83688305	83688590	CUFF.54483.1	.	1	285
scaffold_2	57085292	57085542	CUFF.15076.1	.	1	250
scaffold_3	56487386	56487633	CUFF.22975.1	.	1	247
scaffold_1	45889522	45889864	CUFF.1655.1	.	1	342
scaffold_9	84566404	84566667	CUFF.60148.1	-	1	263
scaffold_3	59375062	59375172	CUFF.23037.1	.	1	110
scaffold_5	69070546	69070641	CUFF.35555.1	-	1	95
scaffold_4	8113033	8113504	CUFF.26459.1	.	1	471
scaffold_8	94470611	94470845	CUFF.55077.1	.	1	234
scaffold_7	107319788	107319875	CUFF.48703.1	.	1	87
scaffold_103	319353	319678	CUFF.11118.1	.	1	325
scaffold_8	41360685	41361241	CUFF.52059.1	.	1	556
scaffold_241	145780	145941	CUFF.19572.1	+	1	161
scaffold_7	53416632	53417437	CUFF.46447.1	.	1	805
scaffold_1	119974951	119975343	CUFF.5110.1	.	1	392
scaffold_8	68774424	68774712	CUFF.53622.1	.	1	288
scaffold_9	85679058	85679407	CUFF.60293.1	.	1	349
scaffold_2	47624062	47624598	CUFF.14752.1	.	1	536
scaffold_7	15545900	15546242	CUFF.44896.1	.	1	342
scaffold_1	181580593	181580748	CUFF.7509.1	.	1	155
scaffold_4	57690344	57691148	CUFF.28411.1	.	1	804
scaffold_5	93217512	93217559	CUFF.36574.1	.	1	47
scaffold_4	140298601	140298680	CUFF.32500.1	.	1	79
scaffold_6	127621947	127622296	CUFF.42849.1	.	1	349
scaffold_485	56063	56415	CUFF.33185.1	.	1	352
scaffold_8	49028590	49029178	CUFF.52457.1	.	1	588
scaffold_1	12918880	12919955	CUFF.444.1	.	1	1075
scaffold_4	140319876	140319985	CUFF.32510.1	.	1	109
scaffold_4	21333026	21333346	CUFF.27118.1	+	1	320
scaffold_2510	1742	2186	CUFF.19727.1	+	1	444
scaffold_8	17611389	17611916	CUFF.51155.1	.	1	527
scaffold_5	117881445	117881565	CUFF.37466.1	.	1	120
scaffold_4	22480763	22481735	CUFF.27184.1	.	1	972
scaffold_6	123127626	123127923	CUFF.42687.1	.	1	297
scaffold_4	11341331	11341453	CUFF.26675.1	.	1	122
scaffold_4	44051281	44051738	CUFF.27949.1	.	1	457
scaffold_3	32409307	32409538	CUFF.22059.1	.	1	231
scaffold_5	16149739	16150338	CUFF.33901.1	.	1	599
scaffold_73	420211	420347	CUFF.49767.1	.	1	136
scaffold_1	192380740	192381121	CUFF.7939.1	.	1	381
scaffold_8	1524944	1525393	CUFF.50182.1	.	1	449
scaffold_7	117223358	117223497	CUFF.49205.1	.	1	139
scaffold_2	75907496	75907534	CUFF.15866.1	.	1	38
scaffold_6941	42	394	CUFF.44254.1	.	1	352
scaffold_9	80848637	80848762	CUFF.59952.1	.	1	125
scaffold_1	25039534	25039787	CUFF.907.1	.	1	253
scaffold_4	57586417	57586613	CUFF.28385.1	+	1	196
scaffold_1	57723084	57723371	CUFF.2392.1	.	1	287
scaffold_35	54969	55003	CUFF.25708.1	.	1	34
scaffold_4	17914935	17915265	CUFF.27011.1	.	1	330
scaffold_10	7732026	7732240	CUFF.9263.1	.	1	214
scaffold_8	94269424	94269824	CUFF.55056.1	.	1	400
scaffold_5	32830856	32830949	CUFF.34413.1	.	1	93
scaffold_6	12627273	12627381	CUFF.39028.1	.	1	108
scaffold_9	24416093	24416139	CUFF.57400.1	.	1	46
scaffold_9	68707606	68707802	CUFF.59226.1	.	1	196
scaffold_2	38757088	38757585	CUFF.14434.1	.	1	497
scaffold_5	12619348	12619572	CUFF.33834.1	.	1	224
scaffold_4	13252138	13253481	CUFF.26784.1	.	1	1343
scaffold_7	83631218	83631540	CUFF.47657.1	-	1	322
scaffold_1	44827429	44827851	CUFF.1546.1	.	1	422
scaffold_5	78911205	78911466	CUFF.36018.1	.	1	261
scaffold_9	92630737	92630945	CUFF.60560.1	.	1	208
scaffold_2	116867617	116869219	CUFF.17541.1	.	1	1602
scaffold_7	29884725	29884765	CUFF.45503.1	.	1	40
scaffold_1	25231066	25231759	CUFF.917.1	.	1	693
scaffold_9	60236175	60236678	CUFF.59008.1	.	1	503
scaffold_2	7669773	7670309	CUFF.13019.2	+	1	536
scaffold_1	36105979	36106106	CUFF.1249.1	-	1	127
scaffold_1	15707988	15708429	CUFF.606.1	.	1	441
scaffold_10	13503702	13504130	CUFF.9606.1	.	1	428
scaffold_8c	3253342	3253508	CUFF.56179.1	.	1	166
scaffold_1970	7071	7271	CUFF.12568.1	-	1	200
scaffold_4	58324562	58324831	CUFF.28399.1	.	1	269
scaffold_2	5324861	5325692	CUFF.12917.1	.	1	831
scaffold_40	425538	425587	CUFF.32568.1	.	1	49
scaffold_2	17668453	17669293	CUFF.13881.1	.	1	840
scaffold_4	12850783	12850930	CUFF.26751.1	.	1	147
scaffold_6	130266479	130266983	CUFF.42938.1	-	1	504
scaffold_5b	254205	254558	CUFF.38276.2	+	1	353
scaffold_2	109105199	109105447	CUFF.17365.1	-	1	248
scaffold_3	89600077	89600123	CUFF.24189.1	.	1	46
scaffold_1	125752339	125752410	CUFF.5450.1	.	1	71
scaffold_2	64506462	64506561	CUFF.15440.1	+	1	99
scaffold_6	120529591	120530521	CUFF.42566.1	.	1	930
scaffold_1	194421514	194421857	CUFF.7918.1	.	1	343
scaffold_9	32913858	32914490	CUFF.57735.1	.	1	632
scaffold_2	7625564	7625723	CUFF.13005.1	.	1	159
scaffold_5	122033960	122034542	CUFF.37666.1	.	1	582
scaffold_2	149473836	149473875	CUFF.18884.1	.	1	39
scaffold_2	30633114	30633285	CUFF.14070.1	.	1	171
scaffold_4	2126318	2126362	CUFF.26191.1	.	1	44
scaffold_8	57270527	57270880	CUFF.53064.1	.	1	353
scaffold_2	141332472	141332797	CUFF.18492.1	+	1	325
scaffold_7	96259175	96259960	CUFF.48060.1	+	1	785
scaffold_2	30548282	30550349	CUFF.14060.1	.	1	2067
scaffold_6	133869912	133870277	CUFF.43116.1	+	1	365
scaffold_4	28848339	28848631	CUFF.27458.1	.	1	292
scaffold_7	47037034	47037634	CUFF.46124.1	.	1	600
scaffold_7	50080183	50080217	CUFF.46234.1	.	1	34
scaffold_2	140626340	140628561	CUFF.18460.1	.	1	2221
scaffold_8	90670695	90671696	CUFF.54872.1	.	1	1001
scaffold_4	50852430	50853407	CUFF.28159.1	.	1	977
scaffold_6	19003897	19003965	CUFF.39184.1	.	1	68
scaffold_5	61217983	61218032	CUFF.35337.1	.	1	49
scaffold_3	99012811	99013640	CUFF.24477.1	-	1	829
scaffold_4	74184097	74184316	CUFF.29339.1	.	1	219
scaffold_8	4432264	4432709	CUFF.50349.1	.	1	445
scaffold_1	184288556	184288813	CUFF.7621.1	.	1	257
scaffold_10	13898114	13898718	CUFF.9636.1	.	1	604
scaffold_10	34650988	34652688	CUFF.10889.1	.	1	1700
scaffold_9	80046718	80047024	CUFF.59777.1	.	1	306
scaffold_2	98219082	98219137	CUFF.16935.1	.	1	55
scaffold_8	63177306	63177575	CUFF.53349.1	.	1	269
scaffold_8	97785584	97785892	CUFF.55249.1	.	1	308
scaffold_8	76977233	76977403	CUFF.54018.1	-	1	170
scaffold_7	76980342	76980521	CUFF.47422.1	-	1	179
scaffold_2	121366041	121366602	CUFF.17713.1	+	1	561
scaffold_6	11825180	11825686	CUFF.39009.1	.	1	506
scaffold_1	63585233	63586166	CUFF.2683.1	-	1	933
scaffold_4	29209004	29209382	CUFF.27462.1	.	1	378
scaffold_7	24102741	24102802	CUFF.45292.1	+	1	61
scaffold_5	23827592	23827711	CUFF.34140.1	.	1	119
scaffold_8b	1301959	1302292	CUFF.55929.1	.	1	333
scaffold_1	100107450	100107734	CUFF.4247.1	+	1	284
scaffold_4	74009742	74010267	CUFF.29325.1	+	1	525
scaffold_615	47671	47941	CUFF.43760.1	.	1	270
scaffold_6827	379	575	CUFF.44192.1	-	1	196
scaffold_10	4467843	4468207	CUFF.8914.1	.	1	364
scaffold_2	7726200	7726436	CUFF.13017.1	.	1	236
scaffold_10	13508070	13508358	CUFF.9608.1	.	1	288
scaffold_6	63058078	63060489	CUFF.40776.1	+	1	2411
scaffold_4	63251194	63251712	CUFF.28867.1	.	1	518
scaffold_4	15469211	15472468	CUFF.26860.1	-	1	3257
scaffold_2	98191056	98192076	CUFF.16921.1	.	1	1020
scaffold_1	184827094	184827518	CUFF.7635.1	.	1	424
scaffold_10	3473599	3473658	CUFF.8809.1	.	1	59
scaffold_1	100186827	100187035	CUFF.4257.1	.	1	208
scaffold_4	103278669	103279041	CUFF.30682.1	.	1	372
scaffold_1	55555654	55555880	CUFF.2209.1	+	1	226
scaffold_6	82960976	82961164	CUFF.41264.1	+	1	188
scaffold_2	29339718	29340459	CUFF.14018.1	+	1	741
scaffold_9	77293075	77293805	CUFF.59557.1	.	1	730
scaffold_8	66915286	66915830	CUFF.53568.1	-	1	544
scaffold_10	28749447	28750852	CUFF.10525.1	+	1	1405
scaffold_2	139702164	139702246	CUFF.18418.1	.	1	82
scaffold_2	148917794	148918044	CUFF.18823.1	.	1	250
scaffold_8	68113408	68113659	CUFF.53592.1	+	1	251
scaffold_3	64172928	64173144	CUFF.23150.1	.	1	216
scaffold_2	4117940	4118127	CUFF.12822.1	.	1	187
scaffold_4	29826919	29827464	CUFF.27555.1	.	1	545
scaffold_2	25031008	25031382	CUFF.13831.1	.	1	374
scaffold_3	77186803	77187032	CUFF.23668.1	.	1	229
scaffold_4	136617846	136619104	CUFF.32284.1	.	1	1258
scaffold_1	77187581	77187623	CUFF.3505.1	.	1	42
scaffold_23	993715	993956	CUFF.19294.1	.	1	241
scaffold_2	109457024	109457283	CUFF.17399.1	.	1	259
scaffold_1378	680	796	CUFF.11707.1	.	1	116
scaffold_5	109147993	109148245	CUFF.37119.1	.	1	252
scaffold_6	34176708	34176865	CUFF.39871.1	.	1	157
scaffold_10	31085534	31088598	CUFF.10739.1	+	1	3064
scaffold_135	91406	91775	CUFF.11686.1	.	1	369
scaffold_1	122826821	122827343	CUFF.5273.1	.	1	522
scaffold_1168	10041	10306	CUFF.11358.1	.	1	265
scaffold_8	17191508	17193328	CUFF.51092.1	+	1	1820
scaffold_4	99821	100258	CUFF.26085.1	.	1	437
scaffold_48	499802	500905	CUFF.33144.1	.	1	1103
scaffold_1	210848185	210853418	CUFF.8530.1	-	1	5233
scaffold_1	43401348	43401383	CUFF.1473.1	.	1	35
scaffold_5	46705407	46705701	CUFF.34890.1	.	1	294
scaffold_1	173033386	173033694	CUFF.7208.1	.	1	308
scaffold_1	76340573	76343868	CUFF.3466.1	.	1	3295
scaffold_9	229226	229716	CUFF.56297.1	.	1	490
scaffold_9	48058134	48058207	CUFF.58521.1	.	1	73
scaffold_6	130239458	130239504	CUFF.42962.1	.	1	46
scaffold_621	45043	45446	CUFF.43791.1	.	1	403
scaffold_8c	98368	98528	CUFF.56009.1	-	1	160
scaffold_5b	6118639	6119295	CUFF.38511.1	.	1	656
scaffold_4	8573183	8573724	CUFF.26522.1	.	1	541
scaffold_1	55526672	55526927	CUFF.2213.1	.	1	255
scaffold_38	293549	293783	CUFF.25926.1	.	1	234
scaffold_7	13135166	13135573	CUFF.44830.1	.	1	407
scaffold_6	43036287	43036333	CUFF.40094.1	+	1	46
scaffold_1	76775551	76776001	CUFF.3484.1	+	1	450
scaffold_4	6367283	6367448	CUFF.26370.1	.	1	165
scaffold_8	7046561	7046642	CUFF.50508.1	.	1	81
scaffold_6	89128657	89129723	CUFF.41444.1	-	1	1066
scaffold_6	63781220	63781434	CUFF.40805.1	+	1	214
scaffold_7	123558897	123559593	CUFF.49437.1	.	1	696
scaffold_2	6626899	6626978	CUFF.12979.1	.	1	79
scaffold_73	469398	470368	CUFF.49808.1	.	1	970
scaffold_1	122663171	122663477	CUFF.5262.1	.	1	306
scaffold_3	42257092	42257710	CUFF.22464.1	.	1	618
scaffold_4	6069057	6069569	CUFF.26357.1	.	1	512
scaffold_9	58438634	58438907	CUFF.58880.1	.	1	273
scaffold_76	424466	425912	CUFF.49989.1	-	1	1446
scaffold_1	212808409	212808519	CUFF.8525.1	.	1	110
scaffold_1	118053577	118053937	CUFF.4955.1	.	1	360
scaffold_5	20894448	20894882	CUFF.34041.1	.	1	434
scaffold_2	127398232	127400187	CUFF.17920.1	-	1	1955
scaffold_6	64100295	64100961	CUFF.40819.1	.	1	666
scaffold_29	824685	824741	CUFF.20283.1	.	1	56
scaffold_7	5064285	5064443	CUFF.44483.1	.	1	158
scaffold_7	62795691	62796024	CUFF.46826.1	.	1	333
scaffold_1	185640575	185640883	CUFF.7689.1	.	1	308
scaffold_4	110950852	110951196	CUFF.31029.1	.	1	344
scaffold_2	26395764	26396112	CUFF.13927.1	.	1	348
scaffold_1	149809344	149811945	CUFF.6488.1	+	1	2601
scaffold_2	22483712	22483964	CUFF.13730.1	.	1	252
scaffold_7	11072855	11074481	CUFF.44789.1	.	1	1626
scaffold_5	94636658	94637332	CUFF.36656.1	.	1	674
scaffold_10	36738868	36739666	CUFF.10960.1	.	1	798
scaffold_8	78571406	78571624	CUFF.54120.1	-	1	218
scaffold_158	231686	234213	CUFF.12026.1	-	1	2527
scaffold_1	126464548	126464725	CUFF.5491.1	-	1	177
scaffold_1	186492120	186492286	CUFF.7702.1	-	1	166
scaffold_4	46261842	46261945	CUFF.28005.1	+	1	103
scaffold_7	108783511	108784610	CUFF.48781.1	.	1	1099
scaffold_5	10679073	10681433	CUFF.33755.1	+	1	2360
scaffold_4	76496841	76497109	CUFF.29487.1	+	1	268
scaffold_65	80260	80327	CUFF.44009.1	.	1	67
scaffold_9	12946103	12946260	CUFF.56894.1	.	1	157
scaffold_7	67003015	67003400	CUFF.47024.1	-	1	385
scaffold_6	50249168	50249414	CUFF.40338.1	.	1	246
scaffold_6	52956385	52957214	CUFF.40441.1	.	1	829
scaffold_581	2204	2626	CUFF.38154.1	-	1	422
scaffold_89	310271	310881	CUFF.55831.1	+	1	610
scaffold_1	12908307	12908640	CUFF.439.1	.	1	333
scaffold_3	8185365	8186503	CUFF.20960.1	+	1	1138
scaffold_6	136299707	136300438	CUFF.43603.1	.	1	731
scaffold_7	60278532	60278864	CUFF.46717.1	.	1	332
scaffold_5	119329859	119329902	CUFF.37516.1	.	1	43
scaffold_6	80795085	80795362	CUFF.41190.1	-	1	277
scaffold_9	4513744	4513783	CUFF.56580.1	.	1	39
scaffold_7	86273230	86273797	CUFF.47737.1	+	1	567
scaffold_6	31879569	31883181	CUFF.39726.1	+	1	3612
scaffold_1	10491387	10491646	CUFF.357.1	.	1	259
scaffold_9	938725	938771	CUFF.56349.1	.	1	46
scaffold_8	60957237	60957431	CUFF.53158.1	.	1	194
scaffold_4	107583035	107583553	CUFF.30852.1	-	1	518
scaffold_7	24190310	24191181	CUFF.45305.1	.	1	871
scaffold_3	3453397	3453601	CUFF.20584.1	.	1	204
scaffold_9	5297235	5297276	CUFF.56613.1	.	1	41
scaffold_4	35406744	35407793	CUFF.27707.1	.	1	1049
scaffold_7	82742096	82742394	CUFF.47611.1	.	1	298
scaffold_9	73481139	73481206	CUFF.59378.1	.	1	67
scaffold_8	7879928	7881007	CUFF.50609.1	+	1	1079
scaffold_1	62700637	62700839	CUFF.2625.1	.	1	202
scaffold_76	451585	451718	CUFF.49997.1	.	1	133
scaffold_1	202149497	202149532	CUFF.8265.1	.	1	35
scaffold_5	54049290	54049578	CUFF.35173.1	.	1	288
scaffold_5	106841299	106841849	CUFF.37084.1	.	1	550
scaffold_5	77783922	77784378	CUFF.35910.1	.	1	456
scaffold_3	87740150	87740470	CUFF.24106.1	.	1	320
scaffold_3685	2061	3793	CUFF.25834.3	+	1	1732
scaffold_313	69289	69380	CUFF.25443.1	.	1	91
scaffold_8	17620085	17621577	CUFF.51156.1	+	1	1492
scaffold_9	4944776	4944937	CUFF.56603.1	.	1	161
scaffold_4	60111491	60111927	CUFF.28616.1	.	1	436
scaffold_2	56287463	56288425	CUFF.15041.1	+	1	962
scaffold_5b	3515469	3515655	CUFF.38424.1	-	1	186
scaffold_4	110228726	110228851	CUFF.30967.1	.	1	125
scaffold_7	23982868	23983339	CUFF.45266.1	.	1	471
scaffold_107	215920	215969	CUFF.11165.1	.	1	49
scaffold_2	25211804	25212364	CUFF.13852.1	.	1	560
scaffold_5	20416110	20416299	CUFF.34029.1	.	1	189
scaffold_28	32978	34144	CUFF.20159.1	.	1	1166
scaffold_6	91515874	91516176	CUFF.41554.1	.	1	302
scaffold_3b	88968	89391	CUFF.26025.1	.	1	423
scaffold_1	179911854	179912193	CUFF.7421.1	.	1	339
scaffold_3	4345616	4345713	CUFF.20716.1	+	1	97
scaffold_1	45441418	45441812	CUFF.1592.1	-	1	394
scaffold_7	26795055	26795489	CUFF.45436.1	.	1	434
scaffold_1	166680699	166680928	CUFF.6971.1	.	1	229
scaffold_7	24010872	24010949	CUFF.45284.1	+	1	77
scaffold_7	97623933	97624373	CUFF.48132.1	.	1	440
scaffold_5	32832537	32833108	CUFF.34414.1	.	1	571
scaffold_8c	3110697	3110752	CUFF.56232.1	+	1	55
scaffold_2	12377582	12377878	CUFF.13202.1	.	1	296
scaffold_6	30849519	30849584	CUFF.39689.1	.	1	65
scaffold_6	9446686	9446830	CUFF.38920.1	.	1	144
scaffold_7	38828855	38829476	CUFF.45826.1	.	1	621
scaffold_2	149674161	149674386	CUFF.18906.1	.	1	225
scaffold_5	117997536	117997575	CUFF.37433.1	.	1	39
scaffold_8	74453399	74453454	CUFF.53868.1	.	1	55
scaffold_1	87941401	87941746	CUFF.3850.1	.	1	345
scaffold_7	106056062	106056450	CUFF.48661.1	.	1	388
scaffold_8c	4581257	4581346	CUFF.56265.1	.	1	89
scaffold_8	83457473	83457507	CUFF.54442.1	.	1	34
scaffold_223	799	1072	CUFF.19195.1	.	1	273
scaffold_7	40688487	40689059	CUFF.45903.1	.	1	572
scaffold_53	464141	464345	CUFF.37893.1	.	1	204
scaffold_9	78336051	78338279	CUFF.59637.1	+	1	2228
scaffold_4	20108558	20108618	CUFF.27054.1	.	1	60
scaffold_7	114189444	114189508	CUFF.49077.1	.	1	64
scaffold_5	106290147	106291021	CUFF.37011.1	.	1	874
scaffold_8c	4494824	4495333	CUFF.56246.1	.	1	509
scaffold_1	33034781	33035448	CUFF.1160.1	+	1	667
scaffold_344	648	1058	CUFF.25649.1	.	1	410
scaffold_9	71280417	71281378	CUFF.59294.1	.	1	961
scaffold_8	84146172	84146517	CUFF.54478.1	.	1	345
scaffold_10	20468850	20469039	CUFF.10019.1	.	1	189
scaffold_73	344654	344894	CUFF.49721.1	.	1	240
scaffold_7	59992947	59993785	CUFF.46707.1	.	1	838
scaffold_2	62996788	62997493	CUFF.15408.1	+	1	705
scaffold_2	14306737	14307032	CUFF.13383.1	.	1	295
scaffold_6	106121898	106122520	CUFF.42120.1	.	1	622
scaffold_6974	811	1284	CUFF.44264.1	.	1	473
scaffold_7	3238024	3238256	CUFF.44416.1	.	1	232
scaffold_7	64671760	64672131	CUFF.46873.1	.	1	371
scaffold_72	223475	224575	CUFF.49645.1	.	1	1100
scaffold_4421	2002	4215	CUFF.32931.1	.	1	2213
scaffold_2	53788767	53789416	CUFF.14915.1	.	1	649
scaffold_100	391726	391800	CUFF.11050.1	.	1	74
scaffold_8	104218442	104218952	CUFF.55367.1	.	1	510
scaffold_1	126425547	126426810	CUFF.5479.1	.	1	1263
scaffold_3	75503951	75504036	CUFF.23457.1	-	1	85
scaffold_1	74801170	74801402	CUFF.3397.1	+	1	232
scaffold_8b	1761258	1761320	CUFF.55963.1	.	1	62
scaffold_9	95519213	95519253	CUFF.60667.1	.	1	40
scaffold_4	106467613	106467657	CUFF.30758.1	+	1	44
scaffold_1	8708770	8708827	CUFF.294.1	.	1	57
scaffold_8	70212162	70212231	CUFF.53736.1	.	1	69
scaffold_5	17436222	17436649	CUFF.33940.1	.	1	427
scaffold_1	46960751	46960798	CUFF.1771.1	.	1	47
scaffold_8	30740151	30740231	CUFF.51786.1	-	1	80
scaffold_6	2315784	2316536	CUFF.38672.1	.	1	752
scaffold_2	31364870	31367122	CUFF.14082.1	+	1	2252
scaffold_7	69733035	69733478	CUFF.47120.1	+	1	443
scaffold_1	100927528	100927574	CUFF.4298.1	.	1	46
scaffold_8	95369262	95369321	CUFF.55149.1	.	1	59
scaffold_9	3306043	3306346	CUFF.56472.1	.	1	303
scaffold_4	140232278	140232771	CUFF.32530.1	+	1	493
scaffold_10	32129619	32129674	CUFF.10780.1	.	1	55
scaffold_4	43650967	43651319	CUFF.27925.1	.	1	352
scaffold_2	78174599	78174651	CUFF.16209.1	-	1	52
scaffold_10	12051051	12051294	CUFF.9535.1	.	1	243
scaffold_7	101802138	101802234	CUFF.48371.1	-	1	96
scaffold_10	19396654	19396999	CUFF.10007.1	-	1	345
scaffold_4	129191807	129192053	CUFF.32108.1	.	1	246
scaffold_149	168375	169615	CUFF.11869.1	-	1	1240
scaffold_1	44372346	44372650	CUFF.1638.1	-	1	304
scaffold_10	7215584	7215916	CUFF.9248.1	.	1	332
scaffold_3	93287908	93288731	CUFF.24302.1	.	1	823
scaffold_26	910124	910402	CUFF.19882.1	.	1	278
scaffold_3	34406755	34407251	CUFF.22202.1	.	1	496
scaffold_5	10294788	10294899	CUFF.33696.1	.	1	111
scaffold_6	37137936	37138137	CUFF.39911.1	.	1	201
scaffold_2	47625898	47626246	CUFF.14755.1	.	1	348
scaffold_4	98408765	98409289	CUFF.30385.1	.	1	524
scaffold_7075	819	1309	CUFF.49543.1	.	1	490
scaffold_8	24825972	24826234	CUFF.51586.1	.	1	262
scaffold_9	84611871	84611994	CUFF.60097.1	.	1	123
scaffold_6	1762685	1762763	CUFF.38663.1	.	1	78
scaffold_10	19982347	19982435	CUFF.10017.1	.	1	88
scaffold_3	80668860	80669324	CUFF.23793.1	+	1	464
scaffold_6	27988610	27989296	CUFF.39554.1	.	1	686
scaffold_7	51055895	51056117	CUFF.46343.1	.	1	222
scaffold_4	130431985	130432302	CUFF.32132.1	-	1	317
scaffold_4	98444311	98444887	CUFF.30391.1	.	1	576
scaffold_9	44945060	44945273	CUFF.58365.1	.	1	213
scaffold_71	45776	46354	CUFF.49553.1	.	1	578
scaffold_8c	1737518	1740351	CUFF.56091.1	.	1	2833
scaffold_3	71862293	71862830	CUFF.23327.1	+	1	537
scaffold_411	5194	5305	CUFF.32680.1	.	1	111
scaffold_1	114305132	114305264	CUFF.4734.1	.	1	132
scaffold_7	111965087	111965672	CUFF.48874.1	.	1	585
scaffold_1	7243273	7243628	CUFF.233.1	.	1	355
scaffold_1757	2451	2803	CUFF.12267.1	-	1	352
scaffold_8	92161031	92161445	CUFF.54968.1	.	1	414
scaffold_8	61279670	61280508	CUFF.53184.1	.	1	838
scaffold_5	81571181	81571462	CUFF.36096.1	-	1	281
scaffold_5619	482	532	CUFF.38090.1	.	1	50
scaffold_9	33303808	33303847	CUFF.57760.1	.	1	39
scaffold_10	18032154	18032286	CUFF.9822.1	.	1	132
scaffold_2	81961666	81961775	CUFF.16228.1	.	1	109
scaffold_23	739694	739962	CUFF.19279.1	.	1	268
scaffold_4	78419838	78420216	CUFF.29549.1	.	1	378
scaffold_8	7987005	7987141	CUFF.50775.1	.	1	136
scaffold_10	3492021	3492196	CUFF.8799.1	.	1	175
scaffold_5	60661434	60661580	CUFF.35328.1	.	1	146
scaffold_5	101855212	101855982	CUFF.36868.1	.	1	770
scaffold_2715	6154	6190	CUFF.20051.1	.	1	36
scaffold_9	219867	220699	CUFF.56294.1	+	1	832
scaffold_2	62905757	62905934	CUFF.15390.1	.	1	177
scaffold_4	63065881	63066708	CUFF.28814.1	-	1	827
scaffold_1756	1249	1560	CUFF.12277.1	.	1	311
scaffold_8	84322498	84322915	CUFF.54490.1	.	1	417
scaffold_6	43037303	43038840	CUFF.40093.1	+	1	1537
scaffold_7	55139076	55139314	CUFF.46584.1	+	1	238
scaffold_41	228968	229012	CUFF.32654.1	.	1	44
scaffold_8379	993	2485	CUFF.55625.1	-	1	1492
scaffold_432	57414	57483	CUFF.32826.1	.	1	69
scaffold_6	94817523	94817665	CUFF.41701.1	.	1	142
scaffold_10	6526978	6528222	CUFF.9168.1	-	1	1244
scaffold_1	132365884	132366236	CUFF.5833.1	+	1	352
scaffold_89	115203	115756	CUFF.55826.1	-	1	553
scaffold_9	2920873	2921225	CUFF.56420.1	.	1	352
scaffold_8	55878298	55878889	CUFF.52923.1	.	1	591
scaffold_6	1566219	1566568	CUFF.38629.1	.	1	349
scaffold_5	39255900	39255961	CUFF.34628.1	.	1	61
scaffold_3	8267926	8268047	CUFF.21023.1	.	1	121
scaffold_3	38525264	38525559	CUFF.22337.1	.	1	295
scaffold_6108	1202	1697	CUFF.43735.1	.	1	495
scaffold_5	44249853	44250098	CUFF.34812.1	.	1	245
scaffold_1	123109751	123112472	CUFF.5280.1	-	1	2721
scaffold_480	23619	23740	CUFF.33220.1	.	1	121
scaffold_2	91715852	91715934	CUFF.16661.1	.	1	82
scaffold_1	91172094	91172499	CUFF.3948.1	-	1	405
scaffold_10	6244582	6245356	CUFF.9152.1	.	1	774
scaffold_626	3336	3429	CUFF.43819.1	.	1	93
scaffold_1	126465112	126465410	CUFF.5492.1	-	1	298
scaffold_5	10489810	10490093	CUFF.33752.1	.	1	283
scaffold_8	79314880	79315129	CUFF.54208.1	.	1	249
scaffold_9	67229561	67229807	CUFF.59172.1	.	1	246
scaffold_8	8646969	8647344	CUFF.50662.1	.	1	375
scaffold_10	37324592	37324649	CUFF.10989.1	.	1	57
scaffold_3	17199241	17200178	CUFF.21449.1	-	1	937
scaffold_203	113730	114381	CUFF.18989.1	+	1	651
scaffold_232	84787	85337	CUFF.19330.1	.	1	550
scaffold_10	2350674	2350745	CUFF.8730.1	.	1	71
scaffold_2	19229936	19230153	CUFF.13571.1	+	1	217
scaffold_9	79123241	79123288	CUFF.59720.1	.	1	47
scaffold_3	76969512	76970694	CUFF.23557.1	.	1	1182
scaffold_4	24106365	24106647	CUFF.27214.1	-	1	282
scaffold_8	80863018	80863165	CUFF.54272.1	.	1	147
scaffold_4	26840820	26841298	CUFF.27309.1	.	1	478
scaffold_1	72977347	72977431	CUFF.3218.1	.	1	84
scaffold_9	83015512	83015559	CUFF.60011.1	.	1	47
scaffold_1	131825319	131825589	CUFF.5818.1	.	1	270
scaffold_3	10733008	10733939	CUFF.21107.1	-	1	931
scaffold_546	15668	16094	CUFF.38001.1	.	1	426
scaffold_1	10092488	10092605	CUFF.350.1	.	1	117
scaffold_1	68937420	68937981	CUFF.3024.1	+	1	561
scaffold_5	102376085	102376316	CUFF.36884.1	.	1	231
scaffold_6	18939331	18939829	CUFF.39226.1	.	1	498
scaffold_7	24193320	24193798	CUFF.45306.1	.	1	478
scaffold_6	101978631	101979437	CUFF.41907.1	+	1	806
scaffold_1	62505058	62505095	CUFF.2622.1	.	1	37
scaffold_4	84168280	84168368	CUFF.29883.1	.	1	88
scaffold_4	60030493	60030762	CUFF.28594.1	.	1	269
scaffold_8	80325472	80326242	CUFF.54238.1	+	1	770
scaffold_8	86039684	86039731	CUFF.54639.1	.	1	47
scaffold_3	87739527	87739780	CUFF.24105.1	-	1	253
scaffold_9	48617665	48618689	CUFF.58608.2	.	1	1024
scaffold_1	71441288	71441404	CUFF.3153.1	.	1	116
scaffold_6	63892209	63892411	CUFF.40800.1	+	1	202
scaffold_3	27665026	27665191	CUFF.21929.1	.	1	165
scaffold_2	137967644	137968094	CUFF.18334.1	.	1	450
scaffold_2	4756522	4757542	CUFF.12867.1	.	1	1020
scaffold_3690	3819	5449	CUFF.25829.1	.	1	1630
scaffold_2	32810721	32811227	CUFF.14184.1	.	1	506
scaffold_6	56165693	56166126	CUFF.40494.1	.	1	433
scaffold_6	132054678	132054876	CUFF.42999.1	+	1	198
scaffold_9	57401078	57401355	CUFF.58846.1	.	1	277
scaffold_5b	4778749	4779040	CUFF.38427.1	.	1	291
scaffold_1	119814380	119814576	CUFF.5103.1	.	1	196
scaffold_8	28152200	28152682	CUFF.51709.1	+	1	482
scaffold_7	23982501	23982737	CUFF.45265.1	.	1	236
scaffold_5	1894568	1894778	CUFF.33354.1	.	1	210
scaffold_3	9954340	9954932	CUFF.21057.1	+	1	592
scaffold_2	35656078	35656126	CUFF.14316.1	.	1	48
scaffold_1	15650588	15651027	CUFF.596.1	.	1	439
scaffold_4	21217536	21217803	CUFF.27096.1	.	1	267
scaffold_9	57908087	57908121	CUFF.58874.1	.	1	34
scaffold_3	85050008	85050066	CUFF.23939.1	.	1	58
scaffold_2	6437374	6438007	CUFF.12952.1	.	1	633
scaffold_5	53283890	53284332	CUFF.35136.1	.	1	442
scaffold_2	86588051	86588381	CUFF.16443.1	.	1	330
scaffold_7	120001358	120001458	CUFF.49255.1	.	1	100
scaffold_5	25367401	25367529	CUFF.34181.1	.	1	128
scaffold_5	85680411	85681100	CUFF.36243.1	.	1	689
scaffold_5	8029880	8030108	CUFF.33574.1	.	1	228
scaffold_5	47584733	47585883	CUFF.34903.1	.	1	1150
scaffold_2	17976561	17976614	CUFF.13534.1	.	1	53
scaffold_285	86652	88204	CUFF.20246.1	.	1	1552
scaffold_2	84176833	84177165	CUFF.16315.1	.	1	332
scaffold_1	109220057	109220106	CUFF.4592.1	.	1	49
scaffold_1	52024844	52024904	CUFF.1965.1	.	1	60
scaffold_5	25574634	25575063	CUFF.34195.1	-	1	429
scaffold_1	44356780	44357109	CUFF.1602.1	-	1	329
scaffold_4	7350814	7352716	CUFF.26421.1	-	1	1902
scaffold_2	60123136	60124431	CUFF.15246.1	+	1	1295
scaffold_1	127098582	127098940	CUFF.5564.1	+	1	358
scaffold_7	70018532	70018889	CUFF.47138.1	-	1	357
scaffold_1	203362803	203363208	CUFF.8383.1	.	1	405
scaffold_1	202751025	202751489	CUFF.8292.1	.	1	464
scaffold_7	97621488	97621753	CUFF.48130.1	.	1	265
scaffold_9	21416439	21417063	CUFF.57219.1	.	1	624
scaffold_10	27258288	27260073	CUFF.10449.1	+	1	1785
scaffold_8	93899853	93900087	CUFF.55027.1	-	1	234
scaffold_7	7496313	7496505	CUFF.45032.1	.	1	192
scaffold_2	106409304	106409687	CUFF.17238.1	-	1	383
scaffold_10	28936209	28936693	CUFF.10548.1	.	1	484
scaffold_6	113181112	113181199	CUFF.42320.1	.	1	87
scaffold_7797	89	468	CUFF.50065.1	.	1	379
scaffold_2	83648381	83648699	CUFF.16309.1	.	1	318
scaffold_5	17315628	17316842	CUFF.34000.1	.	1	1214
scaffold_6	52155730	52156272	CUFF.40414.1	.	1	542
scaffold_5	78855095	78856221	CUFF.35975.1	-	1	1126
scaffold_9	84324130	84324185	CUFF.60124.1	.	1	55
scaffold_5	106294460	106295176	CUFF.37014.1	.	1	716
scaffold_3	8556330	8556428	CUFF.20997.1	.	1	98
scaffold_2	2279573	2281959	CUFF.12764.1	.	1	2386
scaffold_4	154809	156287	CUFF.26096.1	.	1	1478
scaffold_7	123162115	123162277	CUFF.49360.1	.	1	162
scaffold_3	102946509	102946566	CUFF.24597.1	-	1	57
scaffold_9	22038904	22038995	CUFF.57310.1	.	1	91
scaffold_8	65751656	65752351	CUFF.53447.1	+	1	695
scaffold_6	129806492	129807002	CUFF.42930.1	.	1	510
scaffold_7	27422070	27422840	CUFF.45418.1	.	1	770
scaffold_4	87424735	87424963	CUFF.30085.1	+	1	228
scaffold_6	101633399	101634208	CUFF.41899.1	.	1	809
scaffold_1	86478287	86478818	CUFF.3799.1	-	1	531
scaffold_5	77586680	77587179	CUFF.35938.1	.	1	499
scaffold_1	54430671	54430943	CUFF.2130.1	.	1	272
scaffold_2	48230815	48231091	CUFF.14772.1	.	1	276
scaffold_2	77372070	77372170	CUFF.15965.1	-	1	100
scaffold_8	87330612	87330898	CUFF.54685.1	.	1	286
scaffold_98	287661	289160	CUFF.61007.2	-	1	1499
scaffold_7	115778122	115778574	CUFF.49159.1	.	1	452
scaffold_7	2640622	2640938	CUFF.44422.1	.	1	316
scaffold_8b	137135	138318	CUFF.55870.1	.	1	1183
scaffold_2	52901599	52901648	CUFF.15004.1	.	1	49
scaffold_1	169114026	169114252	CUFF.7043.1	.	1	226
scaffold_1	170482849	170482903	CUFF.7105.1	.	1	54
scaffold_6	109543899	109544689	CUFF.42221.1	.	1	790
scaffold_6	136337559	136338081	CUFF.43622.1	.	1	522
scaffold_83	393884	395709	CUFF.55608.1	.	1	1825
scaffold_10	5250501	5250790	CUFF.9057.1	.	1	289
scaffold_8	87228497	87228918	CUFF.54674.1	.	1	421
scaffold_9	84401550	84401861	CUFF.60113.1	-	1	311
scaffold_4	17915324	17915458	CUFF.27012.1	.	1	134
scaffold_4	78707610	78708192	CUFF.29566.1	.	1	582
scaffold_2	106455356	106455754	CUFF.17240.1	.	1	398
scaffold_1	124542412	124542462	CUFF.5434.1	.	1	50
scaffold_8	77987820	77988092	CUFF.54085.1	.	1	272
scaffold_66	313334	315159	CUFF.44102.1	.	1	1825
scaffold_1	104853016	104853173	CUFF.4474.1	.	1	157
scaffold_339	61259	61677	CUFF.25618.1	.	1	418
scaffold_1194	2365	2691	CUFF.11439.1	+	1	326
scaffold_99	123162	136244	CUFF.61017.1	-	1	13082
scaffold_1	30567226	30567275	CUFF.1117.1	.	1	49
scaffold_6	81202015	81203573	CUFF.41202.1	.	1	1558
scaffold_3	91770841	91770926	CUFF.24250.1	.	1	85
scaffold_2	56288737	56289055	CUFF.15039.1	.	1	318
scaffold_9	13578547	13581944	CUFF.56933.1	-	1	3397
scaffold_7	115322805	115323144	CUFF.49128.1	.	1	339
scaffold_10	28900939	28901507	CUFF.10574.1	.	1	568
scaffold_8	76736590	76736753	CUFF.53992.1	.	1	163
scaffold_9	66456562	66457266	CUFF.59143.1	-	1	704
scaffold_2	21612325	21613428	CUFF.13636.1	.	1	1103
scaffold_1	145968328	145968553	CUFF.6391.1	.	1	225
scaffold_7	119179592	119179680	CUFF.49237.1	.	1	88
scaffold_1	15795361	15795782	CUFF.623.1	.	1	421
scaffold_3	117213589	117213876	CUFF.25271.1	.	1	287
scaffold_8	101193070	101193178	CUFF.55330.1	.	1	108
scaffold_7	30647823	30648703	CUFF.45525.1	.	1	880
scaffold_588	795	850	CUFF.38216.1	.	1	55
scaffold_5	70560712	70561376	CUFF.35716.1	.	1	664
scaffold_7	45952549	45953415	CUFF.46090.1	.	1	866
scaffold_1	86402790	86402882	CUFF.3828.1	.	1	92
scaffold_2	136063557	136064300	CUFF.18279.1	+	1	743
scaffold_9	25781591	25781966	CUFF.57440.1	.	1	375
scaffold_3	35501396	35502205	CUFF.22243.1	.	1	809
scaffold_4	79942745	79942990	CUFF.29700.1	.	1	245
scaffold_5	74317298	74317694	CUFF.35865.1	.	1	396
scaffold_3	71533227	71533261	CUFF.23324.1	.	1	34
scaffold_9	55200388	55200680	CUFF.58747.1	.	1	292
scaffold_8	18693160	18693488	CUFF.51193.1	.	1	328
scaffold_1	170730770	170731443	CUFF.7117.1	.	1	673
scaffold_9	622225	622324	CUFF.56344.1	.	1	99
scaffold_9	85021743	85022734	CUFF.60152.1	-	1	991
scaffold_73	405389	405615	CUFF.49757.1	.	1	226
scaffold_10	25793398	25793597	CUFF.10310.1	.	1	199
scaffold_4	29791870	29793229	CUFF.27543.1	.	1	1359
scaffold_1	115358607	115359036	CUFF.4804.1	-	1	429
scaffold_3	80262403	80263027	CUFF.23771.1	.	1	624
scaffold_1516	8732	8822	CUFF.11937.1	+	1	90
scaffold_9	33450380	33451786	CUFF.57763.1	.	1	1406
scaffold_2	13802322	13802446	CUFF.13269.1	.	1	124
scaffold_8	3626160	3626204	CUFF.50298.1	.	1	44
scaffold_1	5713141	5715365	CUFF.164.1	.	1	2224
scaffold_1	160518501	160518972	CUFF.6801.1	+	1	471
scaffold_10	12502472	12502875	CUFF.9564.1	.	1	403
scaffold_4	58183262	58183633	CUFF.28381.1	-	1	371
scaffold_7	75190707	75191651	CUFF.47357.1	.	1	944
scaffold_4	103107768	103108647	CUFF.30622.1	.	1	879
scaffold_2	38253487	38253692	CUFF.14450.1	.	1	205
scaffold_6	119109921	119110009	CUFF.42530.1	.	1	88
scaffold_1	118805146	118805417	CUFF.4999.1	+	1	271
scaffold_8	83441040	83441088	CUFF.54439.1	.	1	48
scaffold_4	9116074	9116633	CUFF.26544.1	.	1	559
scaffold_1719	4342	5295	CUFF.12237.1	.	1	953
scaffold_7	96780905	96781647	CUFF.48111.1	.	1	742
scaffold_5	25278164	25278411	CUFF.34250.1	.	1	247
scaffold_8	69627274	69627612	CUFF.53718.1	.	1	338
scaffold_3	24454108	24454198	CUFF.21789.1	-	1	90
scaffold_730	8945	9684	CUFF.49811.1	.	1	739
scaffold_7	4959495	4959590	CUFF.44470.1	.	1	95
scaffold_1	195487395	195487925	CUFF.7966.1	.	1	530
scaffold_9	92671758	92672090	CUFF.60564.1	.	1	332
scaffold_2	44306729	44306895	CUFF.14668.1	.	1	166
scaffold_432	54830	55020	CUFF.32825.1	.	1	190
scaffold_1	183471121	183471388	CUFF.7585.1	.	1	267
scaffold_3	79375938	79376209	CUFF.23746.1	.	1	271
scaffold_4	58306294	58306449	CUFF.28395.1	.	1	155
scaffold_9	85442696	85442964	CUFF.60232.1	-	1	268
scaffold_4	85082999	85083256	CUFF.29937.1	.	1	257
scaffold_1	141055522	141055652	CUFF.6225.1	.	1	130
scaffold_3	96037539	96038185	CUFF.24407.1	.	1	646
scaffold_3	109676953	109677299	CUFF.24932.1	.	1	346
scaffold_5	42877061	42877479	CUFF.34768.1	.	1	418
scaffold_6	141299256	141299570	CUFF.43560.1	.	1	314
scaffold_5	30579313	30585457	CUFF.34325.1	+	1	6144
scaffold_5	120280593	120281215	CUFF.37561.1	.	1	622
scaffold_2	91156063	91156526	CUFF.16635.1	.	1	463
scaffold_2	145820362	145820612	CUFF.18742.1	.	1	250
scaffold_8	43671566	43671639	CUFF.52153.1	.	1	73
scaffold_7	9200183	9200323	CUFF.44754.1	.	1	140
scaffold_47	576253	576351	CUFF.33061.1	.	1	98
scaffold_8	51609575	51609939	CUFF.52672.1	-	1	364
scaffold_1	193897223	193897447	CUFF.7914.1	.	1	224
scaffold_8	78542800	78547380	CUFF.54139.1	+	1	4580
scaffold_4908	1835	1914	CUFF.33268.1	.	1	79
scaffold_4	128921808	128922335	CUFF.32092.1	+	1	527
scaffold_1	183264772	183265056	CUFF.7619.1	.	1	284
scaffold_6	28190509	28190979	CUFF.39571.1	.	1	470
scaffold_8	104720099	104720636	CUFF.55378.1	.	1	537
scaffold_9	80345005	80345465	CUFF.59799.1	.	1	460
scaffold_132	154853	155545	CUFF.11614.1	.	1	692
scaffold_1	199767953	199768007	CUFF.8161.1	.	1	54
scaffold_6	105322617	105322663	CUFF.42175.1	.	1	46
scaffold_2	142647653	142649126	CUFF.18557.1	.	1	1473
scaffold_4	6761786	6762812	CUFF.26393.1	.	1	1026
scaffold_8	83562355	83562476	CUFF.54423.1	.	1	121
scaffold_3	100009154	100009976	CUFF.24497.1	+	1	822
scaffold_10	37506833	37507506	CUFF.11002.1	+	1	673
scaffold_8	43669781	43669962	CUFF.52143.1	.	1	181
scaffold_4	2582832	2583322	CUFF.26237.1	.	1	490
scaffold_9	68461575	68461789	CUFF.59232.1	.	1	214
scaffold_27	267007	267493	CUFF.19989.1	.	1	486
scaffold_5	42723830	42724164	CUFF.34741.1	+	1	334
scaffold_6	84806597	84806918	CUFF.41340.1	.	1	321
scaffold_7	34998459	34998513	CUFF.45689.1	+	1	54
scaffold_2	108309460	108310171	CUFF.17327.1	+	1	711
scaffold_7	97688435	97689610	CUFF.48138.1	.	1	1175
scaffold_6	19119882	19119923	CUFF.39264.1	.	1	41
scaffold_86	290542	291149	CUFF.55711.1	.	1	607
scaffold_6	122432015	122432100	CUFF.42677.1	.	1	85
scaffold_2	129902310	129902672	CUFF.18099.1	.	1	362
scaffold_5	120196660	120196954	CUFF.37553.1	.	1	294
scaffold_2	149130631	149130770	CUFF.18836.1	.	1	139
scaffold_4	73023238	73024016	CUFF.29254.1	+	1	778
scaffold_7	10620064	10620385	CUFF.44764.1	.	1	321
scaffold_625	26504	26586	CUFF.43863.1	.	1	82
scaffold_851	12806	13197	CUFF.55705.1	.	1	391
scaffold_4	74188587	74188830	CUFF.29341.1	.	1	243
scaffold_150	199229	199640	CUFF.11886.1	+	1	411
scaffold_4	58625237	58625504	CUFF.28486.1	.	1	267
scaffold_8	85842542	85842674	CUFF.54597.1	.	1	132
scaffold_8c	1734970	1735403	CUFF.56088.1	.	1	433
scaffold_7	93681116	93681496	CUFF.47962.1	.	1	380
scaffold_3	52360621	52360764	CUFF.22825.1	.	1	143
scaffold_7	104974795	104975005	CUFF.48567.1	.	1	210
scaffold_6	14101254	14101443	CUFF.39062.1	.	1	189
scaffold_4	67357048	67359355	CUFF.28922.1	.	1	2307
scaffold_9	377487	377743	CUFF.56313.1	.	1	256
scaffold_7	99430920	99431213	CUFF.48238.1	.	1	293
scaffold_4	64025636	64025688	CUFF.28863.1	.	1	52
scaffold_7	94209573	94210001	CUFF.47994.1	.	1	428
scaffold_9	80704034	80704179	CUFF.59848.1	.	1	145
scaffold_10	23097489	23097639	CUFF.10140.1	-	1	150
scaffold_4	79586402	79586529	CUFF.29635.1	.	1	127
scaffold_9	41859152	41859453	CUFF.58225.1	.	1	301
scaffold_4	71652653	71653545	CUFF.29169.1	.	1	892
scaffold_2	44627860	44628068	CUFF.14656.1	+	1	208
scaffold_8	24992235	24992553	CUFF.51535.1	.	1	318
scaffold_6	8445718	8445898	CUFF.38862.1	.	1	180
scaffold_9	83970013	83970531	CUFF.60066.1	.	1	518
scaffold_4746	341	786	CUFF.33083.1	-	1	445
scaffold_4	66732412	66732622	CUFF.28918.1	.	1	210
scaffold_1	51326021	51326501	CUFF.1918.1	.	1	480
scaffold_188	37039	38095	CUFF.12451.1	.	1	1056
scaffold_408	26034	26365	CUFF.32640.1	.	1	331
scaffold_5	41642844	41643272	CUFF.34712.1	.	1	428
scaffold_2	66762488	66764580	CUFF.15551.1	.	1	2092
scaffold_3	77152107	77152580	CUFF.23582.1	.	1	473
scaffold_7	91240773	91241319	CUFF.47918.1	.	1	546
scaffold_1	128606141	128606480	CUFF.5652.1	.	1	339
scaffold_6	11823329	11823938	CUFF.39008.1	+	1	609
scaffold_8c	10669	11386	CUFF.55992.1	.	1	717
scaffold_1	27016056	27016423	CUFF.980.1	.	1	367
scaffold_1	39083594	39083801	CUFF.1325.1	.	1	207
scaffold_2	144380997	144381237	CUFF.18643.1	.	1	240
scaffold_1	19737308	19737353	CUFF.801.1	.	1	45
scaffold_6	106535745	106535823	CUFF.42143.1	.	1	78
scaffold_1	214757069	214757246	CUFF.8549.1	+	1	177
scaffold_1	95246494	95246581	CUFF.4089.1	.	1	87
scaffold_5	11801651	11801697	CUFF.33819.1	-	1	46
scaffold_10	18238923	18239116	CUFF.9843.1	-	1	193
scaffold_10	19578278	19578547	CUFF.9952.1	.	1	269
scaffold_6	26463182	26463734	CUFF.39531.1	.	1	552
scaffold_1	113678718	113679968	CUFF.4717.1	-	1	1250
scaffold_625	13514	13551	CUFF.43857.1	.	1	37
scaffold_8	17255470	17255576	CUFF.51096.1	+	1	106
scaffold_5	45778451	45778496	CUFF.34874.1	-	1	45
scaffold_2	103421925	103422336	CUFF.17115.1	.	1	411
scaffold_778	1850	3676	CUFF.50059.1	+	1	1826
scaffold_48	269726	269798	CUFF.33148.1	.	1	72
scaffold_4	74585676	74586180	CUFF.29369.1	.	1	504
scaffold_1446	3623	3798	CUFF.11806.1	+	1	175
scaffold_8510	568	801	CUFF.55670.1	.	1	233
scaffold_4	46883771	46886242	CUFF.28029.1	+	1	2471
scaffold_5	50933023	50933668	CUFF.35043.1	+	1	645
scaffold_8	75834535	75834843	CUFF.53919.1	.	1	308
scaffold_9	36998367	36999181	CUFF.57965.1	.	1	814
scaffold_2	129901477	129901786	CUFF.18097.1	.	1	309
scaffold_9	74911578	74911707	CUFF.59460.1	-	1	129
scaffold_234	2071	2665	CUFF.19365.1	.	1	594
scaffold_8	79499589	79500667	CUFF.54219.1	.	1	1078
scaffold_2	10636470	10636517	CUFF.13120.1	.	1	47
scaffold_2	46053603	46053805	CUFF.14699.1	-	1	202
scaffold_8	61940989	61941272	CUFF.53231.1	.	1	283
scaffold_8	53680167	53680253	CUFF.52819.1	.	1	86
scaffold_3	9949353	9949397	CUFF.21061.1	.	1	44
scaffold_10	1198675	1199145	CUFF.8638.1	.	1	470
scaffold_2	21888109	21888363	CUFF.13679.1	-	1	254
scaffold_7489	1059	1098	CUFF.49879.1	.	1	39
scaffold_1	83514408	83514456	CUFF.3653.1	.	1	48
scaffold_4	91255484	91256102	CUFF.30158.1	.	1	618
scaffold_1	51470473	51470855	CUFF.1930.1	+	1	382
scaffold_7	79705206	79707210	CUFF.47517.1	.	1	2004
scaffold_5	122920031	122920417	CUFF.37647.1	.	1	386
scaffold_6	31557570	31557623	CUFF.39706.1	.	1	53
scaffold_6	64454614	64455191	CUFF.40842.1	.	1	577
scaffold_158	110657	110999	CUFF.12018.1	.	1	342
scaffold_2	93592187	93592818	CUFF.16729.1	+	1	631
scaffold_9	41923996	41924345	CUFF.58243.1	.	1	349
scaffold_6	56810029	56810162	CUFF.40530.1	.	1	133
scaffold_82	195613	195826	CUFF.55564.1	.	1	213
scaffold_3	42156893	42157178	CUFF.22460.1	.	1	285
scaffold_1	26267514	26267550	CUFF.934.1	.	1	36
scaffold_8	106506419	106506649	CUFF.55425.1	.	1	230
scaffold_1	71980211	71980683	CUFF.3178.1	-	1	472
scaffold_3	33983156	33983195	CUFF.22192.1	.	1	39
scaffold_6	23756607	23756969	CUFF.39434.1	.	1	362
scaffold_6	136346966	136347026	CUFF.43625.1	-	1	60
scaffold_1	73495551	73495870	CUFF.3259.1	.	1	319
scaffold_317	70450	70548	CUFF.25463.1	.	1	98
scaffold_1	12421330	12421798	CUFF.401.1	+	1	468
scaffold_723	2756	3657	CUFF.49673.1	.	1	901
scaffold_6310	2504	2812	CUFF.43887.1	.	1	308
scaffold_5	49857873	49858215	CUFF.35004.1	.	1	342
scaffold_6	45327639	45328316	CUFF.40159.1	.	1	677
scaffold_158	133796	134081	CUFF.12022.1	.	1	285
scaffold_3	81080723	81081080	CUFF.23803.1	+	1	357
scaffold_5835	1146	1782	CUFF.38170.1	.	1	636
scaffold_6	116289927	116290312	CUFF.42444.1	.	1	385
scaffold_4	112117061	112118025	CUFF.31166.1	-	1	964
scaffold_4	60073417	60073662	CUFF.28612.1	.	1	245
scaffold_3	84774591	84774886	CUFF.23912.1	.	1	295
scaffold_4	98483590	98483751	CUFF.30401.1	.	1	161
scaffold_5	54056725	54057115	CUFF.35179.1	.	1	390
scaffold_8	2109460	2109880	CUFF.50244.1	.	1	420
scaffold_8	3835705	3835840	CUFF.50323.1	-	1	135
scaffold_2	150495995	150496321	CUFF.18966.1	+	1	326
scaffold_984	40794	40886	CUFF.60999.1	.	1	92
scaffold_7	59019510	59019734	CUFF.46694.1	.	1	224
scaffold_8	9235143	9235426	CUFF.50726.1	.	1	283
scaffold_6	137151603	137151662	CUFF.43283.1	.	1	59
scaffold_7	17343413	17343654	CUFF.44921.1	.	1	241
scaffold_1	58949030	58950728	CUFF.2426.1	.	1	1698
scaffold_7	66877713	66877876	CUFF.47012.1	-	1	163
scaffold_10	29282917	29283261	CUFF.10577.1	+	1	344
scaffold_4	15099148	15100015	CUFF.26850.3	+	1	867
scaffold_10	1222536	1222909	CUFF.8640.1	.	1	373
scaffold_10	4482563	4482805	CUFF.8924.1	.	1	242
scaffold_5	3896951	3897108	CUFF.33433.1	-	1	157
scaffold_2	19229179	19229589	CUFF.13569.1	+	1	410
scaffold_6	81762532	81763030	CUFF.41222.1	-	1	498
scaffold_9	39731591	39731873	CUFF.58123.1	.	1	282
scaffold_649	18918	19397	CUFF.43967.1	.	1	479
scaffold_3	95108055	95108926	CUFF.24363.1	.	1	871
scaffold_2	69376506	69376868	CUFF.15618.1	.	1	362
scaffold_6	15485681	15486470	CUFF.39117.1	.	1	789
scaffold_4	137807425	137807541	CUFF.32374.1	.	1	116
scaffold_1	68073310	68073618	CUFF.2972.1	.	1	308
scaffold_543	21027	21140	CUFF.38026.1	.	1	113
scaffold_2	92988849	92989643	CUFF.16701.1	.	1	794
scaffold_8	27598941	27599267	CUFF.51667.1	.	1	326
scaffold_10	27212535	27212685	CUFF.10436.1	+	1	150
scaffold_7	96216914	96217112	CUFF.48049.1	+	1	198
scaffold_1	73362645	73364934	CUFF.3243.1	.	1	2289
scaffold_8	41757548	41757702	CUFF.52068.1	.	1	154
scaffold_4	29789245	29789761	CUFF.27540.1	.	1	516
scaffold_7	45391806	45394306	CUFF.46074.1	.	1	2500
scaffold_1	13168341	13168802	CUFF.469.1	.	1	461
scaffold_6	45017899	45018053	CUFF.40147.1	.	1	154
scaffold_1	47464169	47464573	CUFF.1815.1	.	1	404
scaffold_3	23450722	23452048	CUFF.21734.1	-	1	1326
scaffold_5986	35	807	CUFF.38233.1	.	1	772
scaffold_6	41369293	41369340	CUFF.40046.1	.	1	47
scaffold_4	44544743	44545307	CUFF.27992.1	.	1	564
scaffold_8	22998071	22998157	CUFF.51435.1	.	1	86
scaffold_1	160923087	160924218	CUFF.6806.1	.	1	1131
scaffold_8	12636172	12636478	CUFF.50889.1	.	1	306
scaffold_6	126567512	126567577	CUFF.42838.1	.	1	65
scaffold_1	55106129	55107515	CUFF.2165.1	.	1	1386
scaffold_644	15569	15901	CUFF.43940.1	.	1	332
scaffold_9	82198623	82198938	CUFF.59973.1	.	1	315
scaffold_2	134268405	134268659	CUFF.18244.1	+	1	254
scaffold_4	20104240	20104545	CUFF.27046.1	+	1	305
scaffold_2	12446426	12447184	CUFF.13210.1	+	1	758
scaffold_5	32464906	32465000	CUFF.34398.1	.	1	94
scaffold_2	2164760	2165006	CUFF.12757.1	.	1	246
scaffold_282	130287	130730	CUFF.20193.1	.	1	443
scaffold_6	45325415	45326658	CUFF.40157.1	.	1	1243
scaffold_73	370493	371333	CUFF.49739.1	.	1	840
scaffold_2	5293712	5294044	CUFF.12900.1	.	1	332
scaffold_4	93583087	93583403	CUFF.30213.1	+	1	316
scaffold_2	63326174	63326774	CUFF.15416.1	.	1	600
scaffold_2	86001127	86001259	CUFF.16500.1	.	1	132
scaffold_6	121591717	121591787	CUFF.42611.1	.	1	70
scaffold_6	132881829	132881894	CUFF.43018.1	.	1	65
scaffold_3	78544195	78544586	CUFF.23706.1	-	1	391
scaffold_1	56260929	56260982	CUFF.2290.1	-	1	53
scaffold_5	51265847	51266218	CUFF.35063.2	+	1	371
scaffold_1	57363798	57364181	CUFF.2363.1	.	1	383
scaffold_9	17879632	17880840	CUFF.57084.1	-	1	1208
scaffold_8	34507047	34507590	CUFF.51935.1	.	1	543
scaffold_2	64038241	64038581	CUFF.15431.1	.	1	340
scaffold_5	81251012	81251536	CUFF.36075.1	.	1	524
scaffold_8	1720035	1720155	CUFF.50232.1	+	1	120
scaffold_6	120551208	120552467	CUFF.42571.1	.	1	1259
scaffold_710	1823	1906	CUFF.49614.1	.	1	83
scaffold_1	125124900	125124977	CUFF.5461.1	-	1	77
scaffold_8	94789210	94790856	CUFF.55099.1	.	1	1646
scaffold_5	106293253	106293723	CUFF.37015.1	.	1	470
scaffold_2	57604821	57605138	CUFF.15103.1	.	1	317
scaffold_6	131734843	131735136	CUFF.42989.1	.	1	293
scaffold_8	13331636	13331739	CUFF.50926.1	+	1	103
scaffold_3561	2712	4097	CUFF.25750.1	+	1	1385
scaffold_10	31101112	31101345	CUFF.10733.1	+	1	233
scaffold_24	303803	305379	CUFF.19503.1	.	1	1576
scaffold_6	9440147	9440211	CUFF.38916.1	.	1	64
scaffold_2	109249582	109249678	CUFF.17376.1	.	1	96
scaffold_3	113794503	113794841	CUFF.25117.1	.	1	338
scaffold_235	171098	171420	CUFF.19412.1	.	1	322
scaffold_6	140494902	140495061	CUFF.43512.1	.	1	159
scaffold_2	1092715	1093123	CUFF.12674.1	.	1	408
scaffold_6	86219781	86220087	CUFF.41382.1	.	1	306
scaffold_8	20220327	20220592	CUFF.51263.1	+	1	265
scaffold_8	89563137	89563612	CUFF.54808.1	+	1	475
scaffold_132	154260	154601	CUFF.11613.1	.	1	341
scaffold_302	74667	74882	CUFF.25336.1	.	1	215
scaffold_10	9477191	9477297	CUFF.9666.1	-	1	106
scaffold_1	112863291	112863663	CUFF.4677.1	.	1	372
scaffold_2	144888262	144888438	CUFF.18669.1	+	1	176
scaffold_7	70837252	70838007	CUFF.47211.1	.	1	755
scaffold_1	124268286	124268418	CUFF.5327.1	.	1	132
scaffold_73	422667	423055	CUFF.49773.1	.	1	388
scaffold_2	38540912	38541847	CUFF.14411.1	.	1	935
scaffold_1	53850571	53851476	CUFF.2050.1	.	1	905
scaffold_67	357282	357799	CUFF.44147.1	.	1	517
scaffold_1	70979312	70979527	CUFF.3116.1	-	1	215
scaffold_6	21930662	21931007	CUFF.39402.1	.	1	345
scaffold_378	56997	59565	CUFF.25914.1	.	1	2568
scaffold_7	36088011	36088273	CUFF.45740.1	.	1	262
scaffold_9	25492779	25495275	CUFF.57428.1	.	1	2496
scaffold_1	199308694	199309268	CUFF.8148.1	.	1	574
scaffold_3	12039340	12040692	CUFF.21369.1	.	1	1352
scaffold_4	29160393	29160652	CUFF.27475.1	.	1	259
scaffold_1	87641969	87642340	CUFF.3839.1	.	1	371
scaffold_8	72678931	72679195	CUFF.53805.1	+	1	264
scaffold_6	2390777	2390988	CUFF.38676.1	.	1	211
scaffold_7	27437791	27437835	CUFF.45443.1	.	1	44
scaffold_2	31475236	31475506	CUFF.14086.1	+	1	270
scaffold_9	66396674	66396916	CUFF.59138.1	+	1	242
scaffold_3	19698160	19698405	CUFF.21566.1	.	1	245
scaffold_7	69856326	69856582	CUFF.47127.1	+	1	256
scaffold_6	73388087	73388153	CUFF.41020.1	.	1	66
scaffold_2	82856851	82856916	CUFF.16290.1	.	1	65
scaffold_4	12992875	12993070	CUFF.26758.1	.	1	195
scaffold_1	127462781	127462874	CUFF.5589.1	-	1	93
scaffold_421	11753	12920	CUFF.32747.1	-	1	1167
scaffold_6	141433527	141433575	CUFF.43945.1	+	1	48
scaffold_9	86672635	86672716	CUFF.60327.1	.	1	81
scaffold_2	148348482	148348791	CUFF.18813.1	.	1	309
scaffold_1	4189026	4189169	CUFF.119.1	.	1	143
scaffold_1618	450	708	CUFF.12104.1	.	1	258
scaffold_7	118454685	118454734	CUFF.49241.1	-	1	49
scaffold_6	33902395	33903152	CUFF.39781.1	+	1	757
scaffold_132	140784	141565	CUFF.21938.1	.	1	781
scaffold_1	127569389	127569793	CUFF.5595.1	-	1	404
scaffold_4	102234793	102235523	CUFF.30560.1	.	1	730
scaffold_5	13360813	13360905	CUFF.34205.1	+	1	92
scaffold_1779	5849	7302	CUFF.12297.1	-	1	1453
scaffold_5	116840061	116840489	CUFF.37341.1	.	1	428
scaffold_8	49569009	49569329	CUFF.52489.1	.	1	320
scaffold_8	80872209	80872403	CUFF.54291.1	.	1	194
scaffold_3	6626456	6626634	CUFF.20842.1	.	1	178
scaffold_1	181387062	181387685	CUFF.7473.1	-	1	623
scaffold_188	38297	38637	CUFF.12452.1	.	1	340
scaffold_8	56205840	56206948	CUFF.52943.1	.	1	1108
scaffold_3	97223423	97223885	CUFF.24442.1	-	1	462
scaffold_5	54933324	54934326	CUFF.35195.1	-	1	1002
scaffold_9	41924346	41924527	CUFF.58244.1	.	1	181
scaffold_6	69176536	69176618	CUFF.40901.1	.	1	82
scaffold_6	123138696	123138809	CUFF.42690.1	.	1	113
scaffold_1763	1708	1757	CUFF.12287.1	.	1	49
scaffold_7	116452616	116452980	CUFF.49194.1	.	1	364
scaffold_467	78642	79217	CUFF.33030.1	.	1	575
scaffold_217	14215	14525	CUFF.19152.1	.	1	310
scaffold_8	11110624	11110844	CUFF.50853.1	.	1	220
scaffold_7	70352928	70353163	CUFF.47157.1	-	1	235
scaffold_7	47287530	47287572	CUFF.46139.1	.	1	42
scaffold_7	52598475	52598614	CUFF.46413.1	-	1	139
scaffold_3	63349700	63350025	CUFF.23116.1	.	1	325
scaffold_3	110963031	110963361	CUFF.25062.1	-	1	330
scaffold_1	75793081	75794179	CUFF.3436.1	.	1	1098
scaffold_10	19637370	19637606	CUFF.9955.1	.	1	236
scaffold_1	72078625	72078807	CUFF.3282.1	.	1	182
scaffold_1	17452314	17452402	CUFF.701.1	.	1	88
scaffold_2	1636918	1637269	CUFF.12722.1	.	1	351
scaffold_9	20804628	20804857	CUFF.57195.1	.	1	229
scaffold_9	53372754	53372847	CUFF.58691.1	.	1	93
scaffold_208	129485	129660	CUFF.19067.1	.	1	175
scaffold_10	29851820	29852125	CUFF.10714.1	.	1	305
scaffold_4	9497132	9497179	CUFF.26946.1	-	1	47
scaffold_8	42723269	42723663	CUFF.52106.1	.	1	394
scaffold_5	94363589	94364407	CUFF.36613.1	.	1	818
scaffold_623	46938	47187	CUFF.43835.1	+	1	249
scaffold_2719	1476	1628	CUFF.20055.1	.	1	152
scaffold_4	3372759	3373007	CUFF.26301.1	.	1	248
scaffold_975	24028	24612	CUFF.60984.1	.	1	584
scaffold_5	64041071	64041831	CUFF.35384.1	+	1	760
scaffold_2	62909408	62909691	CUFF.15394.1	.	1	283
scaffold_1	211767845	211768979	CUFF.8515.1	-	1	1134
scaffold_4065	2973	3613	CUFF.32630.1	.	1	640
scaffold_6	5566817	5567150	CUFF.38770.1	.	1	333
scaffold_8	102138130	102138261	CUFF.55347.1	.	1	131
scaffold_8	92001069	92001112	CUFF.54916.1	.	1	43
scaffold_8	9283596	9283890	CUFF.50785.1	.	1	294
scaffold_6	34407888	34407951	CUFF.39829.1	.	1	63
scaffold_8	82749209	82749472	CUFF.54379.1	.	1	263
scaffold_6911	2630	3293	CUFF.44250.1	.	1	663
scaffold_8	15534761	15534860	CUFF.51042.1	-	1	99
scaffold_2	96753697	96754100	CUFF.16901.1	.	1	403
scaffold_3	77534932	77534971	CUFF.23634.1	.	1	39
scaffold_5	69078114	69078433	CUFF.35565.1	-	1	319
scaffold_2	35664258	35664979	CUFF.14277.1	.	1	721
scaffold_1	63610247	63610777	CUFF.2684.1	.	1	530
scaffold_9	85249541	85249906	CUFF.60253.1	.	1	365
scaffold_4	123418595	123419346	CUFF.31758.1	.	1	751
scaffold_1	192810485	192811819	CUFF.7847.1	-	1	1334
scaffold_1	142186311	142186811	CUFF.6248.1	.	1	500
scaffold_7	123739176	123739247	CUFF.49438.1	.	1	71
scaffold_5	39975587	39975900	CUFF.34644.1	.	1	313
scaffold_4	71589978	71590013	CUFF.29281.1	+	1	35
scaffold_9	34134225	34134263	CUFF.57892.1	.	1	38
scaffold_6	38069925	38070691	CUFF.39952.1	.	1	766
scaffold_271	46246	46368	CUFF.20041.1	.	1	122
scaffold_4	110717683	110718418	CUFF.31006.1	.	1	735
scaffold_4081	755	1155	CUFF.32646.1	+	1	400
scaffold_8	106505128	106505493	CUFF.55426.1	.	1	365
scaffold_2	124683773	124684051	CUFF.17818.1	.	1	278
scaffold_4	116173400	116173495	CUFF.31385.1	.	1	95
scaffold_8	51418343	51418467	CUFF.52643.1	.	1	124
scaffold_210	47384	48236	CUFF.19091.1	.	1	852
scaffold_7	115326906	115328267	CUFF.49133.1	.	1	1361
scaffold_8c	1788372	1788592	CUFF.56099.1	.	1	220
scaffold_7	42603736	42604176	CUFF.45972.1	.	1	440
scaffold_3	41059023	41059464	CUFF.22456.1	.	1	441
scaffold_10	24968731	24968837	CUFF.10268.1	.	1	106
scaffold_4	123439589	123439665	CUFF.31762.1	-	1	76
scaffold_7	88731236	88731945	CUFF.47813.1	-	1	709
scaffold_9	49611545	49611581	CUFF.58611.1	.	1	36
scaffold_8b	1462029	1462471	CUFF.55921.1	-	1	442
scaffold_7	98196317	98196608	CUFF.48200.1	.	1	291
scaffold_4	112079348	112079451	CUFF.31165.1	.	1	103
scaffold_9	16493018	16493272	CUFF.57016.1	.	1	254
scaffold_3	7159795	7160677	CUFF.20890.1	.	1	882
scaffold_1	144131922	144132023	CUFF.6315.1	.	1	101
scaffold_1	119814628	119815315	CUFF.5104.1	.	1	687
scaffold_6	32273946	32273997	CUFF.39731.1	.	1	51
scaffold_10	37304519	37304553	CUFF.10985.1	.	1	34
scaffold_8	51517555	51518147	CUFF.52653.1	.	1	592
scaffold_1	129196089	129199682	CUFF.5683.1	+	1	3593
scaffold_3	76963148	76963507	CUFF.23553.1	.	1	359
scaffold_9	25509086	25509252	CUFF.57455.1	.	1	166
scaffold_3	30103859	30104377	CUFF.21990.1	.	1	518
scaffold_3	19704453	19704782	CUFF.21579.1	.	1	329
scaffold_2	78573273	78573348	CUFF.16045.1	.	1	75
scaffold_9	83149310	83149494	CUFF.60015.1	.	1	184
scaffold_1	144182779	144183134	CUFF.6309.1	.	1	355
scaffold_506	11499	11538	CUFF.37729.1	.	1	39
scaffold_9	10605825	10607432	CUFF.56815.1	+	1	1607
scaffold_10	22502383	22502530	CUFF.10101.1	+	1	147
scaffold_1	148782985	148783244	CUFF.6443.1	.	1	259
scaffold_119	5584	5644	CUFF.11406.1	.	1	60
scaffold_317	84278	84729	CUFF.25454.1	.	1	451
scaffold_5	14825762	14826561	CUFF.33866.1	-	1	799
scaffold_20	257931	258067	CUFF.18943.1	.	1	136
scaffold_116	71447	71722	CUFF.11337.1	.	1	275
scaffold_7	8951766	8951943	CUFF.44709.1	.	1	177
scaffold_6	95302801	95302940	CUFF.41778.1	.	1	139
scaffold_4286	514	581	CUFF.32796.1	.	1	67
scaffold_8	27486704	27486949	CUFF.51664.1	.	1	245
scaffold_6	55001079	55001351	CUFF.40470.1	.	1	272
scaffold_110	243530	243567	CUFF.11294.1	.	1	37
scaffold_9	34572440	34572752	CUFF.57886.1	-	1	312
scaffold_4	107852830	107852923	CUFF.30873.1	.	1	93
scaffold_230	116424	116524	CUFF.19306.1	.	1	100
scaffold_10	9408455	9408498	CUFF.9398.1	.	1	43
scaffold_3	76415736	76416275	CUFF.23508.1	.	1	539
scaffold_1	148870253	148870714	CUFF.6453.1	.	1	461
scaffold_5	66235629	66236403	CUFF.35462.1	.	1	774
scaffold_4	113481860	113482384	CUFF.31264.1	.	1	524
scaffold_1	47464702	47465539	CUFF.1816.1	.	1	837
scaffold_9	45098113	45098201	CUFF.58417.1	.	1	88
scaffold_3664	488	2396	CUFF.25819.1	+	1	1908
scaffold_1	52349635	52350795	CUFF.1975.1	-	1	1160
scaffold_124	70666	70762	CUFF.11474.1	.	1	96
scaffold_1	173093530	173093923	CUFF.7215.1	.	1	393
scaffold_5725	700	782	CUFF.38121.1	.	1	82
scaffold_1	50578999	50579875	CUFF.1906.1	.	1	876
scaffold_4	125241144	125247962	CUFF.31928.1	.	1	6818
scaffold_310	10183	11374	CUFF.25398.1	.	1	1191
scaffold_8	14920092	14920256	CUFF.51010.1	.	1	164
scaffold_1	120903995	120904149	CUFF.5232.1	.	1	154
scaffold_2	32896737	32896980	CUFF.14196.1	.	1	243
scaffold_8	49093820	49094612	CUFF.52461.1	.	1	792
scaffold_3	106762246	106762703	CUFF.24797.1	.	1	457
scaffold_8	86784678	86784729	CUFF.54952.1	.	1	51
scaffold_1024	3398	5273	CUFF.11100.1	+	1	1875
scaffold_6	33588965	33589407	CUFF.39758.1	.	1	442
scaffold_2	136490588	136490970	CUFF.18283.1	.	1	382
scaffold_5	47602380	47602568	CUFF.34907.1	.	1	188
scaffold_3	55677615	55678942	CUFF.22949.1	.	1	1327
scaffold_2	83576534	83576570	CUFF.16311.1	.	1	36
scaffold_9	94870560	94872058	CUFF.60630.1	+	1	1498
scaffold_7	57615556	57615979	CUFF.46631.1	.	1	423
scaffold_3	53828207	53828570	CUFF.22848.1	.	1	363
scaffold_2	24794131	24794326	CUFF.13841.1	.	1	195
scaffold_5	33480632	33481771	CUFF.34431.1	.	1	1139
scaffold_7	74692705	74692952	CUFF.47345.1	+	1	247
scaffold_5	53007312	53007534	CUFF.35124.1	+	1	222
scaffold_1	142873091	142873928	CUFF.6274.1	+	1	837
scaffold_4	139754651	139755207	CUFF.32522.1	.	1	556
scaffold_1	138886034	138886352	CUFF.6137.1	.	1	318
scaffold_8	25978817	25978863	CUFF.51595.1	.	1	46
scaffold_1	12929126	12929367	CUFF.454.1	.	1	241
scaffold_1801	3291	4947	CUFF.12378.1	.	1	1656
scaffold_10	9490870	9491749	CUFF.9674.1	.	1	879
scaffold_642	43327	43554	CUFF.43929.1	.	1	227
scaffold_1	70963432	70963808	CUFF.3112.1	.	1	376
scaffold_3	32218162	32218641	CUFF.22039.1	-	1	479
scaffold_118	252081	252270	CUFF.11392.1	+	1	189
scaffold_6	52074500	52074753	CUFF.40404.1	.	1	253
scaffold_9	30931384	30931711	CUFF.57642.1	.	1	327
scaffold_4	62000365	62001546	CUFF.28766.1	.	1	1181
scaffold_6	54341557	54341704	CUFF.40459.1	.	1	147
scaffold_1	75071437	75071619	CUFF.3380.1	.	1	182
scaffold_3	1151397	1152349	CUFF.20426.1	+	1	952
scaffold_4	3584693	3585509	CUFF.26310.1	.	1	816
scaffold_8	66394595	66394761	CUFF.53542.1	-	1	166
scaffold_2	142404639	142404951	CUFF.18529.1	.	1	312
scaffold_1795	5858	6157	CUFF.12323.1	.	1	299
scaffold_6	96186677	96187598	CUFF.41754.1	.	1	921
scaffold_6	23090166	23090756	CUFF.39409.1	.	1	590
scaffold_8	65750623	65750949	CUFF.53443.1	+	1	326
scaffold_53	147087	148698	CUFF.37884.1	-	1	1611
scaffold_73	236822	237799	CUFF.49696.1	.	1	977
scaffold_9	20886406	20886528	CUFF.57209.1	-	1	122
scaffold_302	47003	48803	CUFF.25335.1	.	1	1800
scaffold_3	92473821	92474713	CUFF.24282.1	.	1	892
scaffold_7	37318590	37318644	CUFF.45853.1	+	1	54
scaffold_1	45947432	45948220	CUFF.1661.1	+	1	788
scaffold_8	67087081	67087336	CUFF.53578.1	.	1	255
scaffold_587	3297	3709	CUFF.38188.1	+	1	412
scaffold_6	137162477	137162893	CUFF.43233.1	.	1	416
scaffold_9	4510224	4510287	CUFF.56578.1	.	1	63
scaffold_4	59522138	59522459	CUFF.28552.1	.	1	321
scaffold_4500	1	231	CUFF.32954.1	.	1	230
scaffold_1	70977557	70977821	CUFF.3115.1	.	1	264
scaffold_7	123601273	123601317	CUFF.49451.1	.	1	44
scaffold_8	107143348	107143482	CUFF.55461.1	.	1	134
scaffold_2	140541442	140541577	CUFF.18452.1	.	1	135
scaffold_6	30969946	30971272	CUFF.39691.1	-	1	1326
scaffold_4	58889137	58889395	CUFF.28431.1	+	1	258
scaffold_5	92890793	92891142	CUFF.36554.1	-	1	349
scaffold_9	3701994	3702425	CUFF.56483.1	.	1	431
scaffold_1	531640	532684	CUFF.64.3	-	1	1044
scaffold_10	2304764	2305160	CUFF.8681.1	-	1	396
scaffold_1	138454645	138455030	CUFF.6129.1	.	1	385
scaffold_657	14190	14237	CUFF.44075.1	.	1	47
scaffold_6	102486772	102486976	CUFF.41938.1	+	1	204
scaffold_100	372593	372711	CUFF.11047.1	.	1	118
scaffold_2	60666819	60668428	CUFF.15288.1	-	1	1609
scaffold_7	66052466	66052833	CUFF.46909.1	+	1	367
scaffold_4	29274071	29274384	CUFF.27471.1	.	1	313
scaffold_6	97452308	97452411	CUFF.41792.1	.	1	103
scaffold_1	46257053	46257117	CUFF.1714.1	.	1	64
scaffold_1	68701921	68702857	CUFF.3009.1	.	1	936
scaffold_7	113297064	113297348	CUFF.49044.1	.	1	284
scaffold_4	59539171	59541462	CUFF.28564.1	.	1	2291
scaffold_42	508227	508272	CUFF.32744.1	.	1	45
scaffold_5	69134726	69135329	CUFF.35576.1	+	1	603
scaffold_5	17267890	17268402	CUFF.33953.1	+	1	512
scaffold_7	45096378	45096487	CUFF.46057.1	.	1	109
scaffold_636	77601	77806	CUFF.43915.1	.	1	205
scaffold_6	111437873	111438346	CUFF.42270.1	-	1	473
scaffold_4	123880504	123880597	CUFF.31802.1	.	1	93
scaffold_2	144772655	144772770	CUFF.18696.1	.	1	115
scaffold_1	6974175	6974491	CUFF.203.1	.	1	316
scaffold_8	81343227	81343318	CUFF.54292.1	.	1	91
scaffold_2	8364482	8364831	CUFF.13039.1	.	1	349
scaffold_8	106364287	106364536	CUFF.55437.1	-	1	249
scaffold_8c	3236488	3240701	CUFF.56173.1	.	1	4213
scaffold_10	5822863	5824446	CUFF.9085.1	+	1	1583
scaffold_40	136218	136539	CUFF.32570.1	.	1	321
scaffold_2	111293508	111294495	CUFF.17439.1	.	1	987
scaffold_6	141919386	141919447	CUFF.47743.1	.	1	61
scaffold_1	105755845	105756119	CUFF.4484.1	.	1	274
scaffold_6	70513830	70514092	CUFF.40982.1	.	1	262
scaffold_10	12988562	12989267	CUFF.9576.1	.	1	705
scaffold_6	18698007	18698549	CUFF.39176.1	.	1	542
scaffold_1	118253880	118254130	CUFF.4981.1	.	1	250
scaffold_2	141133601	141133635	CUFF.18527.1	.	1	34
scaffold_8c	4538738	4538797	CUFF.56269.1	.	1	59
scaffold_24	832310	832723	CUFF.19528.1	.	1	413
scaffold_7	61178385	61179288	CUFF.46828.1	-	1	903
scaffold_6	83337950	83338129	CUFF.41278.1	.	1	179
scaffold_1	6348651	6348968	CUFF.180.1	+	1	317
scaffold_1	72078156	72078446	CUFF.3281.1	.	1	290
scaffold_7	67140281	67140827	CUFF.47050.1	.	1	546
scaffold_4	27727640	27727774	CUFF.27390.1	+	1	134
scaffold_10	5956056	5956345	CUFF.9099.1	.	1	289
scaffold_1	73803106	73803544	CUFF.3300.1	.	1	438
scaffold_2	74990323	74990892	CUFF.15816.1	.	1	569
scaffold_1	133349634	133350179	CUFF.5881.1	.	1	545
scaffold_4	62901521	62902219	CUFF.28803.1	.	1	698
scaffold_7	32510922	32511344	CUFF.45580.1	-	1	422
scaffold_2	98221733	98221853	CUFF.16941.1	.	1	120
scaffold_1	111239914	111240399	CUFF.4632.1	.	1	485
scaffold_1	130207907	130208511	CUFF.5727.1	.	1	604
scaffold_8	95580926	95581036	CUFF.55154.1	+	1	110
scaffold_5	18055598	18055708	CUFF.33949.1	+	1	110
scaffold_4	103157931	103159817	CUFF.30626.1	+	1	1886
scaffold_7853	2801	3287	CUFF.50089.1	.	1	486
scaffold_6	13873573	13873886	CUFF.39055.1	.	1	313
scaffold_9	68445603	68445645	CUFF.59216.1	.	1	42
scaffold_435	21814	21997	CUFF.32849.1	.	1	183
scaffold_8	9658409	9658879	CUFF.50782.1	+	1	470
scaffold_6	82707906	82709575	CUFF.41242.1	+	1	1669
scaffold_2	44304442	44305990	CUFF.14665.1	.	1	1548
scaffold_7	46051710	46052013	CUFF.46104.1	-	1	303
scaffold_6	129447048	129447624	CUFF.42900.1	.	1	576
scaffold_2	35634713	35634938	CUFF.14274.1	.	1	225
scaffold_2	109467034	109467374	CUFF.17386.1	.	1	340
scaffold_6	128753476	128754315	CUFF.42881.1	.	1	839
scaffold_3	47251657	47252797	CUFF.22622.1	.	1	1140
scaffold_4957	1422	3393	CUFF.33276.2	-	1	1971
scaffold_4	95430466	95430674	CUFF.30360.1	-	1	208
scaffold_7	115273236	115276600	CUFF.49144.1	.	1	3364
scaffold_5b	714512	714548	CUFF.38292.1	.	1	36
scaffold_4	68071326	68071361	CUFF.28982.1	-	1	35
scaffold_8	20719152	20719407	CUFF.51315.1	.	1	255
scaffold_1	46317655	46318345	CUFF.1689.1	.	1	690
scaffold_7	21500670	21501224	CUFF.45130.1	.	1	554
scaffold_1	114603842	114604201	CUFF.4751.1	.	1	359
scaffold_7	6572369	6573009	CUFF.44609.1	.	1	640
scaffold_5	8840810	8841206	CUFF.33618.1	.	1	396
scaffold_4	10176572	10176607	CUFF.26610.1	.	1	35
scaffold_1	123638813	123639483	CUFF.5297.1	-	1	670
scaffold_2	91340850	91341134	CUFF.16639.1	.	1	284
scaffold_7	33698552	33698924	CUFF.45609.1	.	1	372
scaffold_5	121876945	121877306	CUFF.37595.1	.	1	361
scaffold_10	30142903	30143262	CUFF.10638.1	+	1	359
scaffold_6052	3207	3497	CUFF.43682.1	.	1	290
scaffold_9	49023710	49024417	CUFF.58573.1	.	1	707
scaffold_5	9596657	9597208	CUFF.33662.1	.	1	551
scaffold_277	17349	17818	CUFF.20132.1	.	1	469
scaffold_3	45244145	45244568	CUFF.22614.1	.	1	423
scaffold_5	23568200	23568283	CUFF.34126.1	.	1	83
scaffold_8c	2575584	2575627	CUFF.56144.1	.	1	43
scaffold_2	80528360	80528510	CUFF.16091.1	+	1	150
scaffold_7	18656302	18656809	CUFF.44985.1	.	1	507
scaffold_9174	25	339	CUFF.60849.1	.	1	314
scaffold_4	123443251	123444261	CUFF.31759.1	-	1	1010
[truncated: 31,602 more rows]
