# Supplementary material for: A genome-wide survey of maternal and embryonic transcripts during Xenopus tropicalis development
Source: BMC Genomics. 2013 Nov 6;14:762. doi: 10.1186/1471-2164-14-762 (PMC3907017; doi:10.1186/1471-2164-14-762)
Supplement: Additional file 4 — Single-page list of codon usage frequencies used for calculating codon bias score. [file 1471-2164-14-762-S4.xlsx]

## Sheet: Coding-vs-Noncoding
		Coding		Number	3153882	Non-coding		Number of triplets counted:	1376308	Codon bias Log Likelihood Ratio
[triplet]	[amino acid]	C(i) [fraction/AA]	[frequency: per thousand]	[number]	Fraction of total codons	N(i) [fraction/AA]	[frequency: per thousand]	[number]	Fraction of total codons	LLR(i)
TAA	*	0.43	1.1	3370	0.00106852	0.416286	21.0534	28976	0.0210534	0.0467618
TAG	*	0.19	0.5	1497	0.000474653	0.272879	13.8007	18994	0.0138007	-0.522261
TGA	*	0.38	1	3039	0.000963574	0.310835	15.7203	21636	0.0157203	0.289849
GCA	A	0.32	20.5	64657	0.0205008	0.35594	18.0941	24903	0.0180941	-0.153563
GCC	A	0.29	18.6	58556	0.0185663	0.274999	13.9794	19240	0.0139794	0.0766288
GCG	A	0.08	5.2	16462	0.0052196	0.0738237	3.75279	5165	0.00375279	0.115916
GCT	A	0.32	20.8	65507	0.0207703	0.295238	15.0083	20656	0.0150083	0.116196
TGC	C	0.51	11.1	34979	0.0110908	0.46379	17.8027	24502	0.0178027	0.137027
TGT	C	0.49	10.5	33038	0.0104753	0.53621	20.5826	28328	0.0205826	-0.130018
GAC	D	0.43	22.8	71798	0.022765	0.412942	9.36564	12890	0.00936564	0.0583958
GAT	D	0.57	29.9	94213	0.0298721	0.587058	13.3146	18325	0.0133146	-0.0425399
GAA	E	0.5	35.3	111488	0.0353495	0.5652	16.3227	22465	0.0163227	-0.176833
GAG	E	0.5	34.7	109424	0.034695	0.4348	12.5568	17282	0.0125568	0.201576
TTC	F	0.44	17.2	54381	0.0172426	0.348897	15.854	21820	0.015854	0.334704
TTT	F	0.56	21.5	67826	0.0215056	0.651103	29.5864	40720	0.0295864	-0.21746
GGA	G	0.34	20.8	65584	0.0207947	0.239211	14.4299	19860	0.0144299	0.507252
GGC	G	0.24	15	47215	0.0149704	0.234501	14.1458	19469	0.0141458	0.0334386
GGG	G	0.23	14.2	44753	0.0141898	0.315961	19.0597	26232	0.0190597	-0.458111
GGT	G	0.19	12.1	38043	0.0120623	0.210327	12.6876	17462	0.0126876	-0.146636
CAC	H	0.5	12.6	39833	0.0126298	0.456018	15.6731	21571	0.0156731	0.132839
CAT	H	0.5	12.5	39503	0.0125252	0.543982	18.6964	25732	0.0186964	-0.121632
ATA	I	0.23	11.8	37212	0.0117988	0.392601	23.664	32569	0.023664	-0.77143
ATC	I	0.35	17.6	55538	0.0176094	0.220789	13.3081	18316	0.0133081	0.664686
ATT	I	0.41	20.8	65653	0.0208166	0.38661	23.3029	32072	0.0233029	0.0847452
AAA	K	0.5	32	100794	0.0319587	0.638708	31.0563	42743	0.0310563	-0.353229
AAG	K	0.5	32	100804	0.0319619	0.361292	17.5673	24178	0.0175673	0.468764
CTA	L	0.1	9.5	29833	0.00945914	0.137521	14.3987	19817	0.0143987	-0.459648
CTC	L	0.14	13.2	41550	0.0131742	0.11954	12.5161	17226	0.0125161	0.227929
CTG	L	0.31	29.4	92678	0.0293854	0.20847	21.8272	30041	0.0218272	0.572426
CTT	L	0.18	17.2	54340	0.0172296	0.165029	17.2788	23781	0.0172788	0.125278
TTA	L	0.11	10.1	31788	0.010079	0.19736	20.664	28440	0.020664	-0.843328
TTG	L	0.16	14.8	46734	0.0148179	0.172079	18.017	24797	0.018017	-0.105003
ATG	M	1	24.7	77991	0.0247286	1	18.4174	25348	0.0184174	0
AAC	N	0.48	20.2	63716	0.0202024	0.392917	15.187	20902	0.015187	0.28881
AAT	N	0.52	21.5	67666	0.0214548	0.607083	23.465	32295	0.023465	-0.223382
CCA	P	0.36	19	60018	0.0190299	0.32568	19.6635	27063	0.0196635	0.144543
CCC	P	0.23	12.5	39392	0.01249	0.319085	19.2653	26515	0.0192653	-0.472307
CCG	P	0.1	5.1	16061	0.00509245	0.0714587	4.31444	5938	0.00431444	0.484819
CCT	P	0.31	16.6	52204	0.0165523	0.283777	17.1335	23581	0.0171335	0.127512
CAA	Q	0.34	15.6	49295	0.0156299	0.467212	19.2987	26561	0.0192987	-0.458542
CAG	Q	0.66	29.9	94251	0.0298841	0.532788	22.0074	30289	0.0220074	0.308904
AGA	R	0.27	14.2	44705	0.0141746	0.363384	18.2808	25160	0.0182808	-0.428537
AGG	R	0.22	11.8	37132	0.0117734	0.343901	17.3006	23811	0.0173006	-0.644489
CGA	R	0.12	6.1	19179	0.00608108	0.0640689	3.22312	4436	0.00322312	0.905339
CGC	R	0.14	7.3	23156	0.00734206	0.0750599	3.77604	5197	0.00377604	0.899312
CGG	R	0.14	7.2	22653	0.00718258	0.0861377	4.33333	5964	0.00433333	0.700711
CGT	R	0.12	6.1	19225	0.00609566	0.0674485	3.39314	4670	0.00339314	0.831176
AGC	S	0.21	16.5	52185	0.0165463	0.183031	15.0272	20682	0.0150272	0.198298
AGT	S	0.17	13.6	42861	0.0135899	0.191456	15.7189	21634	0.0157189	-0.171481
TCA	S	0.16	12.9	40587	0.0128689	0.194704	15.9855	22001	0.0159855	-0.283213
TCC	S	0.19	14.9	47126	0.0149422	0.175261	14.3892	19804	0.0143892	0.116492
TCG	S	0.05	4.1	12786	0.00405405	0.0389125	3.19478	4397	0.00319478	0.361693
TCT	S	0.22	17.9	56377	0.0178754	0.216634	17.786	24479	0.017786	0.0222434
ACA	T	0.35	18.4	57972	0.0183812	0.40227	21.8083	30015	0.0218083	-0.20081
ACC	T	0.27	14.3	45252	0.014348	0.239379	12.9775	17861	0.0129775	0.173665
ACG	T	0.09	4.8	15253	0.00483626	0.0644651	3.49486	4810	0.00349486	0.481406
ACT	T	0.29	15	47355	0.0150148	0.293886	15.9325	21928	0.0159325	-0.0192031
GTA	V	0.18	10.9	34318	0.0108812	0.266362	13.9961	19263	0.0139961	-0.565389
GTC	V	0.19	12	37817	0.0119906	0.174767	9.18326	12639	0.00918326	0.120564
GTG	V	0.37	22.7	71555	0.0226879	0.28337	14.8898	20493	0.0148898	0.384841
GTT	V	0.26	16.1	50717	0.0160808	0.275502	14.4764	19924	0.0144764	-0.0835491
TGG	W	1	11.5	36334	0.0115204	1	19.1759	26392	0.0191759	0
TAC	Y	0.5	15.3	48097	0.0152501	0.379438	14.3493	19749	0.0143493	0.398063
TAT	Y	0.5	15.4	48556	0.0153956	0.620562	23.4679	32299	0.0234679	-0.311647
