# Supplementary material for: A genome-wide survey of maternal and embryonic transcripts during Xenopus tropicalis development
Source: BMC Genomics. 2013 Nov 6;14:762. doi: 10.1186/1471-2164-14-762 (PMC3907017; doi:10.1186/1471-2164-14-762)
Supplement: Additional file 5 — Single-page list of primers used for real-time qPCR validation of highly conserved lncRNAs from the NGM subset. [file 1471-2164-14-762-S5.xls]

## Sheet: Sheet1
Real-time qPCR validation of new gene models (NGM subset)
Names	lncRNA_ID	Genomic Co-ordinates	Primers	Sequence
NGM_1	Xtev_1.719.3_VU	scaffold_1:57769592-57807602	NGM1_F	CCGAGCTTCACAAGCATCTA
			NGM1_R	CATGAGCACCTAAAGCCTGA
NGM_2	Xtev_8808.1.3_VX	scaffold_8808:886-1217	NGM2_F	CAGACGGACGGACAGAACTA
			NGM2_R	GCTTCTGCAACTCCATCTCA
NGM_3	Xtev_7.759.3_VX	scaffold_7:63369646-63389842	NGM3_F	CAACATCCAACATCCACCTC
			NGM3_R	GCACAATGGAACTTCACCAC
NGM_4	Xtev_9.1245.3_VX	scaffold_9:93122334-93141314	NGM4_F	GGTCACTCTCAATGGCTTCA
			NGM4_R	CCTGGAGTGATTCATGTTGG
NGM_5	Xtev_113.1.3_VX	scaffold_113:234674-235536	NGM5_F	GCCCAAGAGAGGTGGAGATA
			NGM5_R	TCAAACCATCAGGTGAAAGG
NGM_6	Xtev_1352.1.3_VV	scaffold_1352:2537-7495	NGM6_F	CCTCGTCCTGTCTGTCTTCA
			NGM6_R	GGGCATTAATAACCCCAATG
NGM_7	Xtev_6.942.3_VV	scaffold_6:103524715-103527053	NGM7_F	AGCCATCAGCCTGAGCTATT
			NGM7_R	AAGATGGCCGATAATGAAGG
NGM_8	Xtev_2.384.3_VV	scaffold_2481:8409-9825	NGM8_F	AGGAGAACTGGGACCATCAG
			NGM8_R	GCTTCCACATCCAGTCTTCA
NGM_9	Xtev_74.4.3_VX	scaffold_74:320527-347004	NGM9_F	GATGGGTCCTTCTGTGGAGT
			NGM9_R	AAGCTGCAGAGGATGGTTCT
NGM_10	Xtev_1.455.3_VV	scaffold_1:44282592-44297752	NGM10_F	GTCTCGCTGACAGTTTTGGA
			NGM10_R	CACACAAACCGGCAAATAAG
